# Supplementary material for: A quantitative description of light-limited cyanobacterial growth using flux balance analysis
Source: PLoS Comput Biol. 2024 Aug 5;20(8):e1012280. doi: 10.1371/journal.pcbi.1012280 (PMC11326710; doi:10.1371/journal.pcbi.1012280)
Supplement: S1 Table — A table/text version of the reconstructed network in xlsx format. (XLSX) [file pcbi.1012280.s002.xlsx]

## Sheet: sbml
level	3
version	1
packages	name=fbc, version=2, required=False

## Sheet: modelAttrs
id	iRH783
name	Synechocystis sp. PCC 6803
metaid	meta_iRH783
fbcStrict	TRUE

## Sheet: unitDefs
id	units
mmol_per_gDW_per_hr	kind=mole, exp=1.0, scale=-3, mult=1.0; kind=gram, exp=-1.0, scale=0, mult=1.0; kind=second, exp=-1.0, scale=0, mult=3600.0

## Sheet: compartments
id	name	sboterm	constant
c	cytosol	SBO:0000290	TRUE
um	thylakoid membrane	SBO:0000290	TRUE
cm	cytosolic membrane	SBO:0000290	TRUE
p	periplasm	SBO:0000290	TRUE
e	extracellular space	SBO:0000290	TRUE
cx	carboxyzome	SBO:0000290	TRUE
u	thylakoid	SBO:0000290	TRUE

## Sheet: species
id	name	metaid	sboterm	miriamAnnotation	notes	compartment	hasOnlySubstanceUnits	boundaryCondition	constant	fbcCharge	fbcChemicalFormula
M_phe__L_c	L-Phenylalanine	meta_M_phe__L_c	SBO:0000247	bqbiol:is, https://identifiers.org/kegg.compound/C00079, https://identifiers.org/bigg.metabolite/phe__L, https://identifiers.org/chebi/CHEBI:17295, https://identifiers.org/metanetx.chemical/MNXM741664	<p>names: L-Phenylalanine;(S)-alpha-Amino-beta-phenylpropionic acid</p><p>old_id: C00079_cyt</p>	c	FALSE	FALSE	FALSE	0	C9H11NO2
M_akg_c	2-Oxoglutarate	meta_M_akg_c	SBO:0000247	bqbiol:is, https://identifiers.org/kegg.compound/C00026, https://identifiers.org/bigg.metabolite/akg, https://identifiers.org/chebi/CHEBI:30915, https://identifiers.org/metanetx.chemical/MNXM20	<p>names: 2-Oxoglutarate;Oxoglutaric acid;2-Ketoglutaric acid;alpha-Ketoglutaric acid</p><p>old_id: C00026_cyt</p>	c	FALSE	FALSE	FALSE	-2	C5H4O5
M_phpyr_c	Phenylpyruvate	meta_M_phpyr_c	SBO:0000247	bqbiol:is, https://identifiers.org/kegg.compound/C00166, https://identifiers.org/bigg.metabolite/phpyr, https://identifiers.org/chebi/CHEBI:30851, https://identifiers.org/metanetx.chemical/MNXM730221	<p>names: Phenylpyruvate;Phenylpyruvic acid;alpha-Ketohydrocinnamic acid;keto-Phenylpyruvate;3-Phenyl-2-oxopropanoate</p><p>old_id: C00166_cyt</p>	c	FALSE	FALSE	FALSE	-1	C9H7O3
M_glu__L_c	L-Glutamate	meta_M_glu__L_c	SBO:0000247	bqbiol:is, https://identifiers.org/kegg.compound/C00025, https://identifiers.org/bigg.metabolite/glu__L, https://identifiers.org/chebi/CHEBI:16015, https://identifiers.org/metanetx.chemical/MNXM741173	<p>names: L-Glutamate;L-Glutamic acid;L-Glutaminic acid;Glutamate</p><p>old_id: C00025_cyt</p>	c	FALSE	FALSE	FALSE	-1	C5H8NO4
M_tyr__L_c	L-Tyrosine	meta_M_tyr__L_c	SBO:0000247	bqbiol:is, https://identifiers.org/kegg.compound/C00082, https://identifiers.org/bigg.metabolite/tyr__L, https://identifiers.org/chebi/CHEBI:17895, https://identifiers.org/metanetx.chemical/MNXM76	<p>names: L-Tyrosine;(S)-3-(p-Hydroxyphenyl)alanine;(S)-2-Amino-3-(p-hydroxyphenyl)propionic acid;Tyrosine</p><p>old_id: C00082_cyt</p>	c	FALSE	FALSE	FALSE	0	C9H11NO3
M_34hpp_c	3-(4-Hydroxyphenyl)pyruvate	meta_M_34hpp_c	SBO:0000247	bqbiol:is, https://identifiers.org/kegg.compound/C01179, https://identifiers.org/bigg.metabolite/34hpp, https://identifiers.org/chebi/CHEBI:15999, https://identifiers.org/metanetx.chemical/MNXM153	<p>names: 3-(4-Hydroxyphenyl)pyruvate;4-Hydroxyphenylpyruvate;p-Hydroxyphenylpyruvic acid</p><p>old_id: C01179_cyt</p>	c	FALSE	FALSE	FALSE	-1	C9H7O4
M_pep_c	Phosphoenolpyruvate	meta_M_pep_c	SBO:0000247	bqbiol:is, https://identifiers.org/kegg.compound/C00074, https://identifiers.org/bigg.metabolite/pep, https://identifiers.org/chebi/CHEBI:18021, https://identifiers.org/chebi/CHEBI:44897, https://identifiers.org/metanetx.chemical/MNXM73	<p>names: Phosphoenolpyruvate;Phosphoenolpyruvic acid;PEP</p><p>old_id: C00074_cyt</p>	c	FALSE	FALSE	FALSE	-3	C3H2O6P
M_e4p_c	D-Erythrose 4-phosphate	meta_M_e4p_c	SBO:0000247	bqbiol:is, https://identifiers.org/kegg.compound/C00279, https://identifiers.org/bigg.metabolite/e4p, https://identifiers.org/chebi/CHEBI:48153, https://identifiers.org/metanetx.chemical/MNXM258	<p>names: D-Erythrose 4-phosphate</p><p>old_id: C00279_cyt</p>	c	FALSE	FALSE	FALSE	-2	C4H7O7P
M_h2o_c	H2O	meta_M_h2o_c	SBO:0000247	bqbiol:is, https://identifiers.org/kegg.compound/C00001, https://identifiers.org/bigg.metabolite/h2o, https://identifiers.org/chebi/CHEBI:15377, https://identifiers.org/metanetx.chemical/WATER	<p>names: H2O;Water</p><p>old_id: C00001_cyt</p>	c	FALSE	FALSE	FALSE	0	H2O
M_2dda7p_c	2-Dehydro-3-deoxy-D-arabino-heptonate 7-phosphate	meta_M_2dda7p_c	SBO:0000247	bqbiol:is, https://identifiers.org/kegg.compound/C04691, https://identifiers.org/bigg.metabolite/2dda7p, https://identifiers.org/chebi/CHEBI:18150, https://identifiers.org/metanetx.chemical/MNXM1219	<p>names: 2-Dehydro-3-deoxy-D-arabino-heptonate 7-phosphate;3-Deoxy-D-arabino-hept-2-ulosonate 7-phosphate;3-Deoxy-arabino-heptulonate 7-phosphate;3-Deoxy-D-arabino-heptulosonic acid 7-phosphate;DAHP;2-Dahp</p><p>old_id: C04691_cyt</p>	c	FALSE	FALSE	FALSE	-3	C7H10O10P
M_pi_c	Orthophosphate	meta_M_pi_c	SBO:0000247	bqbiol:is, https://identifiers.org/kegg.compound/C00009, https://identifiers.org/bigg.metabolite/pi, https://identifiers.org/chebi/CHEBI:18367, https://identifiers.org/metanetx.chemical/MNXM9	<p>names: Orthophosphate;Phosphate;Phosphoric acid;Orthophosphoric acid</p><p>old_id: C00009_cyt</p>	c	FALSE	FALSE	FALSE	-2	HO4P
M_3dhq_c	3-Dehydroquinate	meta_M_3dhq_c	SBO:0000247	bqbiol:is, https://identifiers.org/kegg.compound/C00944, https://identifiers.org/bigg.metabolite/3dhq, https://identifiers.org/chebi/CHEBI:17947, https://identifiers.org/chebi/CHEBI:32364, https://identifiers.org/metanetx.chemical/MNXM736874	<p>names: 3-Dehydroquinate;3-Dehydroquinic acid;5-Dehydroquinate;5-Dehydroquinic acid</p><p>old_id: C00944_cyt</p>	c	FALSE	FALSE	FALSE	-1	C7H9O6
M_3dhsk_c	3-Dehydroshikimate	meta_M_3dhsk_c	SBO:0000247	bqbiol:is, https://identifiers.org/kegg.compound/C02637, https://identifiers.org/bigg.metabolite/3dhsk, https://identifiers.org/chebi/CHEBI:30918, https://identifiers.org/metanetx.chemical/MNXM611	<p>names: 3-Dehydroshikimate</p><p>old_id: C02637_cyt</p>	c	FALSE	FALSE	FALSE	-1	C7H7O5
M_skm_c	Shikimate	meta_M_skm_c	SBO:0000247	bqbiol:is, https://identifiers.org/kegg.compound/C00493, https://identifiers.org/bigg.metabolite/skm, https://identifiers.org/chebi/CHEBI:16119, https://identifiers.org/metanetx.chemical/MNXM602	<p>names: Shikimate;Shikimic acid;3,4,5-Trihydroxy-1-cyclohexenecarboxylic acid</p><p>old_id: C00493_cyt</p>	c	FALSE	FALSE	FALSE	-1	C7H9O5
M_nadp_c	NADP+	meta_M_nadp_c	SBO:0000247	bqbiol:is, https://identifiers.org/kegg.compound/C00006, https://identifiers.org/bigg.metabolite/nadp, https://identifiers.org/chebi/CHEBI:18009, https://identifiers.org/metanetx.chemical/MNXM5	<p>names: NADP+;NADP;Nicotinamide adenine dinucleotide phosphate;beta-Nicotinamide adenine dinucleotide phosphate;TPN;Triphosphopyridine nucleotide</p><p>old_id: C00006_cyt</p>	c	FALSE	FALSE	FALSE	-3	C21H25N7O17P3
M_nadph_c	NADPH	meta_M_nadph_c	SBO:0000247	bqbiol:is, https://identifiers.org/kegg.compound/C00005, https://identifiers.org/bigg.metabolite/nadph, https://identifiers.org/chebi/CHEBI:16474, https://identifiers.org/metanetx.chemical/MNXM738702	<p>names: NADPH;TPNH;Reduced nicotinamide adenine dinucleotide phosphate</p><p>old_id: C00005_cyt</p>	c	FALSE	FALSE	FALSE	-4	C21H26N7O17P3
M_h_c	H+	meta_M_h_c	SBO:0000247	bqbiol:is, https://identifiers.org/kegg.compound/C00080, https://identifiers.org/bigg.metabolite/h, https://identifiers.org/chebi/CHEBI:15378, https://identifiers.org/metanetx.chemical/MNXM1	<p>names: H+;Hydron</p><p>old_id: C00080_cyt</p>	c	FALSE	FALSE	FALSE	1	H
M_atp_c	ATP	meta_M_atp_c	SBO:0000247	bqbiol:is, https://identifiers.org/kegg.compound/C00002, https://identifiers.org/bigg.metabolite/atp, https://identifiers.org/chebi/CHEBI:15422, https://identifiers.org/metanetx.chemical/MNXM3	<p>names: ATP;Adenosine 5&apos;-triphosphate</p><p>old_id: C00002_cyt</p>	c	FALSE	FALSE	FALSE	-4	C10H12N5O13P3
M_adp_c	ADP	meta_M_adp_c	SBO:0000247	bqbiol:is, https://identifiers.org/kegg.compound/C00008, https://identifiers.org/bigg.metabolite/adp, https://identifiers.org/chebi/CHEBI:16761, https://identifiers.org/metanetx.chemical/MNXM40333	<p>names: ADP;Adenosine 5&apos;-diphosphate</p><p>old_id: C00008_cyt</p>	c	FALSE	FALSE	FALSE	-3	C10H12N5O10P2
M_skm5p_c	Shikimate 3-phosphate	meta_M_skm5p_c	SBO:0000247	bqbiol:is, https://identifiers.org/kegg.compound/C03175, https://identifiers.org/bigg.metabolite/skm5p, https://identifiers.org/chebi/CHEBI:17052, https://identifiers.org/metanetx.chemical/MNXM1265	<p>names: Shikimate 3-phosphate;Shikimate 5-phosphate</p><p>old_id: C03175_cyt</p>	c	FALSE	FALSE	FALSE	-3	C7H8O8P
M_3psme_c	5-O-(1-Carboxyvinyl)-3-phosphoshikimate	meta_M_3psme_c	SBO:0000247	bqbiol:is, https://identifiers.org/kegg.compound/C01269, https://identifiers.org/bigg.metabolite/3psme, https://identifiers.org/chebi/CHEBI:16257, https://identifiers.org/metanetx.chemical/MNXM1365	<p>names: 5-O-(1-Carboxyvinyl)-3-phosphoshikimate;O5-(1-Carboxyvinyl)-3-phosphoshikimate</p><p>old_id: C01269_cyt</p>	c	FALSE	FALSE	FALSE	-4	C10H9O10P
M_chor_c	Chorismate	meta_M_chor_c	SBO:0000247	bqbiol:is, https://identifiers.org/kegg.compound/C00251, https://identifiers.org/bigg.metabolite/chor, https://identifiers.org/chebi/CHEBI:17333, https://identifiers.org/metanetx.chemical/MNXM337	<p>names: Chorismate;Chorismic acid</p><p>old_id: C00251_cyt</p>	c	FALSE	FALSE	FALSE	-2	C10H8O6
M_gln__L_c	L-Glutamine	meta_M_gln__L_c	SBO:0000247	bqbiol:is, https://identifiers.org/kegg.compound/C00064, https://identifiers.org/bigg.metabolite/gln__L, https://identifiers.org/chebi/CHEBI:18050, https://identifiers.org/metanetx.chemical/MNXM37	<p>names: L-Glutamine;L-2-Aminoglutaramic acid</p><p>old_id: C00064_cyt</p>	c	FALSE	FALSE	FALSE	0	C5H10N2O3
M_anth_c	Anthranilate	meta_M_anth_c	SBO:0000247	bqbiol:is, https://identifiers.org/kegg.compound/C00108, https://identifiers.org/bigg.metabolite/anth, https://identifiers.org/chebi/CHEBI:30754, https://identifiers.org/metanetx.chemical/MNXM188	<p>names: Anthranilate;Anthranilic acid;o-Aminobenzoic acid;Vitamin L1;2-Aminobenzoate</p><p>old_id: C00108_cyt</p>	c	FALSE	FALSE	FALSE	-1	C7H6NO2
M_pyr_c	Pyruvate	meta_M_pyr_c	SBO:0000247	bqbiol:is, https://identifiers.org/kegg.compound/C00022, https://identifiers.org/bigg.metabolite/pyr, https://identifiers.org/chebi/CHEBI:32816, https://identifiers.org/metanetx.chemical/MNXM23	<p>names: Pyruvate;Pyruvic acid;2-Oxopropanoate;2-Oxopropanoic acid;Pyroracemic acid</p><p>old_id: C00022_cyt</p>	c	FALSE	FALSE	FALSE	-1	C3H3O3
M_nh3_c	NH3	meta_M_nh3_c	SBO:0000247	bqbiol:is, https://identifiers.org/kegg.compound/C00014, https://identifiers.org/bigg.metabolite/nh3, https://identifiers.org/chebi/CHEBI:16134, https://identifiers.org/metanetx.chemical/MNXM729302	<p>names: NH3;Ammonia</p><p>old_id: C00014_cyt</p>	c	FALSE	FALSE	FALSE	1	H4N
M_pran_c	N-(5-Phospho-D-ribosyl)anthranilate	meta_M_pran_c	SBO:0000247	bqbiol:is, https://identifiers.org/kegg.compound/C04302, https://identifiers.org/bigg.metabolite/pran, https://identifiers.org/chebi/CHEBI:7091, https://identifiers.org/metanetx.chemical/MNXM1489	<p>names: N-(5-Phospho-D-ribosyl)anthranilate;N-(5-Phospho-beta-D-ribosyl)anthranilate;N-(5-Phosphoribosyl)anthranilic acid</p><p>old_id: C04302_cyt</p>	c	FALSE	FALSE	FALSE	-3	C12H13NO9P
M_ppi_c	Diphosphate	meta_M_ppi_c	SBO:0000247	bqbiol:is, https://identifiers.org/kegg.compound/C00013, https://identifiers.org/bigg.metabolite/ppi, https://identifiers.org/chebi/CHEBI:18361, https://identifiers.org/chebi/CHEBI:29888, https://identifiers.org/metanetx.chemical/MNXM11	<p>names: Diphosphate;Diphosphoric acid;Pyrophosphate;Pyrophosphoric acid;PPi</p><p>old_id: C00013_cyt</p>	c	FALSE	FALSE	FALSE	-3	HO7P2
M_prpp_c	5-Phospho-alpha-D-ribose 1-diphosphate	meta_M_prpp_c	SBO:0000247	bqbiol:is, https://identifiers.org/kegg.compound/C00119, https://identifiers.org/bigg.metabolite/prpp, https://identifiers.org/chebi/CHEBI:17111, https://identifiers.org/metanetx.chemical/MNXM1104453	<p>names: 5-Phospho-alpha-D-ribose 1-diphosphate;5-Phosphoribosyl diphosphate;5-Phosphoribosyl 1-pyrophosphate;PRPP</p><p>old_id: C00119_cyt</p>	c	FALSE	FALSE	FALSE	-5	C5H8O14P3
M_2cpr5p_c	1-(2-Carboxyphenylamino)-1-deoxy-D-ribulose 5-phosphate	meta_M_2cpr5p_c	SBO:0000247	bqbiol:is, https://identifiers.org/kegg.compound/C01302, https://identifiers.org/bigg.metabolite/2cpr5p, https://identifiers.org/chebi/CHEBI:29112, https://identifiers.org/metanetx.chemical/MNXM1455	<p>names: 1-(2-Carboxyphenylamino)-1-deoxy-D-ribulose 5-phosphate</p><p>old_id: C01302_cyt</p>	c	FALSE	FALSE	FALSE	-3	C12H13NO9P
M_3ig3p_c	Indoleglycerol phosphate	meta_M_3ig3p_c	SBO:0000247	bqbiol:is, https://identifiers.org/kegg.compound/C03506, https://identifiers.org/bigg.metabolite/3ig3p, https://identifiers.org/chebi/CHEBI:18299, https://identifiers.org/chebi/CHEBI:51793, https://identifiers.org/metanetx.chemical/MNXM730763	<p>names: Indoleglycerol phosphate;1-C-(Indol-3-yl)glycerol 3-phosphate;(3-Indolyl)-glycerol phosphate;C1-(3-Indolyl)-glycerol 3-phosphate;(1S,2R)-1-C-(Indol-3-yl)glycerol 3-phosphate;Indole-3-glycerol phosphate</p><p>old_id: C03506_cyt</p>	c	FALSE	FALSE	FALSE	-2	C11H12NO6P
M_co2_c	CO2	meta_M_co2_c	SBO:0000247	bqbiol:is, https://identifiers.org/kegg.compound/C00011, https://identifiers.org/bigg.metabolite/co2, https://identifiers.org/chebi/CHEBI:16526, https://identifiers.org/metanetx.chemical/MNXM13	<p>names: CO2;Carbon dioxide</p><p>old_id: C00011_cyt</p>	c	FALSE	FALSE	FALSE	0	CO2
M_indole_c	Indole	meta_M_indole_c	SBO:0000247	bqbiol:is, https://identifiers.org/kegg.compound/C00463, https://identifiers.org/bigg.metabolite/indole, https://identifiers.org/chebi/CHEBI:16881, https://identifiers.org/metanetx.chemical/MNXM735090	<p>names: Indole;2,3-Benzopyrrole</p><p>old_id: C00463_cyt</p>	c	FALSE	FALSE	FALSE	0	C8H7N
M_g3p_c	D-Glyceraldehyde 3-phosphate	meta_M_g3p_c	SBO:0000247	bqbiol:is, https://identifiers.org/kegg.compound/C00118, https://identifiers.org/bigg.metabolite/g3p, https://identifiers.org/chebi/CHEBI:29052, https://identifiers.org/metanetx.chemical/MNXM739946, https://identifiers.org/metanetx.chemical/MNXM739945	<p>names: D-Glyceraldehyde 3-phosphate;(2R)-2-Hydroxy-3-(phosphonooxy)-propanal;Glyceraldehyde 3-phosphate</p><p>old_id: C00118_cyt</p>	c	FALSE	FALSE	FALSE	-2	C3H5O6P
M_ser__L_c	L-Serine	meta_M_ser__L_c	SBO:0000247	bqbiol:is, https://identifiers.org/kegg.compound/C00065, https://identifiers.org/bigg.metabolite/ser__L, https://identifiers.org/chebi/CHEBI:17115, https://identifiers.org/metanetx.chemical/MNXM737787	<p>names: L-Serine;L-2-Amino-3-hydroxypropionic acid;L-3-Hydroxy-alanine;Serine</p><p>old_id: C00065_cyt</p>	c	FALSE	FALSE	FALSE	0	C3H7NO3
M_trp__L_c	L-Tryptophan	meta_M_trp__L_c	SBO:0000247	bqbiol:is, https://identifiers.org/kegg.compound/C00078, https://identifiers.org/bigg.metabolite/trp__L, https://identifiers.org/chebi/CHEBI:16828, https://identifiers.org/metanetx.chemical/MNXM741553	<p>names: L-Tryptophan;Tryptophan;(S)-alpha-Amino-beta-(3-indolyl)-propionic acid</p><p>old_id: C00078_cyt</p>	c	FALSE	FALSE	FALSE	0	C11H12N2O2
M_pphn_c	Prephenate	meta_M_pphn_c	SBO:0000247	bqbiol:is, https://identifiers.org/kegg.compound/C00254, https://identifiers.org/bigg.metabolite/pphn, https://identifiers.org/chebi/CHEBI:16666, https://identifiers.org/metanetx.chemical/MNXM737312	<p>names: Prephenate;Prephenic acid</p><p>old_id: C00254_cyt</p>	c	FALSE	FALSE	FALSE	-2	C10H8O6
M_nad_c	NAD+	meta_M_nad_c	SBO:0000247	bqbiol:is, https://identifiers.org/kegg.compound/C00003, https://identifiers.org/bigg.metabolite/nad, https://identifiers.org/chebi/CHEBI:15846, https://identifiers.org/metanetx.chemical/MNXM8	<p>names: NAD+;NAD;Nicotinamide adenine dinucleotide;DPN;Diphosphopyridine nucleotide;Nadide</p><p>old_id: C00003_cyt</p>	c	FALSE	FALSE	FALSE	-1	C21H26N7O14P2
M_nadh_c	NADH	meta_M_nadh_c	SBO:0000247	bqbiol:is, https://identifiers.org/kegg.compound/C00004, https://identifiers.org/bigg.metabolite/nadh, https://identifiers.org/chebi/CHEBI:16908, https://identifiers.org/metanetx.chemical/MNXM10	<p>names: NADH;DPNH;Nicotinamide adenine dinucleotide</p><p>old_id: C00004_cyt</p>	c	FALSE	FALSE	FALSE	-2	C21H27N7O14P2
M_acorn_c	N-Acetylornithine	meta_M_acorn_c	SBO:0000247	bqbiol:is, https://identifiers.org/kegg.compound/C00437, https://identifiers.org/bigg.metabolite/acorn, https://identifiers.org/chebi/CHEBI:16543, https://identifiers.org/metanetx.chemical/MNXM817	<p>names: N-Acetylornithine;N2-Acetyl-L-ornithine</p><p>old_id: C00437_cyt</p>	c	FALSE	FALSE	FALSE	0	C7H14N2O3
M_acg5sa_c	N-Acetyl-L-glutamate 5-semialdehyde	meta_M_acg5sa_c	SBO:0000247	bqbiol:is, https://identifiers.org/kegg.compound/C01250, https://identifiers.org/bigg.metabolite/acg5sa, https://identifiers.org/chebi/CHEBI:16319, https://identifiers.org/chebi/CHEBI:29123, https://identifiers.org/metanetx.chemical/MNXM1062	<p>names: N-Acetyl-L-glutamate 5-semialdehyde;2-Acetamido-5-oxopentanoate</p><p>old_id: C01250_cyt</p>	c	FALSE	FALSE	FALSE	-1	C7H10NO4
M_glu5p_c	L-Glutamyl 5-phosphate	meta_M_glu5p_c	SBO:0000247	bqbiol:is, https://identifiers.org/kegg.compound/C03287, https://identifiers.org/bigg.metabolite/glu5p, https://identifiers.org/chebi/CHEBI:17798, https://identifiers.org/metanetx.chemical/MNXM1280	<p>names: L-Glutamyl 5-phosphate;L-Glutamate 5-phosphate</p><p>old_id: C03287_cyt</p>	c	FALSE	FALSE	FALSE	-2	C5H8NO7P
M_glu5sa_c	L-Glutamate 5-semialdehyde	meta_M_glu5sa_c	SBO:0000247	bqbiol:is, https://identifiers.org/kegg.compound/C01165, https://identifiers.org/bigg.metabolite/glu5sa, https://identifiers.org/chebi/CHEBI:17232, https://identifiers.org/metanetx.chemical/MNXM1093051	<p>names: L-Glutamate 5-semialdehyde;L-Glutamate gamma-semialdehyde</p><p>old_id: C01165_cyt</p>	c	FALSE	FALSE	FALSE	0	C5H9NO3
M_1pyr5c_c	(S)-1-Pyrroline-5-carboxylate	meta_M_1pyr5c_c	SBO:0000247	bqbiol:is, https://identifiers.org/kegg.compound/C03912, https://identifiers.org/bigg.metabolite/1pyr5c, https://identifiers.org/chebi/CHEBI:371, https://identifiers.org/metanetx.chemical/MNXM1105060	<p>names: (S)-1-Pyrroline-5-carboxylate;L-1-Pyrroline-5-carboxylate;1-Pyrroline-5-carboxylate</p><p>old_id: C03912_cyt</p>	c	FALSE	FALSE	FALSE	-1	C5H6NO2
M_pro__L_c	L-Proline	meta_M_pro__L_c	SBO:0000247	bqbiol:is, https://identifiers.org/kegg.compound/C00148, https://identifiers.org/bigg.metabolite/pro__L, https://identifiers.org/chebi/CHEBI:17203, https://identifiers.org/metanetx.chemical/MNXM114	<p>names: L-Proline;2-Pyrrolidinecarboxylic acid</p><p>old_id: C00148_cyt</p>	c	FALSE	FALSE	FALSE	0	C5H9NO2
M_pq_um	Plastoquinone-9	meta_M_pq_um	SBO:0000247	bqbiol:is, https://identifiers.org/kegg.compound/C10385, https://identifiers.org/bigg.metabolite/pq, https://identifiers.org/chebi/CHEBI:28377, https://identifiers.org/metanetx.chemical/MNXM145596, https://identifiers.org/metanetx.chemical/MNXM732531	<p>names: Plastoquinone-9;Plastoquinone A</p><p>old_id: C10385_tlm</p>	um	FALSE	FALSE	FALSE	0	C53H80O2
M_pqh2_um	Plastoquinol-9	meta_M_pqh2_um	SBO:0000247	bqbiol:is, https://identifiers.org/kegg.compound/C16695, https://identifiers.org/bigg.metabolite/pqh2, https://identifiers.org/chebi/CHEBI:28026, https://identifiers.org/metanetx.chemical/MNXM145595, https://identifiers.org/metanetx.chemical/MNXM6387	<p>names: Plastoquinol-9;Plastoquinol A</p><p>old_id: C16695_tlm</p>	um	FALSE	FALSE	FALSE	0	C53H82O2
M_pq_cm	Plastoquinone-9	meta_M_pq_cm	SBO:0000247	bqbiol:is, https://identifiers.org/kegg.compound/C10385, https://identifiers.org/bigg.metabolite/pq, https://identifiers.org/chebi/CHEBI:28377, https://identifiers.org/metanetx.chemical/MNXM145596, https://identifiers.org/metanetx.chemical/MNXM732531	<p>names: Plastoquinone-9;Plastoquinone A</p><p>old_id: C10385_cym</p>	cm	FALSE	FALSE	FALSE	0	C53H80O2
M_pqh2_cm	Plastoquinol-9	meta_M_pqh2_cm	SBO:0000247	bqbiol:is, https://identifiers.org/kegg.compound/C16695, https://identifiers.org/bigg.metabolite/pqh2, https://identifiers.org/chebi/CHEBI:28026, https://identifiers.org/metanetx.chemical/MNXM145595, https://identifiers.org/metanetx.chemical/MNXM6387	<p>names: Plastoquinol-9;Plastoquinol A</p><p>old_id: C16695_cym</p>	cm	FALSE	FALSE	FALSE	0	C53H82O2
M_accoa_c	Acetyl-CoA	meta_M_accoa_c	SBO:0000247	bqbiol:is, https://identifiers.org/kegg.compound/C00024, https://identifiers.org/bigg.metabolite/accoa, https://identifiers.org/chebi/CHEBI:15351, https://identifiers.org/metanetx.chemical/MNXM1104266	<p>names: Acetyl-CoA;Acetyl coenzyme A</p><p>old_id: C00024_cyt</p>	c	FALSE	FALSE	FALSE	-4	C23H34N7O17P3S
M_coa_c	CoA	meta_M_coa_c	SBO:0000247	bqbiol:is, https://identifiers.org/kegg.compound/C00010, https://identifiers.org/bigg.metabolite/coa, https://identifiers.org/chebi/CHEBI:15346, https://identifiers.org/metanetx.chemical/MNXM727276	<p>names: CoA;Coenzyme A;CoA-SH</p><p>old_id: C00010_cyt</p>	c	FALSE	FALSE	FALSE	-4	C21H32N7O16P3S
M_acglu_c	N-Acetyl-L-glutamate	meta_M_acglu_c	SBO:0000247	bqbiol:is, https://identifiers.org/kegg.compound/C00624, https://identifiers.org/bigg.metabolite/acglu, https://identifiers.org/chebi/CHEBI:17533, https://identifiers.org/chebi/CHEBI:44337, https://identifiers.org/metanetx.chemical/MNXM730	<p>names: N-Acetyl-L-glutamate;N-Acetyl-L-glutamic acid</p><p>old_id: C00624_cyt</p>	c	FALSE	FALSE	FALSE	-2	C7H9NO5
M_orn__L_c	L-Ornithine	meta_M_orn__L_c	SBO:0000247	bqbiol:is, https://identifiers.org/kegg.compound/C00077, https://identifiers.org/bigg.metabolite/orn__L, https://identifiers.org/chebi/CHEBI:15729, https://identifiers.org/metanetx.chemical/MNXM741175	<p>names: L-Ornithine;(S)-2,5-Diaminovaleric acid;(S)-2,5-Diaminopentanoic acid;(S)-2,5-Diaminopentanoate</p><p>old_id: C00077_cyt</p>	c	FALSE	FALSE	FALSE	1	C5H13N2O2
M_ac_c	Acetate	meta_M_ac_c	SBO:0000247	bqbiol:is, https://identifiers.org/kegg.compound/C00033, https://identifiers.org/bigg.metabolite/ac, https://identifiers.org/chebi/CHEBI:15366, https://identifiers.org/metanetx.chemical/MNXM26	<p>names: Acetate;Acetic acid;Ethanoic acid;Glacial acetic acid</p><p>old_id: C00033_cyt</p>	c	FALSE	FALSE	FALSE	-1	C2H3O2
M_acg5p_c	N-Acetyl-L-glutamate 5-phosphate	meta_M_acg5p_c	SBO:0000247	bqbiol:is, https://identifiers.org/kegg.compound/C04133, https://identifiers.org/bigg.metabolite/acg5p, https://identifiers.org/chebi/CHEBI:16878, https://identifiers.org/metanetx.chemical/MNXM1384	<p>names: N-Acetyl-L-glutamate 5-phosphate;N-Acetyl-L-glutamyl 5-phosphate</p><p>old_id: C04133_cyt</p>	c	FALSE	FALSE	FALSE	-3	C7H9NO8P
M_cbp_c	Carbamoyl phosphate	meta_M_cbp_c	SBO:0000247	bqbiol:is, https://identifiers.org/kegg.compound/C00169, https://identifiers.org/bigg.metabolite/cbp, https://identifiers.org/chebi/CHEBI:17672, https://identifiers.org/metanetx.chemical/MNXM138	<p>names: Carbamoyl phosphate</p><p>old_id: C00169_cyt</p>	c	FALSE	FALSE	FALSE	-2	CH2NO5P
M_citr__L_c	L-Citrulline	meta_M_citr__L_c	SBO:0000247	bqbiol:is, https://identifiers.org/kegg.compound/C00327, https://identifiers.org/bigg.metabolite/citr__L, https://identifiers.org/chebi/CHEBI:16349, https://identifiers.org/metanetx.chemical/MNXM732471	<p>names: L-Citrulline;2-Amino-5-ureidovaleric acid;Citrulline</p><p>old_id: C00327_cyt</p>	c	FALSE	FALSE	FALSE	0	C6H13N3O3
M_argsuc_c	N-(L-Arginino)succinate	meta_M_argsuc_c	SBO:0000247	bqbiol:is, https://identifiers.org/kegg.compound/C03406, https://identifiers.org/bigg.metabolite/argsuc, https://identifiers.org/chebi/CHEBI:15682, https://identifiers.org/metanetx.chemical/MNXM722743	<p>names: N-(L-Arginino)succinate;2-(Nomega-L-Arginino)succinate;L-Argininosuccinate;L-Argininosuccinic acid;L-Arginosuccinic acid</p><p>old_id: C03406_cyt</p>	c	FALSE	FALSE	FALSE	-1	C10H17N4O6
M_fum_c	Fumarate	meta_M_fum_c	SBO:0000247	bqbiol:is, https://identifiers.org/kegg.compound/C00122, https://identifiers.org/bigg.metabolite/fum, https://identifiers.org/chebi/CHEBI:18012, https://identifiers.org/metanetx.chemical/MNXM737340	<p>names: Fumarate;Fumaric acid;trans-Butenedioic acid</p><p>old_id: C00122_cyt</p>	c	FALSE	FALSE	FALSE	-2	C4H2O4
M_arg__L_c	L-Arginine	meta_M_arg__L_c	SBO:0000247	bqbiol:is, https://identifiers.org/kegg.compound/C00062, https://identifiers.org/bigg.metabolite/arg__L, https://identifiers.org/chebi/CHEBI:16467, https://identifiers.org/metanetx.chemical/MNXM739527	<p>names: L-Arginine;(S)-2-Amino-5-guanidinovaleric acid</p><p>old_id: C00062_cyt</p>	c	FALSE	FALSE	FALSE	1	C6H15N4O2
M_asp__L_c	L-Aspartate	meta_M_asp__L_c	SBO:0000247	bqbiol:is, https://identifiers.org/kegg.compound/C00049, https://identifiers.org/bigg.metabolite/asp__L, https://identifiers.org/chebi/CHEBI:17053, https://identifiers.org/metanetx.chemical/MNXM1108206	<p>names: L-Aspartate;L-Aspartic acid;2-Aminosuccinic acid</p><p>old_id: C00049_cyt</p>	c	FALSE	FALSE	FALSE	-1	C4H6NO4
M_amp_c	AMP	meta_M_amp_c	SBO:0000247	bqbiol:is, https://identifiers.org/kegg.compound/C00020, https://identifiers.org/bigg.metabolite/amp, https://identifiers.org/chebi/CHEBI:16027, https://identifiers.org/metanetx.chemical/MNXM728294	<p>names: AMP;Adenosine 5&apos;-monophosphate;Adenylic acid;Adenylate;5&apos;-AMP;5&apos;-Adenylic acid;5&apos;-Adenosine monophosphate;Adenosine 5&apos;-phosphate</p><p>old_id: C00020_cyt</p>	c	FALSE	FALSE	FALSE	-2	C10H12N5O7P
M_hco3_c	HCO3-	meta_M_hco3_c	SBO:0000247	bqbiol:is, https://identifiers.org/kegg.compound/C00288, https://identifiers.org/bigg.metabolite/hco3, https://identifiers.org/chebi/CHEBI:17544, https://identifiers.org/metanetx.chemical/MNXM60	<p>names: HCO3-;Bicarbonate;Hydrogencarbonate;Acid carbonate</p><p>old_id: C00288_cyt</p>	c	FALSE	FALSE	FALSE	-1	HCO3
M_cbm_c	Carbamate	meta_M_cbm_c	SBO:0000247	bqbiol:is, https://identifiers.org/kegg.compound/C01563, https://identifiers.org/bigg.metabolite/cbm, https://identifiers.org/chebi/CHEBI:28616, https://identifiers.org/metanetx.chemical/MNXM742	<p>names: Carbamate;Carbamic acid;Aminoformic acid</p><p>old_id: C01563_cyt</p>	c	FALSE	FALSE	FALSE	-1	CH2NO2
M_no2_c	Nitrite	meta_M_no2_c	SBO:0000247	bqbiol:is, https://identifiers.org/kegg.compound/C00088, https://identifiers.org/bigg.metabolite/no2, https://identifiers.org/chebi/CHEBI:16301, https://identifiers.org/metanetx.chemical/MNXM107	<p>names: Nitrite</p><p>old_id: C00088_cyt</p>	c	FALSE	FALSE	FALSE	-1	NO2
M_fdxo_2_2_c	Oxidized ferredoxin	meta_M_fdxo_2_2_c	SBO:0000247	bqbiol:is, https://identifiers.org/kegg.compound/C00139, https://identifiers.org/bigg.metabolite/fdxo_2_2, https://identifiers.org/chebi/CHEBI:17908, https://identifiers.org/metanetx.chemical/MNXM178	<p>names: Oxidized ferredoxin</p><p>old_id: C00139_cyt</p>	c	FALSE	FALSE	FALSE	0	R
M_no3_c	Nitrate	meta_M_no3_c	SBO:0000247	bqbiol:is, https://identifiers.org/kegg.compound/C00244, https://identifiers.org/bigg.metabolite/no3, https://identifiers.org/chebi/CHEBI:48107, https://identifiers.org/metanetx.chemical/MNXM732399, https://identifiers.org/metanetx.chemical/MNXM732398	<p>names: Nitrate;Nitric acid</p><p>old_id: C00244_cyt</p>	c	FALSE	FALSE	FALSE	-1	NO3
M_fdxrd_c	Reduced ferredoxin	meta_M_fdxrd_c	SBO:0000247	bqbiol:is, https://identifiers.org/kegg.compound/C00138, https://identifiers.org/bigg.metabolite/fdxrd, https://identifiers.org/chebi/CHEBI:17513, https://identifiers.org/metanetx.chemical/MNXM169	<p>names: Reduced ferredoxin</p><p>old_id: C00138_cyt</p>	c	FALSE	FALSE	FALSE	-1	R
M_5g2oxpt_c	5-Guanidino-2-oxopentanoate	meta_M_5g2oxpt_c	SBO:0000247	bqbiol:is, https://identifiers.org/kegg.compound/C03771, https://identifiers.org/bigg.metabolite/5g2oxpt, https://identifiers.org/chebi/CHEBI:28116, https://identifiers.org/metanetx.chemical/MNXM1037	<p>names: 5-Guanidino-2-oxopentanoate;5-Guanidino-2-oxo-pentanoate;2-Oxo-5-guanidinopentanoate;2-Oxo-5-guanidino-pentanoate;2-Oxoarginine</p><p>old_id: C03771_cyt</p>	c	FALSE	FALSE	FALSE	0	C6H11N3O3
M_h2o2_c	H2O2	meta_M_h2o2_c	SBO:0000247	bqbiol:is, https://identifiers.org/kegg.compound/C00027, https://identifiers.org/bigg.metabolite/h2o2, https://identifiers.org/chebi/CHEBI:16240, https://identifiers.org/metanetx.chemical/MNXM732620	<p>names: H2O2;Hydrogen peroxide;Oxydol</p><p>old_id: C00027_cyt</p>	c	FALSE	FALSE	FALSE	0	H2O2
M_4gudbutn_c	4-Guanidinobutanoate	meta_M_4gudbutn_c	SBO:0000247	bqbiol:is, https://identifiers.org/kegg.compound/C01035, https://identifiers.org/bigg.metabolite/4gudbutn, https://identifiers.org/chebi/CHEBI:15728, https://identifiers.org/metanetx.chemical/MNXM1312	<p>names: 4-Guanidinobutanoate;4-Guanidinobutyric acid</p><p>old_id: C01035_cyt</p>	c	FALSE	FALSE	FALSE	0	C5H11N3O2
M_4abut_c	4-Aminobutanoate	meta_M_4abut_c	SBO:0000247	bqbiol:is, https://identifiers.org/kegg.compound/C00334, https://identifiers.org/bigg.metabolite/4abut, https://identifiers.org/chebi/CHEBI:16865, https://identifiers.org/metanetx.chemical/MNXM192	<p>names: 4-Aminobutanoate;4-Aminobutanoic acid;4-Aminobutyrate;4-Aminobutyric acid;gamma-Aminobutyric acid;GABA</p><p>old_id: C00334_cyt</p>	c	FALSE	FALSE	FALSE	0	C4H9NO2
M_urea_c	Urea	meta_M_urea_c	SBO:0000247	bqbiol:is, https://identifiers.org/kegg.compound/C00086, https://identifiers.org/bigg.metabolite/urea, https://identifiers.org/chebi/CHEBI:16199, https://identifiers.org/metanetx.chemical/MNXM117	<p>names: Urea;Carbamide</p><p>old_id: C00086_cyt</p>	c	FALSE	FALSE	FALSE	0	CH4N2O
M_o2_c	Oxygen	meta_M_o2_c	SBO:0000247	bqbiol:is, https://identifiers.org/kegg.compound/C00007, https://identifiers.org/bigg.metabolite/o2, https://identifiers.org/chebi/CHEBI:15379, https://identifiers.org/metanetx.chemical/MNXM735438	<p>names: Oxygen;O2</p><p>old_id: C00007_cyt</p>	c	FALSE	FALSE	FALSE	0	O2
M_4hpro_LT_c	trans-4-Hydroxy-L-proline	meta_M_4hpro_LT_c	SBO:0000247	bqbiol:is, https://identifiers.org/kegg.compound/C01157, https://identifiers.org/bigg.metabolite/4hpro_LT, https://identifiers.org/chebi/CHEBI:18095, https://identifiers.org/metanetx.chemical/MNXM736064	<p>names: trans-4-Hydroxy-L-proline</p><p>old_id: C01157_cyt</p>	c	FALSE	FALSE	FALSE	0	C5H9NO3
M_succ_c	Succinate	meta_M_succ_c	SBO:0000247	bqbiol:is, https://identifiers.org/kegg.compound/C00042, https://identifiers.org/bigg.metabolite/succ, https://identifiers.org/chebi/CHEBI:15741, https://identifiers.org/metanetx.chemical/MNXM25	<p>names: Succinate;Succinic acid;Butanedionic acid;Ethylenesuccinic acid</p><p>old_id: C00042_cyt</p>	c	FALSE	FALSE	FALSE	-2	C4H4O4
M_1p3h5c_c	L-1-Pyrroline-3-hydroxy-5-carboxylate	meta_M_1p3h5c_c	SBO:0000247	bqbiol:is, https://identifiers.org/kegg.compound/C04281, https://identifiers.org/bigg.metabolite/1p3h5c, https://identifiers.org/chebi/CHEBI:6151, https://identifiers.org/metanetx.chemical/MNXM848	<p>names: L-1-Pyrroline-3-hydroxy-5-carboxylate;3-Hydroxy-L-1-pyrroline-5-carboxylate;(3R,5S)-1-Pyrroline-3-hydroxy-5-carboxylate</p><p>old_id: C04281_cyt</p>	c	FALSE	FALSE	FALSE	-1	C5H6NO3
M_e4hglu_c	L-erythro-4-Hydroxyglutamate	meta_M_e4hglu_c	SBO:0000247	bqbiol:is, https://identifiers.org/kegg.compound/C05947, https://identifiers.org/bigg.metabolite/e4hglu, https://identifiers.org/chebi/CHEBI:6331, https://identifiers.org/metanetx.chemical/MNXM733010	<p>names: L-erythro-4-Hydroxyglutamate</p><p>old_id: C05947_cyt</p>	c	FALSE	FALSE	FALSE	-1	C5H8NO5
M_4h2oglt_c	D-4-Hydroxy-2-oxoglutarate	meta_M_4h2oglt_c	SBO:0000247	bqbiol:is, https://identifiers.org/kegg.compound/C05946, https://identifiers.org/bigg.metabolite/4h2oglt, https://identifiers.org/chebi/CHEBI:4083, https://identifiers.org/metanetx.chemical/MNXM1106168, https://identifiers.org/metanetx.chemical/MNXM894	<p>names: D-4-Hydroxy-2-oxoglutarate</p><p>old_id: C05946_cyt</p>	c	FALSE	FALSE	FALSE	-2	C5H4O6
M_glx_c	Glyoxylate	meta_M_glx_c	SBO:0000247	bqbiol:is, https://identifiers.org/kegg.compound/C00048, https://identifiers.org/bigg.metabolite/glx, https://identifiers.org/chebi/CHEBI:16891, https://identifiers.org/metanetx.chemical/MNXM69	<p>names: Glyoxylate;Glyoxalate;Glyoxylic acid</p><p>old_id: C00048_cyt</p>	c	FALSE	FALSE	FALSE	-1	C2HO3
M_agm_c	Agmatine	meta_M_agm_c	SBO:0000247	bqbiol:is, https://identifiers.org/kegg.compound/C00179, https://identifiers.org/bigg.metabolite/agm, https://identifiers.org/chebi/CHEBI:17431, https://identifiers.org/metanetx.chemical/MNXM328	<p>names: Agmatine;(4-Aminobutyl) guanidine</p><p>old_id: C00179_cyt</p>	c	FALSE	FALSE	FALSE	2	C5H16N4
M_cynt_c	Cyanate	meta_M_cynt_c	SBO:0000247	bqbiol:is, https://identifiers.org/kegg.compound/C01417, https://identifiers.org/bigg.metabolite/cynt, https://identifiers.org/chebi/CHEBI:28024, https://identifiers.org/metanetx.chemical/MNXM727224	<p>names: Cyanate;Cyanic acid</p><p>old_id: C01417_cyt</p>	c	FALSE	FALSE	FALSE	-1	CH0NO
M_thr__L_c	L-Threonine	meta_M_thr__L_c	SBO:0000247	bqbiol:is, https://identifiers.org/kegg.compound/C00188, https://identifiers.org/bigg.metabolite/thr__L, https://identifiers.org/chebi/CHEBI:16857, https://identifiers.org/metanetx.chemical/MNXM142	<p>names: L-Threonine;2-Amino-3-hydroxybutyric acid</p><p>old_id: C00188_cyt</p>	c	FALSE	FALSE	FALSE	0	C4H9NO3
M_2obut_c	2-Oxobutanoate	meta_M_2obut_c	SBO:0000247	bqbiol:is, https://identifiers.org/kegg.compound/C00109, https://identifiers.org/bigg.metabolite/2obut, https://identifiers.org/chebi/CHEBI:30831, https://identifiers.org/metanetx.chemical/MNXM159	<p>names: 2-Oxobutanoate;2-Ketobutyric acid;2-Oxobutyric acid;2-Oxobutyrate;2-Oxobutanoic acid;alpha-Ketobutyric acid;alpha-Ketobutyrate</p><p>old_id: C00109_cyt</p>	c	FALSE	FALSE	FALSE	-1	C4H5O3
M_phom_c	O-Phospho-L-homoserine	meta_M_phom_c	SBO:0000247	bqbiol:is, https://identifiers.org/kegg.compound/C01102, https://identifiers.org/bigg.metabolite/phom, https://identifiers.org/chebi/CHEBI:15961, https://identifiers.org/metanetx.chemical/MNXM1334	<p>names: O-Phospho-L-homoserine</p><p>old_id: C01102_cyt</p>	c	FALSE	FALSE	FALSE	-2	C4H8NO6P
M_hom__L_c	L-Homoserine	meta_M_hom__L_c	SBO:0000247	bqbiol:is, https://identifiers.org/kegg.compound/C00263, https://identifiers.org/bigg.metabolite/hom__L, https://identifiers.org/chebi/CHEBI:15699, https://identifiers.org/metanetx.chemical/MNXM353	<p>names: L-Homoserine;2-Amino-4-hydroxybutyric acid</p><p>old_id: C00263_cyt</p>	c	FALSE	FALSE	FALSE	0	C4H9NO3
M_aspsa_c	L-Aspartate 4-semialdehyde	meta_M_aspsa_c	SBO:0000247	bqbiol:is, https://identifiers.org/kegg.compound/C00441, https://identifiers.org/bigg.metabolite/aspsa, https://identifiers.org/chebi/CHEBI:13086, https://identifiers.org/chebi/CHEBI:18051, https://identifiers.org/metanetx.chemical/MNXM361	<p>names: L-Aspartate 4-semialdehyde;Aspartate beta-semialdehyde;L-Aspartic 4-semialdehyde</p><p>old_id: C00441_cyt</p>	c	FALSE	FALSE	FALSE	0	C4H7NO3
M_4pasp_c	4-Phospho-L-aspartate	meta_M_4pasp_c	SBO:0000247	bqbiol:is, https://identifiers.org/kegg.compound/C03082, https://identifiers.org/bigg.metabolite/4pasp, https://identifiers.org/chebi/CHEBI:15836, https://identifiers.org/metanetx.chemical/MNXM1177	<p>names: 4-Phospho-L-aspartate;L-4-Aspartyl phosphate</p><p>old_id: C03082_cyt</p>	c	FALSE	FALSE	FALSE	-2	C4H6NO7P
M_4hthdp_c	(2S,4S)-4-Hydroxy-2,3,4,5-tetrahydrodipicolinate	meta_M_4hthdp_c	SBO:0000247	bqbiol:is, https://identifiers.org/kegg.compound/C20258, https://identifiers.org/bigg.metabolite/4hthdp, https://identifiers.org/chebi/CHEBI:67139, https://identifiers.org/metanetx.chemical/MNXM1137652	<p>names: (2S,4S)-4-Hydroxy-2,3,4,5-tetrahydrodipicolinate;(2S,4S)-4-Hydroxy-2,3,4,5-tetrahydropyridine-2,6-dicarboxylate;HTPA</p><p>old_id: C20258_cyt</p>	c	FALSE	FALSE	FALSE	-2	C7H7NO5
M_thdp_c	2,3,4,5-Tetrahydrodipicolinate	meta_M_thdp_c	SBO:0000247	bqbiol:is, https://identifiers.org/kegg.compound/C03972, https://identifiers.org/bigg.metabolite/thdp, https://identifiers.org/chebi/CHEBI:864, https://identifiers.org/metanetx.chemical/MNXM480	<p>names: 2,3,4,5-Tetrahydrodipicolinate;delta1-Piperidine-2,6-dicarboxylate;L-2,3,4,5-Tetrahydrodipicolinate;(S)-2,3,4,5-Tetrahydropyridine-2,6-dicarboxylate</p><p>old_id: C03972_cyt</p>	c	FALSE	FALSE	FALSE	-2	C7H7NO4
M_26dap_LL_c	LL-2,6-Diaminoheptanedioate	meta_M_26dap_LL_c	SBO:0000247	bqbiol:is, https://identifiers.org/kegg.compound/C00666, https://identifiers.org/bigg.metabolite/26dap_LL, https://identifiers.org/chebi/CHEBI:16026, https://identifiers.org/metanetx.chemical/MNXM644	<p>names: LL-2,6-Diaminoheptanedioate;LL-2,6-Diaminopimelate;LL-2,6-Diaminopimelic acid</p><p>old_id: C00666_cyt</p>	c	FALSE	FALSE	FALSE	0	C7H14N2O4
M_26dap__M_c	meso-2,6-Diaminoheptanedioate	meta_M_26dap__M_c	SBO:0000247	bqbiol:is, https://identifiers.org/kegg.compound/C00680, https://identifiers.org/bigg.metabolite/26dap__M, https://identifiers.org/chebi/CHEBI:30308, https://identifiers.org/chebi/CHEBI:16488, https://identifiers.org/metanetx.chemical/MNXM529	<p>names: meso-2,6-Diaminoheptanedioate;meso-2,6-Diaminopimelate;meso-2,6-Diaminopimelic acid;meso-Diaminoheptanedioate</p><p>old_id: C00680_cyt</p>	c	FALSE	FALSE	FALSE	0	C7H14N2O4
M_lys__L_c	L-Lysine	meta_M_lys__L_c	SBO:0000247	bqbiol:is, https://identifiers.org/kegg.compound/C00047, https://identifiers.org/bigg.metabolite/lys__L, https://identifiers.org/chebi/CHEBI:18019, https://identifiers.org/metanetx.chemical/MNXM1106164	<p>names: L-Lysine;Lysine acid;2,6-Diaminohexanoic acid</p><p>old_id: C00047_cyt</p>	c	FALSE	FALSE	FALSE	1	C6H15N2O2
M_asn__L_c	L-Asparagine	meta_M_asn__L_c	SBO:0000247	bqbiol:is, https://identifiers.org/kegg.compound/C00152, https://identifiers.org/bigg.metabolite/asn__L, https://identifiers.org/chebi/CHEBI:17196, https://identifiers.org/metanetx.chemical/MNXM1107821	<p>names: L-Asparagine;2-Aminosuccinamic acid</p><p>old_id: C00152_cyt</p>	c	FALSE	FALSE	FALSE	0	C4H8N2O3
M_thrp_c	L-Threonine O-3-phosphate	meta_M_thrp_c	SBO:0000247	bqbiol:is, https://identifiers.org/kegg.compound/C12147, https://identifiers.org/bigg.metabolite/thrp, https://identifiers.org/chebi/CHEBI:37525, https://identifiers.org/metanetx.chemical/MNXM1492	<p>names: L-Threonine O-3-phosphate;L-Threonine phosphate</p><p>old_id: C12147_cyt</p>	c	FALSE	FALSE	FALSE	-2	C4H8NO6P
M_applp_c	D-1-Aminopropan-2-ol O-phosphate	meta_M_applp_c	SBO:0000247	bqbiol:is, https://identifiers.org/kegg.compound/C04122, https://identifiers.org/bigg.metabolite/applp, https://identifiers.org/chebi/CHEBI:28390, https://identifiers.org/metanetx.chemical/MNXM1697	<p>names: D-1-Aminopropan-2-ol O-phosphate;(R)-1-Aminopropan-2-yl phosphate</p><p>old_id: C04122_cyt</p>	c	FALSE	FALSE	FALSE	-1	C3H9NO4P
M_ala__L_c	L-Alanine	meta_M_ala__L_c	SBO:0000247	bqbiol:is, https://identifiers.org/kegg.compound/C00041, https://identifiers.org/bigg.metabolite/ala__L, https://identifiers.org/chebi/CHEBI:16977, https://identifiers.org/metanetx.chemical/MNXM1105732	<p>names: L-Alanine;L-2-Aminopropionic acid;L-alpha-Alanine</p><p>old_id: C00041_cyt</p>	c	FALSE	FALSE	FALSE	0	C3H7NO2
M_cys__L_c	L-Cysteine	meta_M_cys__L_c	SBO:0000247	bqbiol:is, https://identifiers.org/kegg.compound/C00097, https://identifiers.org/bigg.metabolite/cys__L, https://identifiers.org/chebi/CHEBI:17561, https://identifiers.org/metanetx.chemical/MNXM738068	<p>names: L-Cysteine;L-2-Amino-3-mercaptopropionic acid</p><p>old_id: C00097_cyt</p>	c	FALSE	FALSE	FALSE	0	C3H7NO2S
M_gly_c	Glycine	meta_M_gly_c	SBO:0000247	bqbiol:is, https://identifiers.org/kegg.compound/C00037, https://identifiers.org/bigg.metabolite/gly, https://identifiers.org/chebi/CHEBI:15428, https://identifiers.org/metanetx.chemical/MNXM29	<p>names: Glycine;Aminoacetic acid;Gly</p><p>old_id: C00037_cyt</p>	c	FALSE	FALSE	FALSE	0	C2H5NO2
M_his__L_c	L-Histidine	meta_M_his__L_c	SBO:0000247	bqbiol:is, https://identifiers.org/kegg.compound/C00135, https://identifiers.org/bigg.metabolite/his__L, https://identifiers.org/chebi/CHEBI:15971, https://identifiers.org/metanetx.chemical/MNXM1107769	<p>names: L-Histidine;(S)-alpha-Amino-1H-imidazole-4-propionic acid</p><p>old_id: C00135_cyt</p>	c	FALSE	FALSE	FALSE	0	C6H9N3O2
M_ile__L_c	L-Isoleucine	meta_M_ile__L_c	SBO:0000247	bqbiol:is, https://identifiers.org/kegg.compound/C00407, https://identifiers.org/bigg.metabolite/ile__L, https://identifiers.org/chebi/CHEBI:17191, https://identifiers.org/metanetx.chemical/MNXM728337	<p>names: L-Isoleucine;2-Amino-3-methylvaleric acid</p><p>old_id: C00407_cyt</p>	c	FALSE	FALSE	FALSE	0	C6H13NO2
M_leu__L_c	L-Leucine	meta_M_leu__L_c	SBO:0000247	bqbiol:is, https://identifiers.org/kegg.compound/C00123, https://identifiers.org/bigg.metabolite/leu__L, https://identifiers.org/chebi/CHEBI:15603, https://identifiers.org/metanetx.chemical/MNXM1106762, https://identifiers.org/metanetx.chemical/MNXM1106761	<p>names: L-Leucine;2-Amino-4-methylvaleric acid;(2S)-alpha-2-Amino-4-methylvaleric acid;(2S)-alpha-Leucine</p><p>old_id: C00123_cyt</p>	c	FALSE	FALSE	FALSE	0	C6H13NO2
M_met__L_c	L-Methionine	meta_M_met__L_c	SBO:0000247	bqbiol:is, https://identifiers.org/kegg.compound/C00073, https://identifiers.org/bigg.metabolite/met__L, https://identifiers.org/chebi/CHEBI:16643, https://identifiers.org/metanetx.chemical/MNXM738804	<p>names: L-Methionine;Methionine;L-2-Amino-4methylthiobutyric acid</p><p>old_id: C00073_cyt</p>	c	FALSE	FALSE	FALSE	0	C5H11NO2S
M_val__L_c	L-Valine	meta_M_val__L_c	SBO:0000247	bqbiol:is, https://identifiers.org/kegg.compound/C00183, https://identifiers.org/bigg.metabolite/val__L, https://identifiers.org/chebi/CHEBI:16414, https://identifiers.org/metanetx.chemical/MNXM199	<p>names: L-Valine;2-Amino-3-methylbutyric acid</p><p>old_id: C00183_cyt</p>	c	FALSE	FALSE	FALSE	0	C5H11NO2
M_bm_pro_c	Protein component of biomass	meta_M_bm_pro_c	SBO:0000247	bqbiol:is, https://identifiers.org/bigg.metabolite/bm_pro, https://identifiers.org/metanetx.chemical/MNXM1092619	<p>names: Protein component of biomass</p><p>old_id: B1_cyt</p>	c	FALSE	FALSE	FALSE	0	R
M_dctp_c	dCTP	meta_M_dctp_c	SBO:0000247	bqbiol:is, https://identifiers.org/kegg.compound/C00458, https://identifiers.org/bigg.metabolite/dctp, https://identifiers.org/chebi/CHEBI:16311, https://identifiers.org/metanetx.chemical/MNXM360	<p>names: dCTP;Deoxycytidine 5&apos;-triphosphate;Deoxycytidine triphosphate;2&apos;-Deoxycytidine 5&apos;-triphosphate</p><p>old_id: C00458_cyt</p>	c	FALSE	FALSE	FALSE	-4	C9H12N3O13P3
M_datp_c	dATP	meta_M_datp_c	SBO:0000247	bqbiol:is, https://identifiers.org/kegg.compound/C00131, https://identifiers.org/bigg.metabolite/datp, https://identifiers.org/chebi/CHEBI:16284, https://identifiers.org/metanetx.chemical/MNXM286	<p>names: dATP;2&apos;-Deoxyadenosine 5&apos;-triphosphate;Deoxyadenosine 5&apos;-triphosphate;Deoxyadenosine triphosphate</p><p>old_id: C00131_cyt</p>	c	FALSE	FALSE	FALSE	-4	C10H12N5O12P3
M_dgtp_c	dGTP	meta_M_dgtp_c	SBO:0000247	bqbiol:is, https://identifiers.org/kegg.compound/C00286, https://identifiers.org/bigg.metabolite/dgtp, https://identifiers.org/chebi/CHEBI:16497, https://identifiers.org/metanetx.chemical/MNXM344	<p>names: dGTP;2&apos;-Deoxyguanosine 5&apos;-triphosphate;Deoxyguanosine 5&apos;-triphosphate;Deoxyguanosine triphosphate</p><p>old_id: C00286_cyt</p>	c	FALSE	FALSE	FALSE	-4	C10H12N5O13P3
M_dttp_c	dTTP	meta_M_dttp_c	SBO:0000247	bqbiol:is, https://identifiers.org/kegg.compound/C00459, https://identifiers.org/bigg.metabolite/dttp, https://identifiers.org/chebi/CHEBI:18077, https://identifiers.org/metanetx.chemical/MNXM394	<p>names: dTTP;Deoxythymidine triphosphate;Deoxythymidine 5&apos;-triphosphate;TTP</p><p>old_id: C00459_cyt</p>	c	FALSE	FALSE	FALSE	-4	C10H13N2O14P3
M_bm_dna_c	DNA component of biomass	meta_M_bm_dna_c	SBO:0000247	bqbiol:is, https://identifiers.org/bigg.metabolite/bm_dna, https://identifiers.org/metanetx.chemical/MNXM1092616	<p>names: DNA component of biomass</p><p>old_id: B2_cyt</p>	c	FALSE	FALSE	FALSE	0	R
M_gtp_c	GTP	meta_M_gtp_c	SBO:0000247	bqbiol:is, https://identifiers.org/kegg.compound/C00044, https://identifiers.org/bigg.metabolite/gtp, https://identifiers.org/chebi/CHEBI:15996, https://identifiers.org/metanetx.chemical/MNXM1103553	<p>names: GTP;Guanosine 5&apos;-triphosphate</p><p>old_id: C00044_cyt</p>	c	FALSE	FALSE	FALSE	-4	C10H12N5O14P3
M_ctp_c	CTP	meta_M_ctp_c	SBO:0000247	bqbiol:is, https://identifiers.org/kegg.compound/C00063, https://identifiers.org/bigg.metabolite/ctp, https://identifiers.org/chebi/CHEBI:17677, https://identifiers.org/metanetx.chemical/MNXM1103718	<p>names: CTP;Cytidine 5&apos;-triphosphate;Cytidine triphosphate</p><p>old_id: C00063_cyt</p>	c	FALSE	FALSE	FALSE	-4	C9H12N3O14P3
M_utp_c	UTP	meta_M_utp_c	SBO:0000247	bqbiol:is, https://identifiers.org/kegg.compound/C00075, https://identifiers.org/bigg.metabolite/utp, https://identifiers.org/chebi/CHEBI:15713, https://identifiers.org/metanetx.chemical/MNXM1101474	<p>names: UTP;Uridine 5&apos;-triphosphate;Uridine triphosphate</p><p>old_id: C00075_cyt</p>	c	FALSE	FALSE	FALSE	-4	C9H11N2O15P3
M_bm_rna_c	RNA component of biomass	meta_M_bm_rna_c	SBO:0000247	bqbiol:is, https://identifiers.org/bigg.metabolite/bm_rna, https://identifiers.org/metanetx.chemical/MNXM1092620	<p>names: RNA component of biomass</p><p>old_id: B3_cyt</p>	c	FALSE	FALSE	FALSE	0	R
M_lipidAds_c	2,3,2',3'-Tetrakis(3-hydroxytetradecanoyl)-D-glucosaminyl-1,6-beta-D-glucosamine 1-phosphate	meta_M_lipidAds_c	SBO:0000247	bqbiol:is, https://identifiers.org/kegg.compound/C04932, https://identifiers.org/bigg.metabolite/lipidAds, https://identifiers.org/chebi/CHEBI:18380, https://identifiers.org/metanetx.chemical/MNXM727331	<p>names: 2,3,2&apos;,3&apos;-Tetrakis(3-hydroxytetradecanoyl)-D-glucosaminyl-1,6-beta-D-glucosamine 1-phosphate;2,3-Bis(3-hydroxytetradecanoyl)-D-glucosaminyl-1,6-beta-D-2,3-bis(3-hydroxytetradecanoyl)-beta-D-glucosaminyl 1-phosphate;2,3-Bis-(beta-hydroxymyristoyl)-D-glucosaminyl-(beta-D-1,6)-2,3-bis(beta-hydroxymyristoyl)-D-glucosaminyl beta-phosphate;2,3-Bis-(3-hydroxytetradecanoyl)-D-glucosam…	c	FALSE	FALSE	FALSE	-2	C68H127N2O20P
M_PG_p	Peptidoglycan	meta_M_PG_p	SBO:0000247	bqbiol:is, https://identifiers.org/bigg.metabolite/PG, https://identifiers.org/chebi/CHEBI:8005, https://identifiers.org/metanetx.chemical/MNXM732318, https://identifiers.org/metanetx.chemical/MNXM1092422	<p>names: Peptidoglycan</p><p>old_id: E11_pps</p>	p	FALSE	FALSE	FALSE	0	C37H59N7O20
M_bm_cw_c	Cell wall component of biomass	meta_M_bm_cw_c	SBO:0000247	bqbiol:is, https://identifiers.org/bigg.metabolite/bm_cw, https://identifiers.org/metanetx.chemical/MNXM1092615	<p>names: Cell wall component of biomass</p><p>old_id: B4_cyt</p>	c	FALSE	FALSE	FALSE	0	R
M_bm_memlip_c	Lipid component of biomass	meta_M_bm_memlip_c	SBO:0000247	bqbiol:is, https://identifiers.org/bigg.metabolite/bm_memlip, https://identifiers.org/metanetx.chemical/MNXM1092617	<p>names: Lipid component of biomass</p><p>old_id: B5_cyt</p>	c	FALSE	FALSE	FALSE	0	R
M_ptrc_c	Putrescine	meta_M_ptrc_c	SBO:0000247	bqbiol:is, https://identifiers.org/kegg.compound/C00134, https://identifiers.org/bigg.metabolite/ptrc, https://identifiers.org/chebi/CHEBI:17148, https://identifiers.org/metanetx.chemical/MNXM118	<p>names: Putrescine;1,4-Butanediamine;1,4-Diaminobutane;Tetramethylenediamine;Butane-1,4-diamine</p><p>old_id: C00134_cyt</p>	c	FALSE	FALSE	FALSE	2	C4H14N2
M_spmd_c	Spermidine	meta_M_spmd_c	SBO:0000247	bqbiol:is, https://identifiers.org/kegg.compound/C00315, https://identifiers.org/bigg.metabolite/spmd, https://identifiers.org/chebi/CHEBI:16610, https://identifiers.org/metanetx.chemical/MNXM124	<p>names: Spermidine;N-(3-Aminopropyl)-1,4-butane-diamine</p><p>old_id: C00315_cyt</p>	c	FALSE	FALSE	FALSE	3	C7H22N3
M_succoa_c	Succinyl-CoA	meta_M_succoa_c	SBO:0000247	bqbiol:is, https://identifiers.org/kegg.compound/C00091, https://identifiers.org/bigg.metabolite/succoa, https://identifiers.org/chebi/CHEBI:15380, https://identifiers.org/metanetx.chemical/MNXM1104774	<p>names: Succinyl-CoA;Succinyl coenzyme A</p><p>old_id: C00091_cyt</p>	c	FALSE	FALSE	FALSE	-5	C25H35N7O19P3S
M_malcoa_c	Malonyl-CoA	meta_M_malcoa_c	SBO:0000247	bqbiol:is, https://identifiers.org/kegg.compound/C00083, https://identifiers.org/bigg.metabolite/malcoa, https://identifiers.org/chebi/CHEBI:15531, https://identifiers.org/metanetx.chemical/MNXM1106093	<p>names: Malonyl-CoA;Malonyl coenzyme A</p><p>old_id: C00083_cyt</p>	c	FALSE	FALSE	FALSE	-5	C24H33N7O19P3S
M_fad_c	FAD	meta_M_fad_c	SBO:0000247	bqbiol:is, https://identifiers.org/kegg.compound/C00016, https://identifiers.org/bigg.metabolite/fad, https://identifiers.org/chebi/CHEBI:16238, https://identifiers.org/metanetx.chemical/MNXM1105936	<p>names: FAD;Flavin adenine dinucleotide</p><p>old_id: C00016_cyt</p>	c	FALSE	FALSE	FALSE	-3	C27H30N9O15P2
M_thf_c	Tetrahydrofolate	meta_M_thf_c	SBO:0000247	bqbiol:is, https://identifiers.org/kegg.compound/C00101, https://identifiers.org/bigg.metabolite/thf, https://identifiers.org/chebi/CHEBI:15635, https://identifiers.org/metanetx.chemical/MNXM1103936	<p>names: Tetrahydrofolate;5,6,7,8-Tetrahydrofolate;Tetrahydrofolic acid;THF;(6S)-Tetrahydrofolate;(6S)-Tetrahydrofolic acid;(6S)-THFA</p><p>old_id: C00101_cyt</p>	c	FALSE	FALSE	FALSE	-2	C19H21N7O6
M_methf_c	5,10-Methenyltetrahydrofolate	meta_M_methf_c	SBO:0000247	bqbiol:is, https://identifiers.org/kegg.compound/C00445, https://identifiers.org/bigg.metabolite/methf, https://identifiers.org/chebi/CHEBI:15638, https://identifiers.org/metanetx.chemical/MNXM511	<p>names: 5,10-Methenyltetrahydrofolate</p><p>old_id: C00445_cyt</p>	c	FALSE	FALSE	FALSE	-1	C20H20N7O6
M_5mthf_c	5-Methyltetrahydrofolate	meta_M_5mthf_c	SBO:0000247	bqbiol:is, https://identifiers.org/kegg.compound/C00440, https://identifiers.org/bigg.metabolite/5mthf, https://identifiers.org/chebi/CHEBI:15641, https://identifiers.org/metanetx.chemical/MNXM1104393	<p>names: 5-Methyltetrahydrofolate</p><p>old_id: C00440_cyt</p>	c	FALSE	FALSE	FALSE	-2	C20H23N7O6
M_thmpp_c	Thiamin diphosphate	meta_M_thmpp_c	SBO:0000247	bqbiol:is, https://identifiers.org/kegg.compound/C00068, https://identifiers.org/bigg.metabolite/thmpp, https://identifiers.org/chebi/CHEBI:9532, https://identifiers.org/metanetx.chemical/MNXM256	<p>names: Thiamin diphosphate;Thiamine diphosphate;Thiamin pyrophosphate;TPP;ThPP</p><p>old_id: C00068_cyt</p>	c	FALSE	FALSE	FALSE	-2	C12H16N4O7P2S
M_pydx5p_c	Pyridoxal phosphate	meta_M_pydx5p_c	SBO:0000247	bqbiol:is, https://identifiers.org/kegg.compound/C00018, https://identifiers.org/bigg.metabolite/pydx5p, https://identifiers.org/chebi/CHEBI:18405, https://identifiers.org/metanetx.chemical/MNXM161	<p>names: Pyridoxal phosphate;Pyridoxal 5-phosphate;Pyridoxal 5&apos;-phosphate;PLP</p><p>old_id: C00018_cyt</p>	c	FALSE	FALSE	FALSE	-2	C8H8NO6P
M_hemeO_c	Heme O	meta_M_hemeO_c	SBO:0000247	bqbiol:is, https://identifiers.org/kegg.compound/C15672, https://identifiers.org/bigg.metabolite/hemeO, https://identifiers.org/chebi/CHEBI:36301, https://identifiers.org/metanetx.chemical/MNXM1107744, https://identifiers.org/metanetx.chemical/MNXM1107745	<p>names: Heme O</p><p>old_id: C15672_cyt</p>	c	FALSE	FALSE	FALSE	-2	C49FeH56N4O5
M_hemeA_c	Heme A	meta_M_hemeA_c	SBO:0000247	bqbiol:is, https://identifiers.org/kegg.compound/C15670, https://identifiers.org/bigg.metabolite/hemeA, https://identifiers.org/chebi/CHEBI:61715, https://identifiers.org/metanetx.chemical/MNXM737850	<p>names: Heme A</p><p>old_id: C15670_cyt</p>	c	FALSE	FALSE	FALSE	-2	C49FeH54N4O6
M_pheme_c	Heme	meta_M_pheme_c	SBO:0000247	bqbiol:is, https://identifiers.org/kegg.compound/C00032, https://identifiers.org/bigg.metabolite/pheme, https://identifiers.org/chebi/CHEBI:17627, https://identifiers.org/metanetx.chemical/MNXM249	<p>names: Heme;Haem;Protoheme;Heme B;Protoheme IX</p><p>old_id: C00032_cyt</p>	c	FALSE	FALSE	FALSE	0	C34H32FeN4O4
M_gthrd_c	Glutathione	meta_M_gthrd_c	SBO:0000247	bqbiol:is, https://identifiers.org/kegg.compound/C00051, https://identifiers.org/bigg.metabolite/gthrd, https://identifiers.org/chebi/CHEBI:16856, https://identifiers.org/metanetx.chemical/MNXM490899	<p>names: Glutathione;5-L-Glutamyl-L-cysteinylglycine;N-(N-gamma-L-Glutamyl-L-cysteinyl)glycine;gamma-L-Glutamyl-L-cysteinyl-glycine;GSH;Reduced glutathione</p><p>old_id: C00051_cyt</p>	c	FALSE	FALSE	FALSE	-1	C10H16N3O6S
M_adocbl_c	Cobamide coenzyme	meta_M_adocbl_c	SBO:0000247	bqbiol:is, https://identifiers.org/kegg.compound/C00194, https://identifiers.org/bigg.metabolite/adocbl, https://identifiers.org/chebi/CHEBI:18408, https://identifiers.org/metanetx.chemical/MNXM1104551	<p>names: Cobamide coenzyme;Adenosylcobalamin;Adenosylcob(III)alamin;Deoxyadenosylcobalamin;Cobamamide;Vitamin B12 coenzyme;5,6-Dimethylbenzimidazolyl-5-deoxyadenosyl-cobamide;(5&apos;-Deoxy-5&apos;-adenosyl)cobamide coenzyme;(5,6-Dimethylbenzimidazolyl)cobamide coenzyme;alpha-(5,6-Dimethylbenzimidazolyl)cobamide coenzyme;5&apos;-Deoxy-5&apos;-adenosylcobalamin;5&apos;-Deoxy-5&apos;-adenosyl vita…	c	FALSE	FALSE	FALSE	1	C72CoH101N18O17P
M_dtpcudcpp_c	di-trans,poly-cis-Undecaprenyl diphosphate	meta_M_dtpcudcpp_c	SBO:0000247	bqbiol:is, https://identifiers.org/kegg.compound/C04574, https://identifiers.org/bigg.metabolite/dtpcudcpp, https://identifiers.org/chebi/CHEBI:18197, https://identifiers.org/metanetx.chemical/MNXM1137674, https://identifiers.org/metanetx.chemical/MNXM1107137	<p>names: di-trans,poly-cis-Undecaprenyl diphosphate;Undecaprenyl diphosphate;Bactoprenyl diphosphate;ditrans,octacis-Undecaprenyl diphosphate</p><p>old_id: C04574_cyt</p>	c	FALSE	FALSE	FALSE	-3	C55H89O7P2
M_10fthf_c	10-Formyltetrahydrofolate	meta_M_10fthf_c	SBO:0000247	bqbiol:is, https://identifiers.org/kegg.compound/C00234, https://identifiers.org/bigg.metabolite/10fthf, https://identifiers.org/chebi/CHEBI:15637, https://identifiers.org/metanetx.chemical/MNXM1102376	<p>names: 10-Formyltetrahydrofolate;10-Formyl-THF</p><p>old_id: C00234_cyt</p>	c	FALSE	FALSE	FALSE	-2	C20H21N7O7
M_amet_c	S-Adenosyl-L-methionine	meta_M_amet_c	SBO:0000247	bqbiol:is, https://identifiers.org/kegg.compound/C00019, https://identifiers.org/bigg.metabolite/amet, https://identifiers.org/chebi/CHEBI:15414, https://identifiers.org/metanetx.chemical/MNXM1102072	<p>names: S-Adenosyl-L-methionine;S-Adenosylmethionine;AdoMet;SAM</p><p>old_id: C00019_cyt</p>	c	FALSE	FALSE	FALSE	1	C15H23N6O5S
M_ribflv_c	Riboflavin	meta_M_ribflv_c	SBO:0000247	bqbiol:is, https://identifiers.org/kegg.compound/C00255, https://identifiers.org/bigg.metabolite/ribflv, https://identifiers.org/chebi/CHEBI:17015, https://identifiers.org/metanetx.chemical/MNXM270	<p>names: Riboflavin;Lactoflavin;7,8-Dimethyl-10-ribitylisoalloxazine;Vitamin B2</p><p>old_id: C00255_cyt</p>	c	FALSE	FALSE	FALSE	-1	C17H19N4O6
M_bm_sol_c	Soluble pool component of biomass		SBO:0000247		<p>names: Soluble pool component of biomass</p><p>old_id: B6_cyt</p>	c	FALSE	FALSE	FALSE	0	R
M_k_c	Potassium	meta_M_k_c	SBO:0000247	bqbiol:is, https://identifiers.org/kegg.compound/C00238, https://identifiers.org/bigg.metabolite/k, https://identifiers.org/chebi/CHEBI:29103, https://identifiers.org/metanetx.chemical/MNXM95	<p>names: Potassium;K+</p><p>old_id: C00238_cyt</p>	c	FALSE	FALSE	FALSE	1	K
M_nh4_c	NH4+	meta_M_nh4_c	SBO:0000247	bqbiol:is, https://identifiers.org/kegg.compound/C01342, https://identifiers.org/bigg.metabolite/nh4, https://identifiers.org/chebi/CHEBI:28938, https://identifiers.org/metanetx.chemical/MNXM729302	<p>names: NH4+</p><p>old_id: C01342_cyt</p>	c	FALSE	FALSE	FALSE	1	NH4
M_mg2_c	Magnesium	meta_M_mg2_c	SBO:0000247	bqbiol:is, https://identifiers.org/kegg.compound/C00305, https://identifiers.org/bigg.metabolite/mg2, https://identifiers.org/chebi/CHEBI:18420, https://identifiers.org/metanetx.chemical/MNXM653	<p>names: Magnesium;Mg2+</p><p>old_id: C00305_cyt</p>	c	FALSE	FALSE	FALSE	2	Mg
M_ca2_c	Calcium	meta_M_ca2_c	SBO:0000247	bqbiol:is, https://identifiers.org/kegg.compound/C00076, https://identifiers.org/bigg.metabolite/ca2, https://identifiers.org/chebi/CHEBI:29108, https://identifiers.org/metanetx.chemical/MNXM128	<p>names: Calcium;Ca2+</p><p>old_id: C00076_cyt</p>	c	FALSE	FALSE	FALSE	2	Ca
M_fe2_c	Fe2+	meta_M_fe2_c	SBO:0000247	bqbiol:is, https://identifiers.org/kegg.compound/C14818, https://identifiers.org/bigg.metabolite/fe2, https://identifiers.org/chebi/CHEBI:29033, https://identifiers.org/metanetx.chemical/MNXM726711	<p>names: Fe2+;Fe(II);Ferrous ion;Iron(2+)</p><p>old_id: C14818_cyt</p>	c	FALSE	FALSE	FALSE	2	Fe
M_fe3_c	Fe3+	meta_M_fe3_c	SBO:0000247	bqbiol:is, https://identifiers.org/kegg.compound/C14819, https://identifiers.org/bigg.metabolite/fe3, https://identifiers.org/chebi/CHEBI:29034, https://identifiers.org/metanetx.chemical/MNXM726712	<p>names: Fe3+;Fe(III);Ferric ion;Iron(3+)</p><p>old_id: C14819_cyt</p>	c	FALSE	FALSE	FALSE	3	Fe
M_cu2_c	Copper	meta_M_cu2_c	SBO:0000247	bqbiol:is, https://identifiers.org/kegg.compound/C00070, https://identifiers.org/bigg.metabolite/cu2, https://identifiers.org/chebi/CHEBI:28694, https://identifiers.org/metanetx.chemical/MNXM731166, https://identifiers.org/metanetx.chemical/MNXM731165	<p>names: Copper;Cu+;Cu2+;Cu(II)</p><p>old_id: C00070_cyt</p>	c	FALSE	FALSE	FALSE	0	Cu
M_mn2_c	Manganese	meta_M_mn2_c	SBO:0000247	bqbiol:is, https://identifiers.org/kegg.compound/C00034, https://identifiers.org/bigg.metabolite/mn2, https://identifiers.org/chebi/CHEBI:18291, https://identifiers.org/metanetx.chemical/MNXM2255, https://identifiers.org/metanetx.chemical/MNXM1932	<p>names: Manganese;Mn2+;Mn(II);Mn(III)</p><p>old_id: C00034_cyt</p>	c	FALSE	FALSE	FALSE	0	Mn
M_mobd_c	Molybdate	meta_M_mobd_c	SBO:0000247	bqbiol:is, https://identifiers.org/kegg.compound/C06232, https://identifiers.org/bigg.metabolite/mobd, https://identifiers.org/chebi/CHEBI:36264, https://identifiers.org/metanetx.chemical/MNXM726092, https://identifiers.org/metanetx.chemical/MNXM726090	<p>names: Molybdate</p><p>old_id: C06232_cyt</p>	c	FALSE	FALSE	FALSE	-2	H0MoO4
M_cobalt2_c	Cobalt ion	meta_M_cobalt2_c	SBO:0000247	bqbiol:is, https://identifiers.org/kegg.compound/C00175, https://identifiers.org/bigg.metabolite/cobalt2, https://identifiers.org/chebi/CHEBI:27638, https://identifiers.org/chebi/CHEBI:48828, https://identifiers.org/metanetx.chemical/MNXM90960, https://identifiers.org/metanetx.chemical/MNXM499655	<p>names: Cobalt ion;Cobalt(2+);Co2+;Co(II)</p><p>old_id: C00175_cyt</p>	c	FALSE	FALSE	FALSE	2	Co
M_zn2_c	Zinc	meta_M_zn2_c	SBO:0000247	bqbiol:is, https://identifiers.org/kegg.compound/C00038, https://identifiers.org/bigg.metabolite/zn2, https://identifiers.org/chebi/CHEBI:29105, https://identifiers.org/metanetx.chemical/MNXM729215	<p>names: Zinc;Zn2+;Zn(II)</p><p>old_id: C00038_cyt</p>	c	FALSE	FALSE	FALSE	2	Zn
M_so4_c	Sulfate	meta_M_so4_c	SBO:0000247	bqbiol:is, https://identifiers.org/kegg.compound/C00059, https://identifiers.org/bigg.metabolite/so4, https://identifiers.org/chebi/CHEBI:16189, https://identifiers.org/metanetx.chemical/MNXM58	<p>names: Sulfate;Sulfuric acid</p><p>old_id: C00059_cyt</p>	c	FALSE	FALSE	FALSE	-2	H0O4S
M_na1_c	Sodium	meta_M_na1_c	SBO:0000247	bqbiol:is, https://identifiers.org/kegg.compound/C01330, https://identifiers.org/bigg.metabolite/na1, https://identifiers.org/chebi/CHEBI:29101, https://identifiers.org/metanetx.chemical/MNXM27	<p>names: Sodium;Na+</p><p>old_id: C01330_cyt</p>	c	FALSE	FALSE	FALSE	1	Na
M_bm_ion_c	Ion component of biomass		SBO:0000247		<p>names: Ion component of biomass</p><p>old_id: B7_cyt</p>	c	FALSE	FALSE	FALSE	0	R
M_cholphya_c	Chlorophyll a	meta_M_cholphya_c	SBO:0000247	bqbiol:is, https://identifiers.org/kegg.compound/C05306, https://identifiers.org/bigg.metabolite/cholphya, https://identifiers.org/chebi/CHEBI:18230, https://identifiers.org/metanetx.chemical/MNXM1108239, https://identifiers.org/metanetx.chemical/MNXM736583	<p>names: Chlorophyll a</p><p>old_id: C05306_cyt</p>	c	FALSE	FALSE	FALSE	-1	C55H71MgN4O5
M_caro_c	beta-Carotene	meta_M_caro_c	SBO:0000247	bqbiol:is, https://identifiers.org/kegg.compound/C02094, https://identifiers.org/bigg.metabolite/caro, https://identifiers.org/chebi/CHEBI:17579, https://identifiers.org/metanetx.chemical/MNXM736699	<p>names: beta-Carotene</p><p>old_id: C02094_cyt</p>	c	FALSE	FALSE	FALSE	0	C40H56
M_zeax_c	Zeaxanthin	meta_M_zeax_c	SBO:0000247	bqbiol:is, https://identifiers.org/kegg.compound/C06098, https://identifiers.org/bigg.metabolite/zeax, https://identifiers.org/chebi/CHEBI:27547, https://identifiers.org/metanetx.chemical/MNXM731637	<p>names: Zeaxanthin</p><p>old_id: C06098_cyt</p>	c	FALSE	FALSE	FALSE	0	C40H56O2
M_echin_c	Echinenone	meta_M_echin_c	SBO:0000247	bqbiol:is, https://identifiers.org/kegg.compound/C08592, https://identifiers.org/bigg.metabolite/echin, https://identifiers.org/chebi/CHEBI:4746, https://identifiers.org/metanetx.chemical/MNXM3591	<p>names: Echinenone</p><p>old_id: C08592_cyt</p>	c	FALSE	FALSE	FALSE	0	C40H54O
M_gcarote_c	gamma-Carotene	meta_M_gcarote_c	SBO:0000247	bqbiol:is, https://identifiers.org/kegg.compound/C05435, https://identifiers.org/bigg.metabolite/gcarote, https://identifiers.org/chebi/CHEBI:27740, https://identifiers.org/metanetx.chemical/MNXM1048	<p>names: gamma-Carotene</p><p>old_id: C05435_cyt</p>	c	FALSE	FALSE	FALSE	0	C40H56
M_avite1_c	alpha-Tocopherol	meta_M_avite1_c	SBO:0000247	bqbiol:is, https://identifiers.org/kegg.compound/C02477, https://identifiers.org/bigg.metabolite/avite1, https://identifiers.org/chebi/CHEBI:18145, https://identifiers.org/metanetx.chemical/MNXM2741	<p>names: alpha-Tocopherol;Vitamin E</p><p>old_id: C02477_cyt</p>	c	FALSE	FALSE	FALSE	0	C29H50O2
M_bvite_c	beta-Tocopherol	meta_M_bvite_c	SBO:0000247	bqbiol:is, https://identifiers.org/kegg.compound/C14152, https://identifiers.org/bigg.metabolite/bvite, https://identifiers.org/chebi/CHEBI:47771, https://identifiers.org/metanetx.chemical/MNXM4488	<p>names: beta-Tocopherol</p><p>old_id: C14152_cyt</p>	c	FALSE	FALSE	FALSE	0	C28H48O2
M_gtocophe_c	gamma-Tocopherol	meta_M_gtocophe_c	SBO:0000247	bqbiol:is, https://identifiers.org/kegg.compound/C02483, https://identifiers.org/bigg.metabolite/gtocophe, https://identifiers.org/chebi/CHEBI:18185, https://identifiers.org/metanetx.chemical/MNXM733036, https://identifiers.org/metanetx.chemical/MNXM733034	<p>names: gamma-Tocopherol</p><p>old_id: C02483_cyt</p>	c	FALSE	FALSE	FALSE	0	C28H48O2
M_dtocophe_c	delta-Tocopherol	meta_M_dtocophe_c	SBO:0000247	bqbiol:is, https://identifiers.org/kegg.compound/C14151, https://identifiers.org/bigg.metabolite/dtocophe, https://identifiers.org/chebi/CHEBI:47772, https://identifiers.org/metanetx.chemical/MNXM5121	<p>names: delta-Tocopherol</p><p>old_id: C14151_cyt</p>	c	FALSE	FALSE	FALSE	0	C27H46O2
M_phllqne_c	Phylloquinone	meta_M_phllqne_c	SBO:0000247	bqbiol:is, https://identifiers.org/kegg.compound/C02059, https://identifiers.org/bigg.metabolite/phllqne, https://identifiers.org/chebi/CHEBI:18067, https://identifiers.org/metanetx.chemical/MNXM1106873	<p>names: Phylloquinone;Vitamin K1;Phytonadione;2-Methyl-3-phytyl-1,4-naphthoquinone</p><p>old_id: C02059_cyt</p>	c	FALSE	FALSE	FALSE	0	C31H46O2
M_bm_pigm_c	Pigment component of biomass	meta_M_bm_pigm_c	SBO:0000247	bqbiol:is, https://identifiers.org/bigg.metabolite/bm_pigm, https://identifiers.org/metanetx.chemical/MNXM1092618	<p>names: Pigment component of biomass</p><p>old_id: B8_cyt</p>	c	FALSE	FALSE	FALSE	0	R
M_glycogen_c	Glycogen	meta_M_glycogen_c	SBO:0000247	bqbiol:is, https://identifiers.org/kegg.compound/C00182, https://identifiers.org/bigg.metabolite/glycogen, https://identifiers.org/chebi/CHEBI:28087, https://identifiers.org/metanetx.chemical/MNXM738130, https://identifiers.org/metanetx.chemical/MNXM738133, https://identifiers.org/metanetx.chemical/MNXM738131	<p>names: Glycogen</p><p>old_id: C00182_cyt</p>	c	FALSE	FALSE	FALSE	0	C6H10O5R
M_biomass_e	Biomass	meta_M_biomass_e	SBO:0000247	bqbiol:is, https://identifiers.org/bigg.metabolite/biomass, https://identifiers.org/metanetx.chemical/MNXM1092605	<p>names: Biomass</p><p>old_id: B0_ext</p>	e	FALSE	FALSE	FALSE	0	R
M_malACP_c	Malonyl-[acyl-carrier protein]	meta_M_malACP_c	SBO:0000247	bqbiol:is, https://identifiers.org/kegg.compound/C01209, https://identifiers.org/bigg.metabolite/malACP, https://identifiers.org/chebi/CHEBI:17330, https://identifiers.org/metanetx.chemical/MNXM731937	<p>names: Malonyl-[acyl-carrier protein]</p><p>old_id: C01209_cyt</p>	c	FALSE	FALSE	FALSE	-1	C3H2O3RS
M_ahcys_c	S-Adenosyl-L-homocysteine	meta_M_ahcys_c	SBO:0000247	bqbiol:is, https://identifiers.org/kegg.compound/C00021, https://identifiers.org/bigg.metabolite/ahcys, https://identifiers.org/chebi/CHEBI:16680, https://identifiers.org/metanetx.chemical/MNXM1102167	<p>names: S-Adenosyl-L-homocysteine;S-Adenosylhomocysteine</p><p>old_id: C00021_cyt</p>	c	FALSE	FALSE	FALSE	0	C14H20N6O5S
M_malmeACP_c	Malonyl-[acp] methyl ester	meta_M_malmeACP_c	SBO:0000247	bqbiol:is, https://identifiers.org/kegg.compound/C19673, https://identifiers.org/bigg.metabolite/malmeACP, https://identifiers.org/metanetx.chemical/MNXM728994, https://identifiers.org/metanetx.chemical/MNXM1093342	<p>names: Malonyl-[acp] methyl ester;Malonyl-[acyl-carrier protein] methyl ester</p><p>old_id: C19673_cyt</p>	c	FALSE	FALSE	FALSE	0	C4H5O3SR
M_skgmeACP_c	3-Ketoglutaryl-[acp] methyl ester	meta_M_skgmeACP_c	SBO:0000247	bqbiol:is, https://identifiers.org/kegg.compound/C20372, https://identifiers.org/bigg.metabolite/skgmeACP, https://identifiers.org/metanetx.chemical/MNXM725935, https://identifiers.org/metanetx.chemical/MNXM1094120	<p>names: 3-Ketoglutaryl-[acp] methyl ester;3-Ketoglutaryl-[acyl-carrier protein] methyl ester</p><p>old_id: C20372_cyt</p>	c	FALSE	FALSE	FALSE	0	C6H7O4SR
M_ACP_c	Acyl-carrier protein	meta_M_ACP_c	SBO:0000247	bqbiol:is, https://identifiers.org/kegg.compound/C00229, https://identifiers.org/bigg.metabolite/ACP, https://identifiers.org/chebi/CHEBI:18359, https://identifiers.org/metanetx.chemical/MNXM740694, https://identifiers.org/metanetx.chemical/MNXM740693, https://identifiers.org/metanetx.chemical/MNXM740692	<p>names: Acyl-carrier protein;ACP;[Acyl-carrier protein];Holo-[acyl-carrier protein]</p><p>old_id: C00229_cyt</p>	c	FALSE	FALSE	FALSE	0	HSR
M_hgmeACP_c	3-Hydroxyglutaryl-[acp] methyl ester	meta_M_hgmeACP_c	SBO:0000247	bqbiol:is, https://identifiers.org/kegg.compound/C20373, https://identifiers.org/bigg.metabolite/hgmeACP, https://identifiers.org/metanetx.chemical/MNXM741741, https://identifiers.org/metanetx.chemical/MNXM741743	<p>names: 3-Hydroxyglutaryl-[acp] methyl ester;3-Hydroxyglutaryl-[acyl-carrier protein] methyl ester</p><p>old_id: C20373_cyt</p>	c	FALSE	FALSE	FALSE	0	C6H9O4SR
M_egmeACP_c	Enoylglutaryl-[acp] methyl ester	meta_M_egmeACP_c	SBO:0000247	bqbiol:is, https://identifiers.org/kegg.compound/C20374, https://identifiers.org/bigg.metabolite/egmeACP, https://identifiers.org/metanetx.chemical/MNXM727018, https://identifiers.org/metanetx.chemical/MNXM727020	<p>names: Enoylglutaryl-[acp] methyl ester;Enoylglutaryl-[acyl-carrier protein] methyl ester</p><p>old_id: C20374_cyt</p>	c	FALSE	FALSE	FALSE	0	C6H7O3SR
M_gmeACP_c	Glutaryl-[acp] methyl ester	meta_M_gmeACP_c	SBO:0000247	bqbiol:is, https://identifiers.org/kegg.compound/C20375, https://identifiers.org/bigg.metabolite/gmeACP, https://identifiers.org/metanetx.chemical/MNXM727158, https://identifiers.org/metanetx.chemical/MNXM727160	<p>names: Glutaryl-[acp] methyl ester;Glutaryl-[acyl-carrier protein] methyl ester</p><p>old_id: C20375_cyt</p>	c	FALSE	FALSE	FALSE	0	C6H9O3SR
M_skpmeACP_c	3-Ketopimeloyl-[acp] methyl ester	meta_M_skpmeACP_c	SBO:0000247	bqbiol:is, https://identifiers.org/kegg.compound/C20376, https://identifiers.org/bigg.metabolite/skpmeACP, https://identifiers.org/metanetx.chemical/MNXM1094121, https://identifiers.org/metanetx.chemical/MNXM725937	<p>names: 3-Ketopimeloyl-[acp] methyl ester;3-Ketopimeloyl-[acyl-carrier protein] methyl ester</p><p>old_id: C20376_cyt</p>	c	FALSE	FALSE	FALSE	0	C8H11O4SR
M_hpmeACP_c	3-Hydroxypimeloyl-[acp] methyl ester	meta_M_hpmeACP_c	SBO:0000247	bqbiol:is, https://identifiers.org/kegg.compound/C20377, https://identifiers.org/bigg.metabolite/hpmeACP, https://identifiers.org/metanetx.chemical/MNXM725917, https://identifiers.org/metanetx.chemical/MNXM725915	<p>names: 3-Hydroxypimeloyl-[acp] methyl ester;3-Hydroxypimeloyl-[acyl-carrier protein] methyl ester</p><p>old_id: C20377_cyt</p>	c	FALSE	FALSE	FALSE	0	C8H13O4SR
M_epmeACP_c	Enoylpimeloyl-[acp] methyl ester	meta_M_epmeACP_c	SBO:0000247	bqbiol:is, https://identifiers.org/kegg.compound/C20378, https://identifiers.org/bigg.metabolite/epmeACP, https://identifiers.org/metanetx.chemical/MNXM727023, https://identifiers.org/metanetx.chemical/MNXM727025	<p>names: Enoylpimeloyl-[acp] methyl ester;Enoylpimeloyl-[acyl-carrier protein] methyl ester</p><p>old_id: C20378_cyt</p>	c	FALSE	FALSE	FALSE	0	C8H11O3SR
M_pmeACP_c	Pimeloyl-[acyl-carrier protein] methyl ester	meta_M_pmeACP_c	SBO:0000247	bqbiol:is, https://identifiers.org/kegg.compound/C19846, https://identifiers.org/bigg.metabolite/pmeACP, https://identifiers.org/metanetx.chemical/MNXM727683, https://identifiers.org/metanetx.chemical/MNXM727682	<p>names: Pimeloyl-[acyl-carrier protein] methyl ester;Pimeloyl-[acp] methyl ester;Pimelyl-[acyl-carrier protein] methyl ester;Pimelyl-[acp] methyl ester</p><p>old_id: C19846_cyt</p>	c	FALSE	FALSE	FALSE	0	C8H13O3SR
M_pimACP_c	Pimeloyl-[acyl-carrier protein]	meta_M_pimACP_c	SBO:0000247	bqbiol:is, https://identifiers.org/kegg.compound/C19845, https://identifiers.org/bigg.metabolite/pimACP, https://identifiers.org/metanetx.chemical/MNXM727686, https://identifiers.org/metanetx.chemical/MNXM727687	<p>names: Pimeloyl-[acyl-carrier protein];Pimeloyl-[acp];Pimelyl-[acyl-carrier protein];Pimelyl-[acp];7-Hydroxy-7-oxoheptanoyl-[acyl-carrier protein]</p><p>old_id: C19845_cyt</p>	c	FALSE	FALSE	FALSE	0	C7H11O3SR
M_meoh_c	Methanol	meta_M_meoh_c	SBO:0000247	bqbiol:is, https://identifiers.org/kegg.compound/C00132, https://identifiers.org/bigg.metabolite/meoh, https://identifiers.org/chebi/CHEBI:17790, https://identifiers.org/metanetx.chemical/MNXM729800	<p>names: Methanol;Methyl alcohol;CH3OH</p><p>old_id: C00132_cyt</p>	c	FALSE	FALSE	FALSE	0	CH4O
M_8aonn_c	8-Amino-7-oxononanoate	meta_M_8aonn_c	SBO:0000247	bqbiol:is, https://identifiers.org/kegg.compound/C01092, https://identifiers.org/bigg.metabolite/8aonn, https://identifiers.org/chebi/CHEBI:12266, https://identifiers.org/chebi/CHEBI:15830, https://identifiers.org/metanetx.chemical/MNXM726864	<p>names: 8-Amino-7-oxononanoate;8-Amino-7-oxononanoic acid;7-Keto-8-aminopelargonic acid;KAPA</p><p>old_id: C01092_cyt</p>	c	FALSE	FALSE	FALSE	0	C9H17NO3
M_amob_c	S-Adenosyl-4-methylthio-2-oxobutanoate	meta_M_amob_c	SBO:0000247	bqbiol:is, https://identifiers.org/kegg.compound/C04425, https://identifiers.org/bigg.metabolite/amob, https://identifiers.org/chebi/CHEBI:8944, https://identifiers.org/metanetx.chemical/MNXM733832, https://identifiers.org/metanetx.chemical/MNXM733831	<p>names: S-Adenosyl-4-methylthio-2-oxobutanoate</p><p>old_id: C04425_cyt</p>	c	FALSE	FALSE	FALSE	0	C15H19N5O6S
M_dann_c	7,8-Diaminononanoate	meta_M_dann_c	SBO:0000247	bqbiol:is, https://identifiers.org/kegg.compound/C01037, https://identifiers.org/bigg.metabolite/dann, https://identifiers.org/chebi/CHEBI:17830, https://identifiers.org/chebi/CHEBI:2247, https://identifiers.org/metanetx.chemical/MNXM1140	<p>names: 7,8-Diaminononanoate;7,8-Diaminopelargonic acid;DAPA</p><p>old_id: C01037_cyt</p>	c	FALSE	FALSE	FALSE	1	C9H21N2O2
M_dtbt_c	Dethiobiotin	meta_M_dtbt_c	SBO:0000247	bqbiol:is, https://identifiers.org/kegg.compound/C01909, https://identifiers.org/bigg.metabolite/dtbt, https://identifiers.org/chebi/CHEBI:16691, https://identifiers.org/metanetx.chemical/MNXM1020	<p>names: Dethiobiotin;Desthiobiotin</p><p>old_id: C01909_cyt</p>	c	FALSE	FALSE	FALSE	-1	C10H17N2O3
M_h2s_c	Hydrogen sulfide	meta_M_h2s_c	SBO:0000247	bqbiol:is, https://identifiers.org/kegg.compound/C00283, https://identifiers.org/bigg.metabolite/h2s, https://identifiers.org/chebi/CHEBI:16136, https://identifiers.org/metanetx.chemical/MNXM124865	<p>names: Hydrogen sulfide;Hydrogen-sulfide;H2S;Sulfide</p><p>old_id: C00283_cyt</p>	c	FALSE	FALSE	FALSE	-1	HS
M_btn_c	Biotin	meta_M_btn_c	SBO:0000247	bqbiol:is, https://identifiers.org/kegg.compound/C00120, https://identifiers.org/bigg.metabolite/btn, https://identifiers.org/chebi/CHEBI:15956, https://identifiers.org/metanetx.chemical/MNXM304	<p>names: Biotin;D-Biotin;Vitamin H;Coenzyme R</p><p>old_id: C00120_cyt</p>	c	FALSE	FALSE	FALSE	-1	C10H15N2O3S
M_dad_5_c	5'-Deoxyadenosine	meta_M_dad_5_c	SBO:0000247	bqbiol:is, https://identifiers.org/kegg.compound/C05198, https://identifiers.org/bigg.metabolite/dad_5, https://identifiers.org/chebi/CHEBI:17319, https://identifiers.org/metanetx.chemical/MNXM1103313	<p>names: 5&apos;-Deoxyadenosine</p><p>old_id: C05198_cyt</p>	c	FALSE	FALSE	FALSE	0	C10H13N5O3
M_btamp_c	Biotinyl-5'-AMP	meta_M_btamp_c	SBO:0000247	bqbiol:is, https://identifiers.org/kegg.compound/C05921, https://identifiers.org/bigg.metabolite/btamp, https://identifiers.org/chebi/CHEBI:3110, https://identifiers.org/metanetx.chemical/MNXM1104306	<p>names: Biotinyl-5&apos;-AMP</p><p>old_id: C05921_cyt</p>	c	FALSE	FALSE	FALSE	-1	C20H27N7O9PS
M_accp_c	Apo-[carboxylase]	meta_M_accp_c	SBO:0000247	bqbiol:is, https://identifiers.org/kegg.compound/C06249, https://identifiers.org/bigg.metabolite/accp, https://identifiers.org/chebi/CHEBI:2777, https://identifiers.org/metanetx.chemical/MNXM729232, https://identifiers.org/metanetx.chemical/MNXM729228, https://identifiers.org/metanetx.chemical/MNXM1092508	<p>names: Apo-[carboxylase]</p><p>old_id: C06249_cyt</p>	c	FALSE	FALSE	FALSE	0	C7H13N3O2R2
M_btnCCP_c	Holo-[carboxylase]	meta_M_btnCCP_c	SBO:0000247	bqbiol:is, https://identifiers.org/kegg.compound/C06250, https://identifiers.org/bigg.metabolite/btnCCP, https://identifiers.org/metanetx.chemical/MNXM96075	<p>names: Holo-[carboxylase];Biotin-carboxyl-carrier protein</p><p>old_id: C06250_cyt</p>	c	FALSE	FALSE	FALSE	0	C17H27N5O4SR2
M_ggdp_c	Geranylgeranyl diphosphate	meta_M_ggdp_c	SBO:0000247	bqbiol:is, https://identifiers.org/kegg.compound/C00353, https://identifiers.org/bigg.metabolite/ggdp, https://identifiers.org/chebi/CHEBI:48861, https://identifiers.org/metanetx.chemical/MNXM728266	<p>names: Geranylgeranyl diphosphate;Geranylgeranyl pyrophosphate;all-trans-Geranylgeranyl diphosphate;all-trans-Geranylgeranyl pyrophosphate</p><p>old_id: C00353_cyt</p>	c	FALSE	FALSE	FALSE	-3	C20H33O7P2
M_prephytedp_c	Prephytoene diphosphate	meta_M_prephytedp_c	SBO:0000247	bqbiol:is, https://identifiers.org/kegg.compound/C03427, https://identifiers.org/bigg.metabolite/prephytedp, https://identifiers.org/chebi/CHEBI:17090, https://identifiers.org/metanetx.chemical/MNXM731559, https://identifiers.org/metanetx.chemical/MNXM1104209	<p>names: Prephytoene diphosphate</p><p>old_id: C03427_cyt</p>	c	FALSE	FALSE	FALSE	-3	C40H65O7P2
M_phytoe_c	Phytoene	meta_M_phytoe_c	SBO:0000247	bqbiol:is, https://identifiers.org/kegg.compound/C05413, https://identifiers.org/bigg.metabolite/phytoe, https://identifiers.org/chebi/CHEBI:8191, https://identifiers.org/metanetx.chemical/MNXM729043	<p>names: Phytoene</p><p>old_id: C05413_cyt</p>	c	FALSE	FALSE	FALSE	0	C40H64
M_phytof_c	Phytofluene	meta_M_phytof_c	SBO:0000247	bqbiol:is, https://identifiers.org/kegg.compound/C05414, https://identifiers.org/bigg.metabolite/phytof, https://identifiers.org/chebi/CHEBI:28129, https://identifiers.org/metanetx.chemical/MNXM732446, https://identifiers.org/metanetx.chemical/MNXM147288	<p>names: Phytofluene</p><p>old_id: C05414_cyt</p>	c	FALSE	FALSE	FALSE	0	C40H62
M_zcarote_c	zeta-Carotene	meta_M_zcarote_c	SBO:0000247	bqbiol:is, https://identifiers.org/kegg.compound/C05430, https://identifiers.org/bigg.metabolite/zcarote, https://identifiers.org/chebi/CHEBI:28068, https://identifiers.org/metanetx.chemical/MNXM726184, https://identifiers.org/metanetx.chemical/MNXM726185	<p>names: zeta-Carotene</p><p>old_id: C05430_cyt</p>	c	FALSE	FALSE	FALSE	0	C40H60
M_neuspn_c	Neurosporene	meta_M_neuspn_c	SBO:0000247	bqbiol:is, https://identifiers.org/kegg.compound/C05431, https://identifiers.org/bigg.metabolite/neuspn, https://identifiers.org/chebi/CHEBI:16833, https://identifiers.org/metanetx.chemical/MNXM727029, https://identifiers.org/metanetx.chemical/MNXM727028	<p>names: Neurosporene</p><p>old_id: C05431_cyt</p>	c	FALSE	FALSE	FALSE	0	C40H58
M_lycop_c	Lycopene	meta_M_lycop_c	SBO:0000247	bqbiol:is, https://identifiers.org/kegg.compound/C05432, https://identifiers.org/bigg.metabolite/lycop, https://identifiers.org/chebi/CHEBI:15948, https://identifiers.org/metanetx.chemical/MNXM736240, https://identifiers.org/metanetx.chemical/MNXM736242	<p>names: Lycopene</p><p>old_id: C05432_cyt</p>	c	FALSE	FALSE	FALSE	0	C40H56
M_bcryptox_c	beta-Cryptoxanthin	meta_M_bcryptox_c	SBO:0000247	bqbiol:is, https://identifiers.org/kegg.compound/C08591, https://identifiers.org/bigg.metabolite/bcryptox, https://identifiers.org/chebi/CHEBI:10362, https://identifiers.org/metanetx.chemical/MNXM729605, https://identifiers.org/metanetx.chemical/MNXM729608	<p>names: beta-Cryptoxanthin</p><p>old_id: C08591_cyt</p>	c	FALSE	FALSE	FALSE	0	C40H56O
M_3hechin_c	3-Hydroxyechinenone	meta_M_3hechin_c	SBO:0000247	bqbiol:is, https://identifiers.org/kegg.compound/C15966, https://identifiers.org/bigg.metabolite/3hechin, https://identifiers.org/chebi/CHEBI:80215, https://identifiers.org/metanetx.chemical/MNXM734801, https://identifiers.org/metanetx.chemical/MNXM1091783	<p>names: 3-Hydroxyechinenone</p><p>old_id: C15966_cyt</p>	c	FALSE	FALSE	FALSE	0	C40H54O2
M_trnaglu_c	tRNA(Glu)	meta_M_trnaglu_c	SBO:0000247	bqbiol:is, https://identifiers.org/kegg.compound/C01641, https://identifiers.org/bigg.metabolite/trnaglu, https://identifiers.org/chebi/CHEBI:29175, https://identifiers.org/metanetx.chemical/MNXM90886	<p>names: tRNA(Glu)</p><p>old_id: C01641_cyt</p>	c	FALSE	FALSE	FALSE	0	C15H21N5O10PR
M_glutrna_c	L-Glutamyl-tRNA(Glu)	meta_M_glutrna_c	SBO:0000247	bqbiol:is, https://identifiers.org/kegg.compound/C02987, https://identifiers.org/bigg.metabolite/glutrna, https://identifiers.org/chebi/CHEBI:29157, https://identifiers.org/metanetx.chemical/MNXM731043, https://identifiers.org/metanetx.chemical/MNXM731035, https://identifiers.org/metanetx.chemical/MNXM731032	<p>names: L-Glutamyl-tRNA(Glu)</p><p>old_id: C02987_cyt</p>	c	FALSE	FALSE	FALSE	0	C20H28N6O13PR
M_glu1sa_c	(S)-4-Amino-5-oxopentanoate	meta_M_glu1sa_c	SBO:0000247	bqbiol:is, https://identifiers.org/kegg.compound/C03741, https://identifiers.org/bigg.metabolite/glu1sa, https://identifiers.org/chebi/CHEBI:15757, https://identifiers.org/metanetx.chemical/MNXM1453	<p>names: (S)-4-Amino-5-oxopentanoate;L-Glutamate 1-semialdehyde</p><p>old_id: C03741_cyt</p>	c	FALSE	FALSE	FALSE	0	C5H9NO3
M_5aop_c	5-Aminolevulinate	meta_M_5aop_c	SBO:0000247	bqbiol:is, https://identifiers.org/kegg.compound/C00430, https://identifiers.org/bigg.metabolite/5aop, https://identifiers.org/chebi/CHEBI:17549, https://identifiers.org/metanetx.chemical/MNXM405	<p>names: 5-Aminolevulinate;5-Amino-4-oxopentanoate;5-Amino-4-oxovaleric acid</p><p>old_id: C00430_cyt</p>	c	FALSE	FALSE	FALSE	0	C5H9NO3
M_ppbng_c	Porphobilinogen	meta_M_ppbng_c	SBO:0000247	bqbiol:is, https://identifiers.org/kegg.compound/C00931, https://identifiers.org/bigg.metabolite/ppbng, https://identifiers.org/chebi/CHEBI:17381, https://identifiers.org/metanetx.chemical/MNXM554	<p>names: Porphobilinogen</p><p>old_id: C00931_cyt</p>	c	FALSE	FALSE	FALSE	-1	C10H13N2O4
M_hmbil_c	Hydroxymethylbilane	meta_M_hmbil_c	SBO:0000247	bqbiol:is, https://identifiers.org/kegg.compound/C01024, https://identifiers.org/bigg.metabolite/hmbil, https://identifiers.org/chebi/CHEBI:16645, https://identifiers.org/metanetx.chemical/MNXM547	<p>names: Hydroxymethylbilane</p><p>old_id: C01024_cyt</p>	c	FALSE	FALSE	FALSE	-8	C40H38N4O17
M_uppg3_c	Uroporphyrinogen III	meta_M_uppg3_c	SBO:0000247	bqbiol:is, https://identifiers.org/kegg.compound/C01051, https://identifiers.org/bigg.metabolite/uppg3, https://identifiers.org/chebi/CHEBI:15437, https://identifiers.org/metanetx.chemical/MNXM414	<p>names: Uroporphyrinogen III</p><p>old_id: C01051_cyt</p>	c	FALSE	FALSE	FALSE	-8	C40H36N4O16
M_cpppg3_c	Coproporphyrinogen III	meta_M_cpppg3_c	SBO:0000247	bqbiol:is, https://identifiers.org/kegg.compound/C03263, https://identifiers.org/bigg.metabolite/cpppg3, https://identifiers.org/chebi/CHEBI:15439, https://identifiers.org/metanetx.chemical/MNXM735625	<p>names: Coproporphyrinogen III</p><p>old_id: C03263_cyt</p>	c	FALSE	FALSE	FALSE	-4	C36H40N4O8
M_pppg9_c	Protoporphyrinogen IX	meta_M_pppg9_c	SBO:0000247	bqbiol:is, https://identifiers.org/kegg.compound/C01079, https://identifiers.org/bigg.metabolite/pppg9, https://identifiers.org/chebi/CHEBI:15435, https://identifiers.org/metanetx.chemical/MNXM351	<p>names: Protoporphyrinogen IX</p><p>old_id: C01079_cyt</p>	c	FALSE	FALSE	FALSE	-2	C34H38N4O4
M_ppp9_c	Protoporphyrin	meta_M_ppp9_c	SBO:0000247	bqbiol:is, https://identifiers.org/kegg.compound/C02191, https://identifiers.org/bigg.metabolite/ppp9, https://identifiers.org/chebi/CHEBI:15430, https://identifiers.org/metanetx.chemical/MNXM1108136	<p>names: Protoporphyrin;Protoporphyrin IX;Porphyrinogen IX</p><p>old_id: C02191_cyt</p>	c	FALSE	FALSE	FALSE	-2	C34H32N4O4
M_mppp9_c	Magnesium protoporphyrin	meta_M_mppp9_c	SBO:0000247	bqbiol:is, https://identifiers.org/kegg.compound/C03516, https://identifiers.org/bigg.metabolite/mppp9, https://identifiers.org/chebi/CHEBI:15431, https://identifiers.org/metanetx.chemical/MNXM732750, https://identifiers.org/metanetx.chemical/MNXM732748	<p>names: Magnesium protoporphyrin;Magnesium protoporphyrin IX;Mg-protoporphyrin IX</p><p>old_id: C03516_cyt</p>	c	FALSE	FALSE	FALSE	-2	C34H30MgN4O4
M_mppp9om_c	Magnesium protoporphyrin monomethyl ester	meta_M_mppp9om_c	SBO:0000247	bqbiol:is, https://identifiers.org/kegg.compound/C04536, https://identifiers.org/bigg.metabolite/mppp9om, https://identifiers.org/chebi/CHEBI:15432, https://identifiers.org/metanetx.chemical/MNXM741292, https://identifiers.org/metanetx.chemical/MNXM741289	<p>names: Magnesium protoporphyrin monomethyl ester;Magnesium-protoporphyrin IX 13-monomethyl ester;Mg-Protoporphyrin IX 13-monomethyl ester;Magnesium protoporphyrin IX 13-methyl ester</p><p>old_id: C04536_cyt</p>	c	FALSE	FALSE	FALSE	-1	C35H33MgN4O4
M_hmppp9_c	13(1)-Hydroxy-magnesium-protoporphyrin IX 13-monomethyl ester	meta_M_hmppp9_c	SBO:0000247	bqbiol:is, https://identifiers.org/kegg.compound/C11829, https://identifiers.org/bigg.metabolite/hmppp9, https://identifiers.org/chebi/CHEBI:15434, https://identifiers.org/metanetx.chemical/MNXM60922	<p>names: 13(1)-Hydroxy-magnesium-protoporphyrin IX 13-monomethyl ester;13(1)-Hydroxy-Mg-protoporphyrin IX 13-monomethyl ester</p><p>old_id: C11829_cyt</p>	c	FALSE	FALSE	FALSE	-1	C35H33MgN4O5
M_omppp9_c	13(1)-Oxo-magnesium-protoporphyrin IX 13-monomethyl ester	meta_M_omppp9_c	SBO:0000247	bqbiol:is, https://identifiers.org/kegg.compound/C11830, https://identifiers.org/bigg.metabolite/omppp9, https://identifiers.org/chebi/CHEBI:15433, https://identifiers.org/metanetx.chemical/MNXM1352	<p>names: 13(1)-Oxo-magnesium-protoporphyrin IX 13-monomethyl ester;13(1)-Oxo-Mg-protoporphyrin IX 13-monomethyl ester</p><p>old_id: C11830_cyt</p>	c	FALSE	FALSE	FALSE	-1	C35H31MgN4O5
M_dvpchlld_c	Divinylprotochlorophyllide	meta_M_dvpchlld_c	SBO:0000247	bqbiol:is, https://identifiers.org/kegg.compound/C11831, https://identifiers.org/bigg.metabolite/dvpchlld, https://identifiers.org/chebi/CHEBI:30619, https://identifiers.org/metanetx.chemical/MNXM741309, https://identifiers.org/metanetx.chemical/MNXM741306	<p>names: Divinylprotochlorophyllide;2,4-Divinylprotochlorophyllide;Mg-2,4-Divinyl-phaeoporphyrin a5-monomethylester</p><p>old_id: C11831_cyt</p>	c	FALSE	FALSE	FALSE	-2	C35H28MgN4O5
M_pchlld_c	Protochlorophyllide	meta_M_pchlld_c	SBO:0000247	bqbiol:is, https://identifiers.org/kegg.compound/C02880, https://identifiers.org/bigg.metabolite/pchlld, https://identifiers.org/chebi/CHEBI:16673, https://identifiers.org/metanetx.chemical/MNXM738918, https://identifiers.org/metanetx.chemical/MNXM738915	<p>names: Protochlorophyllide</p><p>old_id: C02880_cyt</p>	c	FALSE	FALSE	FALSE	-2	C35H30MgN4O5
M_chlld_c	Chlorophyllide	meta_M_chlld_c	SBO:0000247	bqbiol:is, https://identifiers.org/kegg.compound/C02139, https://identifiers.org/bigg.metabolite/chlld, https://identifiers.org/chebi/CHEBI:16900, https://identifiers.org/metanetx.chemical/MNXM1108183, https://identifiers.org/metanetx.chemical/MNXM735405	<p>names: Chlorophyllide;Chlorophyllide a</p><p>old_id: C02139_cyt</p>	c	FALSE	FALSE	FALSE	-2	C35H32MgN4O5
M_phdp_c	Phytyl diphosphate	meta_M_phdp_c	SBO:0000247	bqbiol:is, https://identifiers.org/kegg.compound/C05427, https://identifiers.org/bigg.metabolite/phdp, https://identifiers.org/chebi/CHEBI:18187, https://identifiers.org/metanetx.chemical/MNXM741281, https://identifiers.org/metanetx.chemical/MNXM741280, https://identifiers.org/metanetx.chemical/MNXM741282	<p>names: Phytyl diphosphate</p><p>old_id: C05427_cyt</p>	c	FALSE	FALSE	FALSE	-3	C20H39O7P2
M_mlthf_c	5,10-Methylenetetrahydrofolate	meta_M_mlthf_c	SBO:0000247	bqbiol:is, https://identifiers.org/kegg.compound/C00143, https://identifiers.org/bigg.metabolite/mlthf, https://identifiers.org/chebi/CHEBI:1989, https://identifiers.org/metanetx.chemical/MNXM1102150	<p>names: 5,10-Methylenetetrahydrofolate;(6R)-5,10-Methylenetetrahydrofolate;5,10-Methylene-THF</p><p>old_id: C00143_cyt</p>	c	FALSE	FALSE	FALSE	-2	C20H21N7O6
M_ahdt_c	2-Amino-4-hydroxy-6-(erythro-1,2,3-trihydroxypropyl)dihydropteridinetriphosphate	meta_M_ahdt_c	SBO:0000247	bqbiol:is, https://identifiers.org/kegg.compound/C04895, https://identifiers.org/bigg.metabolite/ahdt, https://identifiers.org/chebi/CHEBI:18372, https://identifiers.org/metanetx.chemical/MNXM397	<p>names: 2-Amino-4-hydroxy-6-(erythro-1,2,3-trihydroxypropyl)dihydropteridinetriphosphate;6-(L-erythro-1,2-Dihydroxypropyl 3-triphosphate)-7,8-dihydropterin;6-[(1S,2R)-1,2-Dihydroxy-3-triphosphooxypropyl]-7,8-dihydropterin;7,8-Dihydroneopterin 3&apos;-triphosphate</p><p>old_id: C04895_cyt</p>	c	FALSE	FALSE	FALSE	-4	C9H12N5O13P3
M_for_c	Formate	meta_M_for_c	SBO:0000247	bqbiol:is, https://identifiers.org/kegg.compound/C00058, https://identifiers.org/bigg.metabolite/for, https://identifiers.org/chebi/CHEBI:30751, https://identifiers.org/metanetx.chemical/MNXM39	<p>names: Formate;Methanoic acid;Formic acid</p><p>old_id: C00058_cyt</p>	c	FALSE	FALSE	FALSE	-1	CHO2
M_dhpmp_c	Dihydroneopterin phosphate	meta_M_dhpmp_c	SBO:0000247	bqbiol:is, https://identifiers.org/kegg.compound/C05925, https://identifiers.org/bigg.metabolite/dhpmp, https://identifiers.org/chebi/CHEBI:48954, https://identifiers.org/metanetx.chemical/MNXM1107940, https://identifiers.org/metanetx.chemical/MNXM1107941	<p>names: Dihydroneopterin phosphate;2-Amino-4-hydroxy-6-(erythro-1,2,3-trihydroxypropyl)dihydropteridinephosphate</p><p>old_id: C05925_cyt</p>	c	FALSE	FALSE	FALSE	-2	C9H12N5O7P
M_dhnpt_c	2-Amino-4-hydroxy-6-(D-erythro-1,2,3-trihydroxypropyl)-7,8-dihydropteridine	meta_M_dhnpt_c	SBO:0000247	bqbiol:is, https://identifiers.org/kegg.compound/C04874, https://identifiers.org/bigg.metabolite/dhnpt, https://identifiers.org/chebi/CHEBI:17001, https://identifiers.org/metanetx.chemical/MNXM730300, https://identifiers.org/metanetx.chemical/MNXM730301	<p>names: 2-Amino-4-hydroxy-6-(D-erythro-1,2,3-trihydroxypropyl)-7,8-dihydropteridine;Dihydroneopterin;7,8-Dihydroneopterin</p><p>old_id: C04874_cyt</p>	c	FALSE	FALSE	FALSE	0	C9H13N5O4
M_gcald_c	Glycolaldehyde	meta_M_gcald_c	SBO:0000247	bqbiol:is, https://identifiers.org/kegg.compound/C00266, https://identifiers.org/bigg.metabolite/gcald, https://identifiers.org/chebi/CHEBI:17071, https://identifiers.org/metanetx.chemical/MNXM734590	<p>names: Glycolaldehyde;Hydroxyacetaldehyde</p><p>old_id: C00266_cyt</p>	c	FALSE	FALSE	FALSE	0	C2H4O2
M_6hmhpt_c	2-Amino-4-hydroxy-6-hydroxymethyl-7,8-dihydropteridine	meta_M_6hmhpt_c	SBO:0000247	bqbiol:is, https://identifiers.org/kegg.compound/C01300, https://identifiers.org/bigg.metabolite/6hmhpt, https://identifiers.org/chebi/CHEBI:17083, https://identifiers.org/metanetx.chemical/MNXM728662	<p>names: 2-Amino-4-hydroxy-6-hydroxymethyl-7,8-dihydropteridine</p><p>old_id: C01300_cyt</p>	c	FALSE	FALSE	FALSE	0	C7H9N5O2
M_glyclt_c	Glycolate	meta_M_glyclt_c	SBO:0000247	bqbiol:is, https://identifiers.org/kegg.compound/C00160, https://identifiers.org/bigg.metabolite/glyclt, https://identifiers.org/chebi/CHEBI:17497, https://identifiers.org/metanetx.chemical/MNXM222	<p>names: Glycolate;Glycolic acid;Hydroxyacetic acid</p><p>old_id: C00160_cyt</p>	c	FALSE	FALSE	FALSE	-1	C2H3O3
M_6hmhptpp_c	2-Amino-7,8-dihydro-4-hydroxy-6-(diphosphooxymethyl)pteridine	meta_M_6hmhptpp_c	SBO:0000247	bqbiol:is, https://identifiers.org/kegg.compound/C04807, https://identifiers.org/bigg.metabolite/6hmhptpp, https://identifiers.org/chebi/CHEBI:15998, https://identifiers.org/metanetx.chemical/MNXM727068	<p>names: 2-Amino-7,8-dihydro-4-hydroxy-6-(diphosphooxymethyl)pteridine;2-Amino-4-hydroxy-6-hydroxymethyl-7,8-dihydropteridine diphosphate;7,8-Dihydropterin pyrophosphate</p><p>old_id: C04807_cyt</p>	c	FALSE	FALSE	FALSE	-3	C7H8N5O8P2
M_4abz_c	4-Aminobenzoate	meta_M_4abz_c	SBO:0000247	bqbiol:is, https://identifiers.org/kegg.compound/C00568, https://identifiers.org/bigg.metabolite/4abz, https://identifiers.org/chebi/CHEBI:30753, https://identifiers.org/metanetx.chemical/MNXM421	<p>names: 4-Aminobenzoate;ABEE;4-Aminobenzoic acid;p-Aminobenzoate</p><p>old_id: C00568_cyt</p>	c	FALSE	FALSE	FALSE	-1	C7H6NO2
M_dhpt_c	Dihydropteroate	meta_M_dhpt_c	SBO:0000247	bqbiol:is, https://identifiers.org/kegg.compound/C00921, https://identifiers.org/bigg.metabolite/dhpt, https://identifiers.org/chebi/CHEBI:4581, https://identifiers.org/metanetx.chemical/MNXM722728	<p>names: Dihydropteroate;7,8-Dihydropteroate</p><p>old_id: C00921_cyt</p>	c	FALSE	FALSE	FALSE	-1	C14H13N6O3
M_4adcho_c	4-Amino-4-deoxychorismate	meta_M_4adcho_c	SBO:0000247	bqbiol:is, https://identifiers.org/kegg.compound/C11355, https://identifiers.org/bigg.metabolite/4adcho, https://identifiers.org/chebi/CHEBI:35181, https://identifiers.org/chebi/CHEBI:18198, https://identifiers.org/metanetx.chemical/MNXM1458	<p>names: 4-Amino-4-deoxychorismate;ADC</p><p>old_id: C11355_cyt</p>	c	FALSE	FALSE	FALSE	-1	C10H10NO5
M_dhf_c	Dihydrofolate	meta_M_dhf_c	SBO:0000247	bqbiol:is, https://identifiers.org/kegg.compound/C00415, https://identifiers.org/bigg.metabolite/dhf, https://identifiers.org/chebi/CHEBI:15633, https://identifiers.org/metanetx.chemical/MNXM281	<p>names: Dihydrofolate;Dihydrofolic acid;7,8-Dihydrofolate;7,8-Dihydrofolic acid;7,8-Dihydropteroylglutamate</p><p>old_id: C00415_cyt</p>	c	FALSE	FALSE	FALSE	-2	C19H19N7O6
M_hco3_cx	HCO3-	meta_M_hco3_cx	SBO:0000247	bqbiol:is, https://identifiers.org/kegg.compound/C00288, https://identifiers.org/bigg.metabolite/hco3, https://identifiers.org/chebi/CHEBI:17544, https://identifiers.org/metanetx.chemical/MNXM60	<p>names: HCO3-;Bicarbonate;Hydrogencarbonate;Acid carbonate</p><p>old_id: C00288_cax</p>	cx	FALSE	FALSE	FALSE	-1	HCO3
M_h_cx	H+	meta_M_h_cx	SBO:0000247	bqbiol:is, https://identifiers.org/kegg.compound/C00080, https://identifiers.org/bigg.metabolite/h, https://identifiers.org/chebi/CHEBI:15378, https://identifiers.org/metanetx.chemical/MNXM1	<p>names: H+;Hydron</p><p>old_id: C00080_cax</p>	cx	FALSE	FALSE	FALSE	1	H
M_h2co3_cx	Carbonic acid	meta_M_h2co3_cx	SBO:0000247	bqbiol:is, https://identifiers.org/kegg.compound/C01353, https://identifiers.org/bigg.metabolite/h2co3, https://identifiers.org/chebi/CHEBI:28976, https://identifiers.org/metanetx.chemical/MNXM60	<p>names: Carbonic acid;Dihydrogen carbonate;H2CO3</p><p>old_id: C01353_cax</p>	cx	FALSE	FALSE	FALSE	-1	CHO3
M_trdrd_c	Thioredoxin	meta_M_trdrd_c	SBO:0000247	bqbiol:is, https://identifiers.org/kegg.compound/C00342, https://identifiers.org/bigg.metabolite/trdrd, https://identifiers.org/chebi/CHEBI:15967, https://identifiers.org/metanetx.chemical/MNXM741334, https://identifiers.org/metanetx.chemical/MNXM155	<p>names: Thioredoxin;Reduced thioredoxin</p><p>old_id: C00342_cyt</p>	c	FALSE	FALSE	FALSE	0	C10H14N4O4S2R4
M_trdox_c	Thioredoxin disulfide	meta_M_trdox_c	SBO:0000247	bqbiol:is, https://identifiers.org/kegg.compound/C00343, https://identifiers.org/bigg.metabolite/trdox, https://identifiers.org/chebi/CHEBI:18191, https://identifiers.org/metanetx.chemical/MNXM729076, https://identifiers.org/metanetx.chemical/MNXM729077	<p>names: Thioredoxin disulfide;Oxidized thioredoxin;Thioredoxin sulfide</p><p>old_id: C00343_cyt</p>	c	FALSE	FALSE	FALSE	0	C10H12N4O4S2R4
M_co2_cx	CO2	meta_M_co2_cx	SBO:0000247	bqbiol:is, https://identifiers.org/kegg.compound/C00011, https://identifiers.org/bigg.metabolite/co2, https://identifiers.org/chebi/CHEBI:16526, https://identifiers.org/metanetx.chemical/MNXM13	<p>names: CO2;Carbon dioxide</p><p>old_id: C00011_cax</p>	cx	FALSE	FALSE	FALSE	0	CO2
M_h2o_cx	H2O	meta_M_h2o_cx	SBO:0000247	bqbiol:is, https://identifiers.org/kegg.compound/C00001, https://identifiers.org/bigg.metabolite/h2o, https://identifiers.org/chebi/CHEBI:15377, https://identifiers.org/metanetx.chemical/WATER	<p>names: H2O;Water</p><p>old_id: C00001_cax</p>	cx	FALSE	FALSE	FALSE	0	H2O
M_pppi_c	Triphosphate	meta_M_pppi_c	SBO:0000247	bqbiol:is, https://identifiers.org/kegg.compound/C00536, https://identifiers.org/bigg.metabolite/pppi, https://identifiers.org/chebi/CHEBI:18036, https://identifiers.org/chebi/CHEBI:39949, https://identifiers.org/metanetx.chemical/MNXM332	<p>names: Triphosphate;Triphosphoric acid;Tripolyphosphate;Inorganic triphosphate</p><p>old_id: C00536_cyt</p>	c	FALSE	FALSE	FALSE	-4	HO10P3
M_o2s_c	O2-	meta_M_o2s_c	SBO:0000247	bqbiol:is, https://identifiers.org/kegg.compound/C00704, https://identifiers.org/bigg.metabolite/o2s, https://identifiers.org/chebi/CHEBI:18421, https://identifiers.org/metanetx.chemical/MNXM1107906	<p>names: O2-;Superoxide anion;O2-</p><p>old_id: C00704_cyt</p>	c	FALSE	FALSE	FALSE	-1	O2
M_gthox_c	Glutathione disulfide	meta_M_gthox_c	SBO:0000247	bqbiol:is, https://identifiers.org/kegg.compound/C00127, https://identifiers.org/bigg.metabolite/gthox, https://identifiers.org/chebi/CHEBI:17858, https://identifiers.org/metanetx.chemical/MNXM729383	<p>names: Glutathione disulfide;GSSG;Oxiglutatione;Oxidized glutathione</p><p>old_id: C00127_cyt</p>	c	FALSE	FALSE	FALSE	-2	C20H30N6O12S2
M_fald_c	Formaldehyde	meta_M_fald_c	SBO:0000247	bqbiol:is, https://identifiers.org/kegg.compound/C00067, https://identifiers.org/bigg.metabolite/fald, https://identifiers.org/chebi/CHEBI:16842, https://identifiers.org/metanetx.chemical/MNXM736417	<p>names: Formaldehyde;Methanal;Oxomethane;Oxomethylene;Methylene oxide;Formalin</p><p>old_id: C00067_cyt</p>	c	FALSE	FALSE	FALSE	0	CH2O
M_hmgth_c	S-(Hydroxymethyl)glutathione	meta_M_hmgth_c	SBO:0000247	bqbiol:is, https://identifiers.org/kegg.compound/C14180, https://identifiers.org/bigg.metabolite/hmgth, https://identifiers.org/chebi/CHEBI:48926, https://identifiers.org/metanetx.chemical/MNXM726277	<p>names: S-(Hydroxymethyl)glutathione</p><p>old_id: C14180_cyt</p>	c	FALSE	FALSE	FALSE	-1	C11H18N3O7S
M_Sfglutth_c	S-Formylglutathione	meta_M_Sfglutth_c	SBO:0000247	bqbiol:is, https://identifiers.org/kegg.compound/C01031, https://identifiers.org/bigg.metabolite/Sfglutth, https://identifiers.org/chebi/CHEBI:16225, https://identifiers.org/metanetx.chemical/MNXM741595	<p>names: S-Formylglutathione</p><p>old_id: C01031_cyt</p>	c	FALSE	FALSE	FALSE	-1	C11H16N3O7S
M_glyc3p_c	sn-Glycerol 3-phosphate	meta_M_glyc3p_c	SBO:0000247	bqbiol:is, https://identifiers.org/kegg.compound/C00093, https://identifiers.org/bigg.metabolite/glyc3p, https://identifiers.org/chebi/CHEBI:15978, https://identifiers.org/metanetx.chemical/MNXM66	<p>names: sn-Glycerol 3-phosphate;Glycerophosphoric acid;D-Glycerol 1-phosphate;Glycerol-3-phosphate</p><p>old_id: C00093_cyt</p>	c	FALSE	FALSE	FALSE	-2	C3H7O6P
M_palmACP_c	(9Z)-Hexadecanoyl-[acp]	meta_M_palmACP_c	SBO:0000247	bqbiol:is, https://identifiers.org/kegg.compound/C05764, https://identifiers.org/bigg.metabolite/palmACP, https://identifiers.org/chebi/CHEBI:5697, https://identifiers.org/metanetx.chemical/MNXM728536	<p>names: (9Z)-Hexadecanoyl-[acp];(9Z)-Hexadecanoyl-[acyl-carrier protein]</p><p>old_id: C05764_cyt</p>	c	FALSE	FALSE	FALSE	0	C16H31OSR
M_hdeceACP_c	Hexadecenoyl-[acyl-carrier protein]	meta_M_hdeceACP_c	SBO:0000247	bqbiol:is, https://identifiers.org/kegg.compound/C16520, https://identifiers.org/bigg.metabolite/hdeceACP, https://identifiers.org/chebi/CHEBI:80547, https://identifiers.org/metanetx.chemical/MNXM1093141, https://identifiers.org/metanetx.chemical/MNXM997	<p>names: Hexadecenoyl-[acyl-carrier protein]</p><p>old_id: C16520_cyt</p>	c	FALSE	FALSE	FALSE	0	C16H29OSR
M_ocdcaACP_c	Octadecanoyl-[acyl-carrier protein]	meta_M_ocdcaACP_c	SBO:0000247	bqbiol:is, https://identifiers.org/kegg.compound/C04088, https://identifiers.org/bigg.metabolite/ocdcaACP, https://identifiers.org/metanetx.chemical/MNXM6439, https://identifiers.org/metanetx.chemical/MNXM3075	<p>names: Octadecanoyl-[acyl-carrier protein];Stearoyl-[acyl-carrier protein]</p><p>old_id: C04088_cyt</p>	c	FALSE	FALSE	FALSE	0	C18H35OSR
M_octeacp_c	Oleoyl-[acyl-carrier protein]	meta_M_octeacp_c	SBO:0000247	bqbiol:is, https://identifiers.org/kegg.compound/C01203, https://identifiers.org/bigg.metabolite/octeacp, https://identifiers.org/metanetx.chemical/MNXM728703, https://identifiers.org/metanetx.chemical/MNXM1093482	<p>names: Oleoyl-[acyl-carrier protein];Octadecenoyl-[acyl-carrier protein];Octadecenoyl-[acp]</p><p>old_id: C01203_cyt</p>	c	FALSE	FALSE	FALSE	0	C18H33OSR
M_octe_9_12_ACP_c	Linoleoyl-[acyl-carrier protein]	meta_M_octe_9_12_ACP_c	SBO:0000247	bqbiol:is, https://identifiers.org/kegg.compound/C16160, https://identifiers.org/bigg.metabolite/octe_9_12_ACP, https://identifiers.org/chebi/CHEBI:80357, https://identifiers.org/metanetx.chemical/MNXM19075, https://identifiers.org/metanetx.chemical/MNXM146580	<p>names: Linoleoyl-[acyl-carrier protein];Linoleoyl-ACP;(9Z,12Z)-Octadecadienoyl-[acyl-carrier protein];(9Z,12Z)-Octadecadienoyl-ACP</p><p>old_id: C16160_cyt</p>	c	FALSE	FALSE	FALSE	0	C18H31OSR
M_octe_6_9_12_ACP_c	gamma-Linolenoyl-ACPgamma-Linolenoyl-[acyl-carrier protein](6Z,9Z,12Z)-Octadecatrienoyl-ACP(6Z,9Z,12Z)-Octadecatrienoyl-[acyl-carrier protein]	meta_M_octe_6_9_12_ACP_c	SBO:0000247	bqbiol:is, https://identifiers.org/bigg.metabolite/octe_6_9_12_ACP, https://identifiers.org/metanetx.chemical/MNXM147472	<p>names: gamma-Linolenoyl-ACPgamma-Linolenoyl-[acyl-carrier protein](6Z,9Z,12Z)-Octadecatrienoyl-ACP(6Z,9Z,12Z)-Octadecatrienoyl-[acyl-carrier protein]</p><p>old_id: E17_cyt</p>	c	FALSE	FALSE	FALSE	0	C18H29OSR
M_octe_9_12_15_ACP_c	alpha-Linolenoyl-ACP	meta_M_octe_9_12_15_ACP_c	SBO:0000247	bqbiol:is, https://identifiers.org/kegg.compound/C16161, https://identifiers.org/bigg.metabolite/octe_9_12_15_ACP, https://identifiers.org/chebi/CHEBI:80358, https://identifiers.org/metanetx.chemical/MNXM41472, https://identifiers.org/metanetx.chemical/MNXM147025	<p>names: alpha-Linolenoyl-ACP;alpha-Linolenoyl-[acyl-carrier protein];(9Z,12Z,15Z)-Octadecatrienoyl-ACP;(9Z,12Z,15Z)-Octadecatrienoyl-[acyl-carrier protein]</p><p>old_id: C16161_cyt</p>	c	FALSE	FALSE	FALSE	0	C18H29OSR
M_octe_6_9_12_15_ACP_c	Stearidonoyl-[acp]Stearidonoyl-[acyl-carrier protein](6Z,9Z,12Z,Z15)-Octadecatrienoyl-ACP(6Z,9Z,12Z,Z15)-Octadecatrienoyl-[acyl-carrier protein]	meta_M_octe_6_9_12_15_ACP_c	SBO:0000247	bqbiol:is, https://identifiers.org/bigg.metabolite/octe_6_9_12_15_ACP, https://identifiers.org/metanetx.chemical/MNXM147530	<p>names: Stearidonoyl-[acp]Stearidonoyl-[acyl-carrier protein](6Z,9Z,12Z,Z15)-Octadecatrienoyl-ACP(6Z,9Z,12Z,Z15)-Octadecatrienoyl-[acyl-carrier protein]</p><p>old_id: E36_cyt</p>	c	FALSE	FALSE	FALSE	0	C18H27OSR
M_cmp_c	CMP	meta_M_cmp_c	SBO:0000247	bqbiol:is, https://identifiers.org/kegg.compound/C00055, https://identifiers.org/bigg.metabolite/cmp, https://identifiers.org/chebi/CHEBI:17361, https://identifiers.org/metanetx.chemical/MNXM1103302	<p>names: CMP;Cytidine-5&apos;-monophosphate;Cytidylic acid</p><p>old_id: C00055_cyt</p>	c	FALSE	FALSE	FALSE	-2	C9H12N3O8P
M_udpg_c	UDP-glucose	meta_M_udpg_c	SBO:0000247	bqbiol:is, https://identifiers.org/kegg.compound/C00029, https://identifiers.org/bigg.metabolite/udpg, https://identifiers.org/chebi/CHEBI:18066, https://identifiers.org/chebi/CHEBI:52249, https://identifiers.org/metanetx.chemical/MNXM1104702	<p>names: UDP-glucose;UDPglucose;UDP-D-glucose;Uridine diphosphate glucose;UDP-alpha-D-glucose</p><p>old_id: C00029_cyt</p>	c	FALSE	FALSE	FALSE	-2	C15H22N2O17P2
M_so3_c	Sulfite	meta_M_so3_c	SBO:0000247	bqbiol:is, https://identifiers.org/kegg.compound/C00094, https://identifiers.org/bigg.metabolite/so3, https://identifiers.org/chebi/CHEBI:48854, https://identifiers.org/metanetx.chemical/MNXM726339	<p>names: Sulfite;Sulfurous acid</p><p>old_id: C00094_cyt</p>	c	FALSE	FALSE	FALSE	-2	H0O3S
M_udpsq_c	UDP-6-sulfoquinovose	meta_M_udpsq_c	SBO:0000247	bqbiol:is, https://identifiers.org/kegg.compound/C11521, https://identifiers.org/bigg.metabolite/udpsq, https://identifiers.org/chebi/CHEBI:15855, https://identifiers.org/metanetx.chemical/MNXM3379	<p>names: UDP-6-sulfoquinovose</p><p>old_id: C11521_cyt</p>	c	FALSE	FALSE	FALSE	-3	C15H21N2O19P2S
M_udp_c	UDP	meta_M_udp_c	SBO:0000247	bqbiol:is, https://identifiers.org/kegg.compound/C00015, https://identifiers.org/bigg.metabolite/udp, https://identifiers.org/chebi/CHEBI:17659, https://identifiers.org/metanetx.chemical/MNXM1102128	<p>names: UDP;Uridine 5&apos;-diphosphate</p><p>old_id: C00015_cyt</p>	c	FALSE	FALSE	FALSE	-3	C9H11N2O12P2
M_acser_c	O-Acetyl-L-serine	meta_M_acser_c	SBO:0000247	bqbiol:is, https://identifiers.org/kegg.compound/C00979, https://identifiers.org/bigg.metabolite/acser, https://identifiers.org/chebi/CHEBI:17981, https://identifiers.org/metanetx.chemical/MNXM418	<p>names: O-Acetyl-L-serine;O3-Acetyl-L-serine</p><p>old_id: C00979_cyt</p>	c	FALSE	FALSE	FALSE	0	C5H9NO4
M_aps_c	Adenylyl sulfate	meta_M_aps_c	SBO:0000247	bqbiol:is, https://identifiers.org/kegg.compound/C00224, https://identifiers.org/bigg.metabolite/aps, https://identifiers.org/chebi/CHEBI:17709, https://identifiers.org/metanetx.chemical/MNXM1103086	<p>names: Adenylyl sulfate;Adenosine 5&apos;-phosphosulfate;APS;5&apos;-Adenylyl sulfate</p><p>old_id: C00224_cyt</p>	c	FALSE	FALSE	FALSE	-2	C10H12N5O10PS
M_paps_c	3'-Phosphoadenylyl sulfate	meta_M_paps_c	SBO:0000247	bqbiol:is, https://identifiers.org/kegg.compound/C00053, https://identifiers.org/bigg.metabolite/paps, https://identifiers.org/chebi/CHEBI:17980, https://identifiers.org/metanetx.chemical/MNXM1104555	<p>names: 3&apos;-Phosphoadenylyl sulfate;3&apos;-Phosphoadenosine 5&apos;-phosphosulfate;3&apos;-Phospho-5&apos;-adenylyl sulfate;PAPS</p><p>old_id: C00053_cyt</p>	c	FALSE	FALSE	FALSE	-4	C10H11N5O13P2S
M_pap_c	Adenosine 3',5'-bisphosphate	meta_M_pap_c	SBO:0000247	bqbiol:is, https://identifiers.org/kegg.compound/C00054, https://identifiers.org/bigg.metabolite/pap, https://identifiers.org/chebi/CHEBI:17985, https://identifiers.org/metanetx.chemical/MNXM1103458	<p>names: Adenosine 3&apos;,5&apos;-bisphosphate;PAP;3&apos;-Phosphoadenylate;Phosphoadenosine phosphate</p><p>old_id: C00054_cyt</p>	c	FALSE	FALSE	FALSE	-4	C10H11N5O10P2
M_hcys__L_c	L-Homocysteine	meta_M_hcys__L_c	SBO:0000247	bqbiol:is, https://identifiers.org/kegg.compound/C00155, https://identifiers.org/bigg.metabolite/hcys__L, https://identifiers.org/chebi/CHEBI:17588, https://identifiers.org/metanetx.chemical/MNXM123	<p>names: L-Homocysteine;L-2-Amino-4-mercaptobutyric acid</p><p>old_id: C00155_cyt</p>	c	FALSE	FALSE	FALSE	0	C4H9NO2S
M_adn_c	Adenosine	meta_M_adn_c	SBO:0000247	bqbiol:is, https://identifiers.org/kegg.compound/C00212, https://identifiers.org/bigg.metabolite/adn, https://identifiers.org/chebi/CHEBI:16335, https://identifiers.org/metanetx.chemical/MNXM1105760	<p>names: Adenosine</p><p>old_id: C00212_cyt</p>	c	FALSE	FALSE	FALSE	0	C10H13N5O4
M_dnac_c	DNA cytosine	meta_M_dnac_c	SBO:0000247	bqbiol:is, https://identifiers.org/kegg.compound/C00856, https://identifiers.org/bigg.metabolite/dnac, https://identifiers.org/chebi/CHEBI:16991, https://identifiers.org/metanetx.chemical/MNXM726892, https://identifiers.org/metanetx.chemical/MNXM726895, https://identifiers.org/metanetx.chemical/MNXM634	<p>names: DNA cytosine;Cytosine (in DNA)</p><p>old_id: C00856_cyt</p>	c	FALSE	FALSE	FALSE	0	C9H14N3O7PR
M_dna5mtc_c	DNA 5-methylcytosine	meta_M_dna5mtc_c	SBO:0000247	bqbiol:is, https://identifiers.org/kegg.compound/C02967, https://identifiers.org/bigg.metabolite/dna5mtc, https://identifiers.org/chebi/CHEBI:17493, https://identifiers.org/metanetx.chemical/MNXM729222, https://identifiers.org/metanetx.chemical/MNXM729220, https://identifiers.org/metanetx.chemical/MNXM729219	<p>names: DNA 5-methylcytosine;DNA containing 5-methylcytosine;5-Methylcytosine (in DNA)</p><p>old_id: C02967_cyt</p>	c	FALSE	FALSE	FALSE	0	C10H16N3O7PR
M_glyc__R_c	D-Glycerate	meta_M_glyc__R_c	SBO:0000247	bqbiol:is, https://identifiers.org/kegg.compound/C00258, https://identifiers.org/bigg.metabolite/glyc__R, https://identifiers.org/chebi/CHEBI:32398, https://identifiers.org/metanetx.chemical/MNXM732052	<p>names: D-Glycerate;Glycerate;(R)-Glycerate;Glyceric acid</p><p>old_id: C00258_cyt</p>	c	FALSE	FALSE	FALSE	-1	C3H5O4
M_hpyr_c	Hydroxypyruvate	meta_M_hpyr_c	SBO:0000247	bqbiol:is, https://identifiers.org/kegg.compound/C00168, https://identifiers.org/bigg.metabolite/hpyr, https://identifiers.org/chebi/CHEBI:30841, https://identifiers.org/metanetx.chemical/MNXM392	<p>names: Hydroxypyruvate;Hydroxypyruvic acid;3-Hydroxypyruvate;3-Hydroxypyruvic acid</p><p>old_id: C00168_cyt</p>	c	FALSE	FALSE	FALSE	-1	C3H3O4
M_2pg_c	2-Phospho-D-glycerate	meta_M_2pg_c	SBO:0000247	bqbiol:is, https://identifiers.org/kegg.compound/C00631, https://identifiers.org/bigg.metabolite/2pg, https://identifiers.org/chebi/CHEBI:17835, https://identifiers.org/metanetx.chemical/MNXM275	<p>names: 2-Phospho-D-glycerate;D-Glycerate 2-phosphate</p><p>old_id: C00631_cyt</p>	c	FALSE	FALSE	FALSE	-3	C3H4O7P
M_2h3oppan_c	2-Hydroxy-3-oxopropanoate	meta_M_2h3oppan_c	SBO:0000247	bqbiol:is, https://identifiers.org/kegg.compound/C01146, https://identifiers.org/bigg.metabolite/2h3oppan, https://identifiers.org/chebi/CHEBI:16992, https://identifiers.org/metanetx.chemical/MNXM475	<p>names: 2-Hydroxy-3-oxopropanoate;Tartronate semialdehyde</p><p>old_id: C01146_cyt</p>	c	FALSE	FALSE	FALSE	-1	C3H3O4
M_oxa_c	Oxalate	meta_M_oxa_c	SBO:0000247	bqbiol:is, https://identifiers.org/kegg.compound/C00209, https://identifiers.org/bigg.metabolite/oxa, https://identifiers.org/chebi/CHEBI:16995, https://identifiers.org/metanetx.chemical/MNXM291	<p>names: Oxalate;Oxalic acid;Ethanedioic acid</p><p>old_id: C00209_cyt</p>	c	FALSE	FALSE	FALSE	-2	C2H0O4
M_enz_c	[Enzyme]-cysteine	meta_M_enz_c	SBO:0000247	bqbiol:is, https://identifiers.org/kegg.compound/C15811, https://identifiers.org/bigg.metabolite/enz, https://identifiers.org/metanetx.chemical/MNXM1092952, https://identifiers.org/metanetx.chemical/MNXM96100	<p>names: [Enzyme]-cysteine;Thiamine biosynthesis intermediate 2</p><p>old_id: C15811_cyt</p>	c	FALSE	FALSE	FALSE	0	C4H6N2O2SR2
M_enz_S_c	[Enzyme]-S-sulfanylcysteine	meta_M_enz_S_c	SBO:0000247	bqbiol:is, https://identifiers.org/kegg.compound/C15812, https://identifiers.org/bigg.metabolite/enz_S, https://identifiers.org/metanetx.chemical/MNXM1092953, https://identifiers.org/metanetx.chemical/MNXM3891	<p>names: [Enzyme]-S-sulfanylcysteine;Thiamine biosynthesis intermediate 3</p><p>old_id: C15812_cyt</p>	c	FALSE	FALSE	FALSE	0	C4H6N2O2S2R2
M_achms_c	O-Acetyl-L-homoserine	meta_M_achms_c	SBO:0000247	bqbiol:is, https://identifiers.org/kegg.compound/C01077, https://identifiers.org/bigg.metabolite/achms, https://identifiers.org/chebi/CHEBI:16288, https://identifiers.org/metanetx.chemical/MNXM739517, https://identifiers.org/metanetx.chemical/MNXM739518	<p>names: O-Acetyl-L-homoserine;O-Acetylhomoserine</p><p>old_id: C01077_cyt</p>	c	FALSE	FALSE	FALSE	0	C6H11NO4
M_ametam_c	S-Adenosylmethioninamine	meta_M_ametam_c	SBO:0000247	bqbiol:is, https://identifiers.org/kegg.compound/C01137, https://identifiers.org/bigg.metabolite/ametam, https://identifiers.org/chebi/CHEBI:15625, https://identifiers.org/metanetx.chemical/MNXM1103325	<p>names: S-Adenosylmethioninamine;(5-Deoxy-5-adenosyl)(3-aminopropyl)methylsulfonium;(5-Deoxy-5-adenosyl)(3-aminopropyl)methylsulfonium cation;S-Adenosyl-(5&apos;)-3-methylthiopropylamine</p><p>old_id: C01137_cyt</p>	c	FALSE	FALSE	FALSE	2	C14H24N6O3S
M_glucys_c	gamma-L-Glutamyl-L-cysteine	meta_M_glucys_c	SBO:0000247	bqbiol:is, https://identifiers.org/kegg.compound/C00669, https://identifiers.org/bigg.metabolite/glucys, https://identifiers.org/chebi/CHEBI:17515, https://identifiers.org/metanetx.chemical/MNXM735669	<p>names: gamma-L-Glutamyl-L-cysteine;L-gamma-Glutamylcysteine;5-L-Glutamyl-L-cysteine;gamma-Glutamylcysteine</p><p>old_id: C00669_cyt</p>	c	FALSE	FALSE	FALSE	-1	C8H13N2O5S
M_cgly_c	Cys-Gly	meta_M_cgly_c	SBO:0000247	bqbiol:is, https://identifiers.org/kegg.compound/C01419, https://identifiers.org/bigg.metabolite/cgly, https://identifiers.org/chebi/CHEBI:4047, https://identifiers.org/metanetx.chemical/MNXM683	<p>names: Cys-Gly;L-Cysteinylglycine</p><p>old_id: C01419_cyt</p>	c	FALSE	FALSE	FALSE	0	C5H10N2O3S
M_3pg_c	3-Phospho-D-glycerate	meta_M_3pg_c	SBO:0000247	bqbiol:is, https://identifiers.org/kegg.compound/C00197, https://identifiers.org/bigg.metabolite/3pg, https://identifiers.org/chebi/CHEBI:17794, https://identifiers.org/metanetx.chemical/MNXM727604	<p>names: 3-Phospho-D-glycerate;D-Glycerate 3-phosphate;3-Phospho-(R)-glycerate;3-Phosphoglycerate</p><p>old_id: C00197_cyt</p>	c	FALSE	FALSE	FALSE	-3	C3H4O7P
M_3php_c	3-Phosphonooxypyruvate	meta_M_3php_c	SBO:0000247	bqbiol:is, https://identifiers.org/kegg.compound/C03232, https://identifiers.org/bigg.metabolite/3php, https://identifiers.org/chebi/CHEBI:30933, https://identifiers.org/metanetx.chemical/MNXM541	<p>names: 3-Phosphonooxypyruvate;3-Phosphonooxypyruvic acid;3-Phosphohydroxypyruvate;3-Phosphohydroxypyruvic acid</p><p>old_id: C03232_cyt</p>	c	FALSE	FALSE	FALSE	-3	C3H2O7P
M_pser__L_c	O-Phospho-L-serine	meta_M_pser__L_c	SBO:0000247	bqbiol:is, https://identifiers.org/kegg.compound/C01005, https://identifiers.org/bigg.metabolite/pser__L, https://identifiers.org/chebi/CHEBI:15811, https://identifiers.org/metanetx.chemical/MNXM1094062	<p>names: O-Phospho-L-serine;L-O-Phosphoserine;3-Phosphoserine;Dexfosfoserine</p><p>old_id: C01005_cyt</p>	c	FALSE	FALSE	FALSE	-2	C3H6NO6P
M_C02356_c	(S)-2-Aminobutanoate	meta_M_C02356_c	SBO:0000247	bqbiol:is, https://identifiers.org/kegg.compound/C02356, https://identifiers.org/bigg.metabolite/C02356, https://identifiers.org/chebi/CHEBI:28340, https://identifiers.org/chebi/CHEBI:35619, https://identifiers.org/chebi/CHEBI:74359, https://identifiers.org/metanetx.chemical/MNXM17054	<p>names: (S)-2-Aminobutanoate;(S)-2-Aminobutanoic acid;(S)-2-Aminobutyric acid</p><p>old_id: C02356_cyt</p>	c	FALSE	FALSE	FALSE	0	C4H9NO2
M_gg2abut_c	gamma-L-Glutamyl-L-2-aminobutyrate	meta_M_gg2abut_c	SBO:0000247	bqbiol:is, https://identifiers.org/kegg.compound/C21015, https://identifiers.org/chebi/CHEBI:176875, https://identifiers.org/metanetx.chemical/MNXM164790	<p>names: gamma-L-Glutamyl-L-2-aminobutyrate</p><p>old_id: C21015_cyt</p>	c	FALSE	FALSE	FALSE	-1	C9H15N2O5
M_opht_c	Ophthalmate	meta_M_opht_c	SBO:0000247	bqbiol:is, https://identifiers.org/kegg.compound/C21016, https://identifiers.org/chebi/CHEBI:84058, https://identifiers.org/metanetx.chemical/MNXM65600	<p>names: Ophthalmate;gamma-L-Glutamyl-L-2-aminobutyrylglycine</p><p>old_id: C21016_cyt</p>	c	FALSE	FALSE	FALSE	-3	C11H16N3O6
M_glc__D_c	D-Glucose	meta_M_glc__D_c	SBO:0000247	bqbiol:is, https://identifiers.org/kegg.compound/C00031, https://identifiers.org/bigg.metabolite/glc__D, https://identifiers.org/chebi/CHEBI:4167, https://identifiers.org/metanetx.chemical/MNXM1137670	<p>names: D-Glucose;Grape sugar;Dextrose;Glucose</p><p>old_id: C00031_cyt</p>	c	FALSE	FALSE	FALSE	0	C6H12O6
M_g6p_c	D-Glucose 6-phosphate	meta_M_g6p_c	SBO:0000247	bqbiol:is, https://identifiers.org/kegg.compound/C00092, https://identifiers.org/bigg.metabolite/g6p, https://identifiers.org/chebi/CHEBI:4170, https://identifiers.org/metanetx.chemical/MNXM1105858	<p>names: D-Glucose 6-phosphate;Glucose 6-phosphate;Robison ester</p><p>old_id: C00092_cyt</p>	c	FALSE	FALSE	FALSE	-2	C6H11O9P
M_f6p_c	D-Fructose 6-phosphate	meta_M_f6p_c	SBO:0000247	bqbiol:is, https://identifiers.org/kegg.compound/C00085, https://identifiers.org/bigg.metabolite/f6p, https://identifiers.org/chebi/CHEBI:15946, https://identifiers.org/metanetx.chemical/MNXM1107898, https://identifiers.org/metanetx.chemical/MNXM89629	<p>names: D-Fructose 6-phosphate;D-Fructose 6-phosphoric acid;Neuberg ester</p><p>old_id: C00085_cyt</p>	c	FALSE	FALSE	FALSE	-2	C6H11O9P
M_fdp_c	D-Fructose 1,6-bisphosphate	meta_M_fdp_c	SBO:0000247	bqbiol:is, https://identifiers.org/kegg.compound/C00354, https://identifiers.org/bigg.metabolite/fdp, https://identifiers.org/chebi/CHEBI:16905, https://identifiers.org/metanetx.chemical/MNXM500, https://identifiers.org/metanetx.chemical/MNXM1106095	<p>names: D-Fructose 1,6-bisphosphate</p><p>old_id: C00354_cyt</p>	c	FALSE	FALSE	FALSE	-4	C6H10O12P2
M_dhap_c	Glycerone phosphate	meta_M_dhap_c	SBO:0000247	bqbiol:is, https://identifiers.org/kegg.compound/C00111, https://identifiers.org/bigg.metabolite/dhap, https://identifiers.org/chebi/CHEBI:16108, https://identifiers.org/metanetx.chemical/MNXM77	<p>names: Glycerone phosphate;Dihydroxyacetone phosphate</p><p>old_id: C00111_cyt</p>	c	FALSE	FALSE	FALSE	-2	C3H5O6P
M_13dpg_c	3-Phospho-D-glyceroyl phosphate	meta_M_13dpg_c	SBO:0000247	bqbiol:is, https://identifiers.org/kegg.compound/C00236, https://identifiers.org/bigg.metabolite/13dpg, https://identifiers.org/chebi/CHEBI:16001, https://identifiers.org/metanetx.chemical/MNXM1108073	<p>names: 3-Phospho-D-glyceroyl phosphate;1,3-Bisphospho-D-glycerate;(R)-2-Hydroxy-3-(phosphonooxy)-1-monoanhydride with phosphoricpropanoic acid</p><p>old_id: C00236_cyt</p>	c	FALSE	FALSE	FALSE	-4	C3H4O10P2
M_g1p_c	D-Glucose 1-phosphate	meta_M_g1p_c	SBO:0000247	bqbiol:is, https://identifiers.org/kegg.compound/C00103, https://identifiers.org/bigg.metabolite/g1p, https://identifiers.org/chebi/CHEBI:16077, https://identifiers.org/metanetx.chemical/MNXM1106065, https://identifiers.org/metanetx.chemical/MNXM1106068	<p>names: D-Glucose 1-phosphate;alpha-D-Glucose 1-phosphate;Cori ester;D-Glucose alpha-1-phosphate</p><p>old_id: C00103_cyt</p>	c	FALSE	FALSE	FALSE	-2	C6H11O9P
M_fru_c	D-Fructose	meta_M_fru_c	SBO:0000247	bqbiol:is, https://identifiers.org/kegg.compound/C00095, https://identifiers.org/bigg.metabolite/fru, https://identifiers.org/chebi/CHEBI:15824, https://identifiers.org/metanetx.chemical/MNXM729613, https://identifiers.org/metanetx.chemical/MNXM1105810, https://identifiers.org/metanetx.chemical/MNXM729621	<p>names: D-Fructose;Levulose;Fruit sugar;D-arabino-Hexulose</p><p>old_id: C00095_cyt</p>	c	FALSE	FALSE	FALSE	0	C6H12O6
M_man6p_c	D-Mannose 6-phosphate	meta_M_man6p_c	SBO:0000247	bqbiol:is, https://identifiers.org/kegg.compound/C00275, https://identifiers.org/bigg.metabolite/man6p, https://identifiers.org/chebi/CHEBI:17369, https://identifiers.org/metanetx.chemical/MNXM1105857, https://identifiers.org/metanetx.chemical/MNXM735950	<p>names: D-Mannose 6-phosphate</p><p>old_id: C00275_cyt</p>	c	FALSE	FALSE	FALSE	-2	C6H11O9P
M_man1p_c	D-Mannose 1-phosphate	meta_M_man1p_c	SBO:0000247	bqbiol:is, https://identifiers.org/kegg.compound/C00636, https://identifiers.org/bigg.metabolite/man1p, https://identifiers.org/chebi/CHEBI:35374, https://identifiers.org/metanetx.chemical/MNXM1106057	<p>names: D-Mannose 1-phosphate;alpha-D-Mannose 1-phosphate</p><p>old_id: C00636_cyt</p>	c	FALSE	FALSE	FALSE	-2	C6H11O9P
M_gdpmann_c	GDP-mannose	meta_M_gdpmann_c	SBO:0000247	bqbiol:is, https://identifiers.org/kegg.compound/C00096, https://identifiers.org/bigg.metabolite/gdpmann, https://identifiers.org/chebi/CHEBI:15820, https://identifiers.org/metanetx.chemical/MNXM1104188	<p>names: GDP-mannose;GDP-D-mannose</p><p>old_id: C00096_cyt</p>	c	FALSE	FALSE	FALSE	-2	C16H23N5O16P2
M_dtdpglu_c	dTDP-glucose	meta_M_dtdpglu_c	SBO:0000247	bqbiol:is, https://identifiers.org/kegg.compound/C00842, https://identifiers.org/bigg.metabolite/dtdpglu, https://identifiers.org/chebi/CHEBI:15700, https://identifiers.org/metanetx.chemical/MNXM1105949	<p>names: dTDP-glucose;dTDP-D-glucose;dTDP-alpha-D-glucose</p><p>old_id: C00842_cyt</p>	c	FALSE	FALSE	FALSE	-2	C16H24N2O16P2
M_cdpglc_c	CDP-glucose	meta_M_cdpglc_c	SBO:0000247	bqbiol:is, https://identifiers.org/kegg.compound/C00501, https://identifiers.org/bigg.metabolite/cdpglc, https://identifiers.org/chebi/CHEBI:35242, https://identifiers.org/metanetx.chemical/MNXM731663, https://identifiers.org/metanetx.chemical/MNXM731662	<p>names: CDP-glucose;CDP-D-Glucose</p><p>old_id: C00501_cyt</p>	c	FALSE	FALSE	FALSE	-2	C15H23N3O16P2
M_dtdpgal_c	dTDP-galactose	meta_M_dtdpgal_c	SBO:0000247	bqbiol:is, https://identifiers.org/kegg.compound/C02097, https://identifiers.org/bigg.metabolite/dtdpgal, https://identifiers.org/chebi/CHEBI:14086, https://identifiers.org/chebi/CHEBI:15848, https://identifiers.org/metanetx.chemical/MNXM731236, https://identifiers.org/metanetx.chemical/MNXM1105950, https://identifiers.org/metanetx.chemical/MNXM1092929	<p>names: dTDP-galactose;dTDP-D-galactose</p><p>old_id: C02097_cyt</p>	c	FALSE	FALSE	FALSE	-2	C16H24N2O16P2
M_dtdp4d6dg_c	4,6-Dideoxy-4-oxo-dTDP-D-glucose	meta_M_dtdp4d6dg_c	SBO:0000247	bqbiol:is, https://identifiers.org/kegg.compound/C11907, https://identifiers.org/bigg.metabolite/dtdp4d6dg, https://identifiers.org/chebi/CHEBI:16128, https://identifiers.org/metanetx.chemical/MNXM1104509	<p>names: 4,6-Dideoxy-4-oxo-dTDP-D-glucose;dTDP-4-oxo-6-deoxy-D-glucose;dTDP-4-dehydro-6-deoxy-D-glucose;dTDP-4-dehydro-6-deoxy-alpha-D-glucose;dTDP-4-oxo-6-deoxy-alpha-D-glucose;dTDP-4-dehydro-6-deoxy-alpha-D-galactose;dTDP-4-dehydro-6-deoxy-D-galactose</p><p>old_id: C11907_cyt</p>	c	FALSE	FALSE	FALSE	-2	C16H22N2O15P2
M_dtdp4d6dm_c	dTDP-4-dehydro-6-deoxy-L-mannose	meta_M_dtdp4d6dm_c	SBO:0000247	bqbiol:is, https://identifiers.org/kegg.compound/C00688, https://identifiers.org/bigg.metabolite/dtdp4d6dm, https://identifiers.org/chebi/CHEBI:15744, https://identifiers.org/metanetx.chemical/MNXM1104310	<p>names: dTDP-4-dehydro-6-deoxy-L-mannose;dTDP-4-oxo-6-deoxy-L-mannose;dTDP-4-oxo-L-rhamnose</p><p>old_id: C00688_cyt</p>	c	FALSE	FALSE	FALSE	-2	C16H22N2O15P2
M_dtdprmn_c	dTDP-6-deoxy-L-mannose	meta_M_dtdprmn_c	SBO:0000247	bqbiol:is, https://identifiers.org/kegg.compound/C03319, https://identifiers.org/bigg.metabolite/dtdprmn, https://identifiers.org/chebi/CHEBI:15774, https://identifiers.org/metanetx.chemical/MNXM1106112	<p>names: dTDP-6-deoxy-L-mannose;dTDP-L-rhamnose</p><p>old_id: C03319_cyt</p>	c	FALSE	FALSE	FALSE	-2	C16H24N2O15P2
M_udpgal_c	UDP-D-galactose	meta_M_udpgal_c	SBO:0000247	bqbiol:is, https://identifiers.org/kegg.compound/C00052, https://identifiers.org/bigg.metabolite/udpgal, https://identifiers.org/chebi/CHEBI:18307, https://identifiers.org/metanetx.chemical/MNXM1104754	<p>names: UDP-D-galactose;UDP-galactose;UDP-D-galactopyranose</p><p>old_id: C00052_cyt</p>	c	FALSE	FALSE	FALSE	-2	C15H22N2O17P2
M_glyald_c	D-Glyceraldehyde	meta_M_glyald_c	SBO:0000247	bqbiol:is, https://identifiers.org/kegg.compound/C00577, https://identifiers.org/bigg.metabolite/glyald, https://identifiers.org/chebi/CHEBI:17378, https://identifiers.org/metanetx.chemical/MNXM435	<p>names: D-Glyceraldehyde</p><p>old_id: C00577_cyt</p>	c	FALSE	FALSE	FALSE	0	C3H6O3
M_glyc_c	Glycerol	meta_M_glyc_c	SBO:0000247	bqbiol:is, https://identifiers.org/kegg.compound/C00116, https://identifiers.org/bigg.metabolite/glyc, https://identifiers.org/chebi/CHEBI:17754, https://identifiers.org/metanetx.chemical/MNXM89612	<p>names: Glycerol;Glycerin;1,2,3-Trihydroxypropane;1,2,3-Propanetriol</p><p>old_id: C00116_cyt</p>	c	FALSE	FALSE	FALSE	0	C3H8O3
M_suc6p_c	Sucrose 6-phosphate	meta_M_suc6p_c	SBO:0000247	bqbiol:is, https://identifiers.org/kegg.compound/C02591, https://identifiers.org/bigg.metabolite/suc6p, https://identifiers.org/chebi/CHEBI:16308, https://identifiers.org/metanetx.chemical/MNXM725918	<p>names: Sucrose 6-phosphate;Sucrose 6F-phosphate</p><p>old_id: C02591_cyt</p>	c	FALSE	FALSE	FALSE	-2	C12H21O14P
M_sucr_c	Sucrose	meta_M_sucr_c	SBO:0000247	bqbiol:is, https://identifiers.org/kegg.compound/C00089, https://identifiers.org/bigg.metabolite/sucr, https://identifiers.org/chebi/CHEBI:17992, https://identifiers.org/metanetx.chemical/MNXM1104180	<p>names: Sucrose;Cane sugar;Saccharose;1-alpha-D-Glucopyranosyl-2-beta-D-fructofuranoside</p><p>old_id: C00089_cyt</p>	c	FALSE	FALSE	FALSE	0	C12H22O11
M_gdpddman_c	GDP-4-dehydro-6-deoxy-D-mannose	meta_M_gdpddman_c	SBO:0000247	bqbiol:is, https://identifiers.org/kegg.compound/C01222, https://identifiers.org/bigg.metabolite/gdpddman, https://identifiers.org/chebi/CHEBI:16955, https://identifiers.org/metanetx.chemical/MNXM1104155	<p>names: GDP-4-dehydro-6-deoxy-D-mannose;GDP-4-dehydro-6-deoxy-D-talose;GDP-4-oxo-6-deoxy-D-mannose;GDP-4-dehydro-D-rhamnose;GDP-4-keto-6-deoxy-D-mannose;GDP-4-dehydro-alpha-D-rhamnose;GDP-4-dehydro-6-deoxy-alpha-D-mannose</p><p>old_id: C01222_cyt</p>	c	FALSE	FALSE	FALSE	-2	C16H21N5O15P2
M_gdpfuc_c	GDP-L-fucose	meta_M_gdpfuc_c	SBO:0000247	bqbiol:is, https://identifiers.org/kegg.compound/C00325, https://identifiers.org/bigg.metabolite/gdpfuc, https://identifiers.org/chebi/CHEBI:13332, https://identifiers.org/chebi/CHEBI:17009, https://identifiers.org/metanetx.chemical/MNXM1106003	<p>names: GDP-L-fucose;GDP-beta-L-fucose</p><p>old_id: C00325_cyt</p>	c	FALSE	FALSE	FALSE	-2	C16H23N5O15P2
M_gdpper_c	GDP-4-amino-4,6-dideoxy-alpha-D-mannose	meta_M_gdpper_c	SBO:0000247	bqbiol:is, https://identifiers.org/kegg.compound/C20638, https://identifiers.org/bigg.metabolite/gdpper, https://identifiers.org/chebi/CHEBI:74045, https://identifiers.org/metanetx.chemical/MNXM18025, https://identifiers.org/metanetx.chemical/MNXM1093021	<p>names: GDP-4-amino-4,6-dideoxy-alpha-D-mannose;GDP-alpha-D-perosamine</p><p>old_id: C20638_cyt</p>	c	FALSE	FALSE	FALSE	-1	C16H25N6O14P2
M_cdp4dh6doglc_c	CDP-4-dehydro-6-deoxy-D-glucose	meta_M_cdp4dh6doglc_c	SBO:0000247	bqbiol:is, https://identifiers.org/kegg.compound/C01219, https://identifiers.org/bigg.metabolite/cdp4dh6doglc, https://identifiers.org/chebi/CHEBI:17494, https://identifiers.org/metanetx.chemical/MNXM1370	<p>names: CDP-4-dehydro-6-deoxy-D-glucose</p><p>old_id: C01219_cyt</p>	c	FALSE	FALSE	FALSE	-2	C15H21N3O15P2
M_6pgc_c	6-Phospho-D-gluconate	meta_M_6pgc_c	SBO:0000247	bqbiol:is, https://identifiers.org/kegg.compound/C00345, https://identifiers.org/bigg.metabolite/6pgc, https://identifiers.org/chebi/CHEBI:48928, https://identifiers.org/metanetx.chemical/MNXM734080	<p>names: 6-Phospho-D-gluconate</p><p>old_id: C00345_cyt</p>	c	FALSE	FALSE	FALSE	-3	C6H10O10P
M_2ddg6p_c	2-Dehydro-3-deoxy-6-phospho-D-gluconate	meta_M_2ddg6p_c	SBO:0000247	bqbiol:is, https://identifiers.org/kegg.compound/C04442, https://identifiers.org/bigg.metabolite/2ddg6p, https://identifiers.org/chebi/CHEBI:15925, https://identifiers.org/metanetx.chemical/MNXM649	<p>names: 2-Dehydro-3-deoxy-6-phospho-D-gluconate;6-Phospho-2-dehydro-3-deoxy-D-gluconate;2-Keto-3-deoxy-6-phosphogluconate;2-Dehydro-3-deoxy-D-gluconate 6-phosphate</p><p>old_id: C04442_cyt</p>	c	FALSE	FALSE	FALSE	-3	C6H8O9P
M_uacgam_c	UDP-N-acetyl-D-glucosamine	meta_M_uacgam_c	SBO:0000247	bqbiol:is, https://identifiers.org/kegg.compound/C00043, https://identifiers.org/bigg.metabolite/uacgam, https://identifiers.org/chebi/CHEBI:16264, https://identifiers.org/metanetx.chemical/MNXM1104529	<p>names: UDP-N-acetyl-D-glucosamine;UDP-N-acetylglucosamine</p><p>old_id: C00043_cyt</p>	c	FALSE	FALSE	FALSE	-2	C17H25N3O17P2
M_uacmam_c	UDP-N-acetyl-D-mannosamine	meta_M_uacmam_c	SBO:0000247	bqbiol:is, https://identifiers.org/kegg.compound/C01170, https://identifiers.org/bigg.metabolite/uacmam, https://identifiers.org/chebi/CHEBI:68678, https://identifiers.org/metanetx.chemical/MNXM1101258	<p>names: UDP-N-acetyl-D-mannosamine;UDP-N-acetyl-alpha-D-mannosamine</p><p>old_id: C01170_cyt</p>	c	FALSE	FALSE	FALSE	-2	C17H25N3O17P2
M_udcpp_cm	di-trans,poly-cis-Undecaprenyl phosphate	meta_M_udcpp_cm	SBO:0000247	bqbiol:is, https://identifiers.org/kegg.compound/C17556, https://identifiers.org/bigg.metabolite/udcpp, https://identifiers.org/chebi/CHEBI:60468, https://identifiers.org/metanetx.chemical/MNXM733031, https://identifiers.org/metanetx.chemical/MNXM89653	<p>names: di-trans,poly-cis-Undecaprenyl phosphate;Undecaprenyl phosphate;ditrans,octacis-Undecaprenyl phosphate</p><p>old_id: C17556_cym</p>	cm	FALSE	FALSE	FALSE	-2	C55H89O4P
M_unaga_cm	N-Acetyl-D-glucosaminyldiphosphoundecaprenol	meta_M_unaga_cm	SBO:0000247	bqbiol:is, https://identifiers.org/kegg.compound/C01289, https://identifiers.org/bigg.metabolite/unaga, https://identifiers.org/chebi/CHEBI:16511, https://identifiers.org/metanetx.chemical/MNXM3061, https://identifiers.org/metanetx.chemical/MNXM1101902	<p>names: N-Acetyl-D-glucosaminyldiphosphoundecaprenol;N-Acetyl-D-glucosaminyldiphospho-ditrans,octacis-undecaprenol;N-Acetyl-alpha-D-glucosaminyl-diphospho-ditrans,octacis-undecaprenol;Lipid I</p><p>old_id: C01289_cym</p>	cm	FALSE	FALSE	FALSE	-2	C63H103NO12P2
M_ump_c	UMP	meta_M_ump_c	SBO:0000247	bqbiol:is, https://identifiers.org/kegg.compound/C00105, https://identifiers.org/bigg.metabolite/ump, https://identifiers.org/chebi/CHEBI:16695, https://identifiers.org/metanetx.chemical/MNXM1104823	<p>names: UMP;Uridylic acid;Uridine monophosphate;Uridine 5&apos;-monophosphate;5&apos;Uridylic acid</p><p>old_id: C00105_cyt</p>	c	FALSE	FALSE	FALSE	-2	C9H11N2O9P
M_abdmagdpu_cm	N-Acetyl-beta-D-mannosaminyl-1,4-N-acetyl-D-glucosaminyldiphosphoundecaprenol	meta_M_abdmagdpu_cm	SBO:0000247	bqbiol:is, https://identifiers.org/kegg.compound/C04881, https://identifiers.org/bigg.metabolite/abdmagdpu, https://identifiers.org/chebi/CHEBI:16073, https://identifiers.org/metanetx.chemical/MNXM587383, https://identifiers.org/metanetx.chemical/MNXM1092496, https://identifiers.org/metanetx.chemical/MNXM2843	<p>names: N-Acetyl-beta-D-mannosaminyl-1,4-N-acetyl-D-glucosaminyldiphosphoundecaprenol</p><p>old_id: C04881_cym</p>	cm	FALSE	FALSE	FALSE	-2	C71H116N2O17P2
M_frdp_c	trans,trans-Farnesyl diphosphate	meta_M_frdp_c	SBO:0000247	bqbiol:is, https://identifiers.org/kegg.compound/C00448, https://identifiers.org/bigg.metabolite/frdp, https://identifiers.org/chebi/CHEBI:17407, https://identifiers.org/metanetx.chemical/MNXM1103344	<p>names: trans,trans-Farnesyl diphosphate;Farnesyl diphosphate;Farnesyl pyrophosphate;2-trans,6-trans-Farnesyl diphosphate;(2E,6E)-Farnesyl diphosphate</p><p>old_id: C00448_cyt</p>	c	FALSE	FALSE	FALSE	-3	C15H25O7P2
M_biliverd_c	Biliverdin	meta_M_biliverd_c	SBO:0000247	bqbiol:is, https://identifiers.org/kegg.compound/C00500, https://identifiers.org/bigg.metabolite/biliverd, https://identifiers.org/chebi/CHEBI:17033, https://identifiers.org/metanetx.chemical/MNXM416	<p>names: Biliverdin;Biliverdin IX alpha</p><p>old_id: C00500_cyt</p>	c	FALSE	FALSE	FALSE	-4	C33H30N4O6
M_co_c	CO	meta_M_co_c	SBO:0000247	bqbiol:is, https://identifiers.org/kegg.compound/C00237, https://identifiers.org/bigg.metabolite/co, https://identifiers.org/chebi/CHEBI:17245, https://identifiers.org/metanetx.chemical/MNXM726637	<p>names: CO;Carbon monoxide</p><p>old_id: C00237_cyt</p>	c	FALSE	FALSE	FALSE	1	CHO
M_phycynbn_c	(3Z)-Phycocyanobilin	meta_M_phycynbn_c	SBO:0000247	bqbiol:is, https://identifiers.org/kegg.compound/C05786, https://identifiers.org/bigg.metabolite/phycynbn, https://identifiers.org/chebi/CHEBI:15617, https://identifiers.org/metanetx.chemical/MNXM733826, https://identifiers.org/metanetx.chemical/MNXM1094004, https://identifiers.org/metanetx.chemical/MNXM733825	<p>names: (3Z)-Phycocyanobilin</p><p>old_id: C05786_cyt</p>	c	FALSE	FALSE	FALSE	-2	C33H36N4O6
M_bilirub_c	Bilirubin	meta_M_bilirub_c	SBO:0000247	bqbiol:is, https://identifiers.org/kegg.compound/C00486, https://identifiers.org/bigg.metabolite/bilirub, https://identifiers.org/chebi/CHEBI:16990, https://identifiers.org/metanetx.chemical/MNXM737082	<p>names: Bilirubin</p><p>old_id: C00486_cyt</p>	c	FALSE	FALSE	FALSE	-2	C33H34N4O6
M_prbatp_c	1-(5-Phospho-D-ribosyl)-ATP	meta_M_prbatp_c	SBO:0000247	bqbiol:is, https://identifiers.org/kegg.compound/C02739, https://identifiers.org/bigg.metabolite/prbatp, https://identifiers.org/chebi/CHEBI:18263, https://identifiers.org/metanetx.chemical/MNXM728133, https://identifiers.org/metanetx.chemical/MNXM728132, https://identifiers.org/metanetx.chemical/MNXM728134	<p>names: 1-(5-Phospho-D-ribosyl)-ATP;Phosphoribosyl-ATP;N1-(5-Phospho-D-ribosyl)-ATP;1-(5-Phosphoribosyl)-ATP</p><p>old_id: C02739_cyt</p>	c	FALSE	FALSE	FALSE	-6	C15H19N5O20P4
M_prbamp_c	Phosphoribosyl-AMP	meta_M_prbamp_c	SBO:0000247	bqbiol:is, https://identifiers.org/kegg.compound/C02741, https://identifiers.org/bigg.metabolite/prbamp, https://identifiers.org/chebi/CHEBI:18374, https://identifiers.org/metanetx.chemical/MNXM729421, https://identifiers.org/metanetx.chemical/MNXM729422	<p>names: Phosphoribosyl-AMP;N1-(5-Phospho-D-ribosyl)-AMP;1-(5-Phosphoribosyl)-AMP</p><p>old_id: C02741_cyt</p>	c	FALSE	FALSE	FALSE	-4	C15H19N5O14P2
M_prfp_c	5-(5-Phospho-D-ribosylaminoformimino)-1-(5-phosphoribosyl)-imidazole-4-carboxamide	meta_M_prfp_c	SBO:0000247	bqbiol:is, https://identifiers.org/kegg.compound/C04896, https://identifiers.org/bigg.metabolite/prfp, https://identifiers.org/chebi/CHEBI:18302, https://identifiers.org/metanetx.chemical/MNXM1397	<p>names: 5-(5-Phospho-D-ribosylaminoformimino)-1-(5-phosphoribosyl)-imidazole-4-carboxamide;N-(5&apos;-Phospho-D-ribosylformimino)-5-amino-1-(5&apos;&apos;-phospho-D-ribosyl)-4-imidazolecarboxamide;N-(5&apos;-Phosphoribosylformimino)-5-amino-1-(5&apos;&apos;-phosphoribosyl)-4-imidazolecarboxamide;Phosphoribosyl-formimino-AICAR-phosphate;1-(5-Phosphoribosyl)-5-[(5-phosphoribosylamino)methylidenea…	c	FALSE	FALSE	FALSE	-4	C15H21N5O15P2
M_prlp_c	N-(5'-Phospho-D-1'-ribulosylformimino)-5-amino-1-(5''-phospho-D-ribosyl)-4-imidazolecarboxamide	meta_M_prlp_c	SBO:0000247	bqbiol:is, https://identifiers.org/kegg.compound/C04916, https://identifiers.org/bigg.metabolite/prlp, https://identifiers.org/chebi/CHEBI:27735, https://identifiers.org/metanetx.chemical/MNXM1408	<p>names: N-(5&apos;-Phospho-D-1&apos;-ribulosylformimino)-5-amino-1-(5&apos;&apos;-phospho-D-ribosyl)-4-imidazolecarboxamide;5-[(5-Phospho-1-deoxyribulos-1-ylamino)methylideneamino]-1-(5-phosphoribosyl)imidazole-4-carboxamide;Phosphoribulosyl-formimino-AICAR-phosphate</p><p>old_id: C04916_cyt</p>	c	FALSE	FALSE	FALSE	-4	C15H21N5O15P2
M_eig3p_c	D-erythro-1-(Imidazol-4-yl)glycerol 3-phosphate	meta_M_eig3p_c	SBO:0000247	bqbiol:is, https://identifiers.org/kegg.compound/C04666, https://identifiers.org/bigg.metabolite/eig3p, https://identifiers.org/chebi/CHEBI:17805, https://identifiers.org/metanetx.chemical/MNXM1422	<p>names: D-erythro-1-(Imidazol-4-yl)glycerol 3-phosphate;D-erythro-Imidazole-glycerol 3-phosphate;D-erythro-Imidazole-glycerol phosphate</p><p>old_id: C04666_cyt</p>	c	FALSE	FALSE	FALSE	-2	C6H9N2O6P
M_aicar_c	1-(5'-Phosphoribosyl)-5-amino-4-imidazolecarboxamide	meta_M_aicar_c	SBO:0000247	bqbiol:is, https://identifiers.org/kegg.compound/C04677, https://identifiers.org/bigg.metabolite/aicar, https://identifiers.org/chebi/CHEBI:18406, https://identifiers.org/metanetx.chemical/MNXM1103365	<p>names: 1-(5&apos;-Phosphoribosyl)-5-amino-4-imidazolecarboxamide;5&apos;-Phosphoribosyl-5-amino-4-imidazolecarboxamide;5&apos;-Phospho-ribosyl-5-amino-4-imidazole carboxamide;AICAR;5-Aminoimidazole-4-carboxamide ribotide;5-Phosphoribosyl-4-carbamoyl-5-aminoimidazole;5-Amino-1-(5-phospho-D-ribosyl)imidazole-4-carboxamide</p><p>old_id: C04677_cyt</p>	c	FALSE	FALSE	FALSE	-2	C9H13N4O8P
M_imacp_c	3-(Imidazol-4-yl)-2-oxopropyl phosphate	meta_M_imacp_c	SBO:0000247	bqbiol:is, https://identifiers.org/kegg.compound/C01267, https://identifiers.org/bigg.metabolite/imacp, https://identifiers.org/chebi/CHEBI:16426, https://identifiers.org/metanetx.chemical/MNXM1456	<p>names: 3-(Imidazol-4-yl)-2-oxopropyl phosphate;Imidazole-acetol phosphate</p><p>old_id: C01267_cyt</p>	c	FALSE	FALSE	FALSE	-2	C6H7N2O5P
M_hisp_c	L-Histidinol phosphate	meta_M_hisp_c	SBO:0000247	bqbiol:is, https://identifiers.org/kegg.compound/C01100, https://identifiers.org/bigg.metabolite/hisp, https://identifiers.org/chebi/CHEBI:16996, https://identifiers.org/metanetx.chemical/MNXM1482	<p>names: L-Histidinol phosphate</p><p>old_id: C01100_cyt</p>	c	FALSE	FALSE	FALSE	-1	C6H11N3O4P
M_histd_c	L-Histidinol	meta_M_histd_c	SBO:0000247	bqbiol:is, https://identifiers.org/kegg.compound/C00860, https://identifiers.org/bigg.metabolite/histd, https://identifiers.org/chebi/CHEBI:16255, https://identifiers.org/metanetx.chemical/MNXM1281	<p>names: L-Histidinol</p><p>old_id: C00860_cyt</p>	c	FALSE	FALSE	FALSE	1	C6H12N3O
M_histdnl_c	L-Histidinal	meta_M_histdnl_c	SBO:0000247	bqbiol:is, https://identifiers.org/kegg.compound/C01929, https://identifiers.org/bigg.metabolite/histdnl, https://identifiers.org/chebi/CHEBI:27676, https://identifiers.org/metanetx.chemical/MNXM735455, https://identifiers.org/metanetx.chemical/MNXM1093183	<p>names: L-Histidinal</p><p>old_id: C01929_cyt</p>	c	FALSE	FALSE	FALSE	1	C6H10N3O
M_2ahethmpp_c	2-(alpha-Hydroxyethyl)thiamine diphosphate	meta_M_2ahethmpp_c	SBO:0000247	bqbiol:is, https://identifiers.org/kegg.compound/C05125, https://identifiers.org/bigg.metabolite/2ahethmpp, https://identifiers.org/chebi/CHEBI:978, https://identifiers.org/metanetx.chemical/MNXM1705	<p>names: 2-(alpha-Hydroxyethyl)thiamine diphosphate;2-Hydroxyethyl-ThPP</p><p>old_id: C05125_cyt</p>	c	FALSE	FALSE	FALSE	-2	C14H20N4O8P2S
M_alac__S_c	2-Acetolactate	meta_M_alac__S_c	SBO:0000247	bqbiol:is, https://identifiers.org/kegg.compound/C00900, https://identifiers.org/bigg.metabolite/alac__S, https://identifiers.org/chebi/CHEBI:16444, https://identifiers.org/metanetx.chemical/MNXM1103847	<p>names: 2-Acetolactate</p><p>old_id: C00900_cyt</p>	c	FALSE	FALSE	FALSE	-1	C5H7O4
M_2ahbut_c	(S)-2-Aceto-2-hydroxybutanoate	meta_M_2ahbut_c	SBO:0000247	bqbiol:is, https://identifiers.org/kegg.compound/C06006, https://identifiers.org/bigg.metabolite/2ahbut, https://identifiers.org/chebi/CHEBI:27681, https://identifiers.org/chebi/CHEBI:49256, https://identifiers.org/metanetx.chemical/MNXM726902	<p>names: (S)-2-Aceto-2-hydroxybutanoate;(S)-2-Hydroxy-2-ethyl-3-oxobutanoate</p><p>old_id: C06006_cyt</p>	c	FALSE	FALSE	FALSE	-1	C6H9O4
M_23dhmb_c	2,3-Dihydroxy-3-methylbutanoate	meta_M_23dhmb_c	SBO:0000247	bqbiol:is, https://identifiers.org/kegg.compound/C04039, https://identifiers.org/bigg.metabolite/23dhmb, https://identifiers.org/chebi/CHEBI:15689, https://identifiers.org/metanetx.chemical/MNXM734	<p>names: 2,3-Dihydroxy-3-methylbutanoate;2,3-Dihydroxy-isovalerate;2,3-Dihydroxy-isovaleric acid</p><p>old_id: C04039_cyt</p>	c	FALSE	FALSE	FALSE	-1	C5H9O4
M_3hmop_c	(R)-3-Hydroxy-3-methyl-2-oxopentanoate	meta_M_3hmop_c	SBO:0000247	bqbiol:is, https://identifiers.org/kegg.compound/C14463, https://identifiers.org/bigg.metabolite/3hmop, https://identifiers.org/chebi/CHEBI:34008, https://identifiers.org/chebi/CHEBI:49257, https://identifiers.org/metanetx.chemical/MNXM1105131, https://identifiers.org/metanetx.chemical/MNXM1101302	<p>names: (R)-3-Hydroxy-3-methyl-2-oxopentanoate</p><p>old_id: C14463_cyt</p>	c	FALSE	FALSE	FALSE	-1	C6H9O4
M_23dhmp_c	(R)-2,3-Dihydroxy-3-methylpentanoate	meta_M_23dhmp_c	SBO:0000247	bqbiol:is, https://identifiers.org/kegg.compound/C06007, https://identifiers.org/bigg.metabolite/23dhmp, https://identifiers.org/chebi/CHEBI:27512, https://identifiers.org/chebi/CHEBI:49258, https://identifiers.org/metanetx.chemical/MNXM1202	<p>names: (R)-2,3-Dihydroxy-3-methylpentanoate;(R)-2,3-Dihydroxy-3-methylvalerate;(2R,3R)-2,3-Dihydroxy-3-methylpentanoate</p><p>old_id: C06007_cyt</p>	c	FALSE	FALSE	FALSE	-1	C6H11O4
M_3mob_c	3-Methyl-2-oxobutanoic acid	meta_M_3mob_c	SBO:0000247	bqbiol:is, https://identifiers.org/kegg.compound/C00141, https://identifiers.org/bigg.metabolite/3mob, https://identifiers.org/chebi/CHEBI:11851, https://identifiers.org/chebi/CHEBI:16530, https://identifiers.org/metanetx.chemical/MNXM732866	<p>names: 3-Methyl-2-oxobutanoic acid;3-Methyl-2-oxobutyric acid;3-Methyl-2-oxobutanoate;2-Oxo-3-methylbutanoate;2-Oxoisovalerate;2-Oxoisopentanoate;alpha-Ketovaline;2-Ketovaline;2-Keto-3-methylbutyric acid</p><p>old_id: C00141_cyt</p>	c	FALSE	FALSE	FALSE	-1	C5H7O3
M_3mop_c	(S)-3-Methyl-2-oxopentanoic acid	meta_M_3mop_c	SBO:0000247	bqbiol:is, https://identifiers.org/kegg.compound/C00671, https://identifiers.org/bigg.metabolite/3mop, https://identifiers.org/chebi/CHEBI:15614, https://identifiers.org/metanetx.chemical/MNXM1103447	<p>names: (S)-3-Methyl-2-oxopentanoic acid;(S)-3-Methyl-2-oxopentanoate;(3S)-3-Methyl-2-oxopentanoic acid;(3S)-3-Methyl-2-oxopentanoate</p><p>old_id: C00671_cyt</p>	c	FALSE	FALSE	FALSE	-1	C6H9O3
M_4mop_c	4-Methyl-2-oxopentanoate	meta_M_4mop_c	SBO:0000247	bqbiol:is, https://identifiers.org/kegg.compound/C00233, https://identifiers.org/bigg.metabolite/4mop, https://identifiers.org/chebi/CHEBI:48430, https://identifiers.org/metanetx.chemical/MNXM404	<p>names: 4-Methyl-2-oxopentanoate;2-Oxoisocaproate</p><p>old_id: C00233_cyt</p>	c	FALSE	FALSE	FALSE	-1	C6H9O3
M_3c3hmp_c	(2S)-2-Isopropylmalate	meta_M_3c3hmp_c	SBO:0000247	bqbiol:is, https://identifiers.org/kegg.compound/C02504, https://identifiers.org/bigg.metabolite/3c3hmp, https://identifiers.org/chebi/CHEBI:1178, https://identifiers.org/chebi/CHEBI:35128, https://identifiers.org/metanetx.chemical/MNXM730929	<p>names: (2S)-2-Isopropylmalate;2-Isopropylmalate;2-Isopropylmalic acid;3-Carboxy-3-hydroxy-4-methylpentanoate;3-Carboxy-3-hydroxy-isocaproate;3-Carboxy-3-hydroxyisocaproate;2-Hydroxy-2-isopropylbutanedioate;3-Hydroxy-4-methyl-3-carboxypentanoate</p><p>old_id: C02504_cyt</p>	c	FALSE	FALSE	FALSE	-2	C7H10O5
M_2ippm_c	2-Isopropylmaleate	meta_M_2ippm_c	SBO:0000247	bqbiol:is, https://identifiers.org/kegg.compound/C02631, https://identifiers.org/bigg.metabolite/2ippm, https://identifiers.org/chebi/CHEBI:17275, https://identifiers.org/metanetx.chemical/MNXM1706	<p>names: 2-Isopropylmaleate;beta-Isopropylmaleate</p><p>old_id: C02631_cyt</p>	c	FALSE	FALSE	FALSE	-2	C7H8O4
M_3c2hmp_c	(2R,3S)-3-Isopropylmalate	meta_M_3c2hmp_c	SBO:0000247	bqbiol:is, https://identifiers.org/kegg.compound/C04411, https://identifiers.org/bigg.metabolite/3c2hmp, https://identifiers.org/chebi/CHEBI:35121, https://identifiers.org/metanetx.chemical/MNXM741109	<p>names: (2R,3S)-3-Isopropylmalate;3-Isopropylmalate;3-Carboxy-2-hydroxy-4-methylpentanoate;2-D-threo-Hydroxy-3-carboxy-isocaproate</p><p>old_id: C04411_cyt</p>	c	FALSE	FALSE	FALSE	-2	C7H10O5
M_3c4mop_c	(2S)-2-Isopropyl-3-oxosuccinate	meta_M_3c4mop_c	SBO:0000247	bqbiol:is, https://identifiers.org/kegg.compound/C04236, https://identifiers.org/bigg.metabolite/3c4mop, https://identifiers.org/chebi/CHEBI:1467, https://identifiers.org/metanetx.chemical/MNXM1602	<p>names: (2S)-2-Isopropyl-3-oxosuccinate;3-Carboxy-4-methyl-2-oxopentanoate;2-Oxo-4-methyl-3-carboxypentanoate</p><p>old_id: C04236_cyt</p>	c	FALSE	FALSE	FALSE	-2	C7H8O5
M_2mm__R_c	(R)-2-Methylmalate	meta_M_2mm__R_c	SBO:0000247	bqbiol:is, https://identifiers.org/kegg.compound/C02612, https://identifiers.org/bigg.metabolite/2mm__R, https://identifiers.org/chebi/CHEBI:15586, https://identifiers.org/metanetx.chemical/MNXM1091719, https://identifiers.org/metanetx.chemical/MNXM1107724	<p>names: (R)-2-Methylmalate;(R)-2-Methylmalic acid;(3R)-Citramalate;(3R)-Citramalic acid;(3R)-alpha-Hydroxypyrotartaric acid;D-Citramalate;D-Citramalic acid;D-alpha-Hydroxypyrotartaric acid;(2R)-2-Hydroxy-2-methylbutanedioate</p><p>old_id: C02612_cyt</p>	c	FALSE	FALSE	FALSE	-2	C5H6O5
M_citac_c	2-Methylmaleate	meta_M_citac_c	SBO:0000247	bqbiol:is, https://identifiers.org/kegg.compound/C02226, https://identifiers.org/bigg.metabolite/citac, https://identifiers.org/chebi/CHEBI:17626, https://identifiers.org/chebi/CHEBI:30719, https://identifiers.org/metanetx.chemical/MNXM727489, https://identifiers.org/metanetx.chemical/MNXM727487	<p>names: 2-Methylmaleate;Citraconate;Citraconic acid;Methylmaleic acid</p><p>old_id: C02226_cyt</p>	c	FALSE	FALSE	FALSE	-2	C5H4O4
M_r3mmal_c	D-erythro-3-Methylmalate	meta_M_r3mmal_c	SBO:0000247	bqbiol:is, https://identifiers.org/kegg.compound/C06032, https://identifiers.org/bigg.metabolite/r3mmal, https://identifiers.org/chebi/CHEBI:27394, https://identifiers.org/metanetx.chemical/MNXM725944, https://identifiers.org/metanetx.chemical/MNXM725945	<p>names: D-erythro-3-Methylmalate;(2R,3S)-3-Methylmalate</p><p>old_id: C06032_cyt</p>	c	FALSE	FALSE	FALSE	-2	C5H6O5
M_mi3p__D_c	1D-myo-Inositol 3-phosphate	meta_M_mi3p__D_c	SBO:0000247	bqbiol:is, https://identifiers.org/kegg.compound/C04006, https://identifiers.org/bigg.metabolite/mi3p__D, https://identifiers.org/chebi/CHEBI:18169, https://identifiers.org/metanetx.chemical/MNXM1137716	<p>names: 1D-myo-Inositol 3-phosphate;D-myo-Inositol 3-phosphate;myo-Inositol 3-phosphate;Inositol 3-phosphate;1D-myo-Inositol 3-monophosphate;D-myo-Inositol 3-monophosphate;myo-Inositol 3-monophosphate;Inositol 3-monophosphate;1L-myo-Inositol 1-phosphate;L-myo-Inositol 1-phosphate</p><p>old_id: C04006_cyt</p>	c	FALSE	FALSE	FALSE	-2	C6H11O9P
M_inost_c	myo-Inositol	meta_M_inost_c	SBO:0000247	bqbiol:is, https://identifiers.org/kegg.compound/C00137, https://identifiers.org/bigg.metabolite/inost, https://identifiers.org/chebi/CHEBI:17268, https://identifiers.org/metanetx.chemical/MNXM1105941	<p>names: myo-Inositol;D-myo-Inositol;1D-myo-Inositol;L-myo-Inositol;1L-myo-Inositol;meso-Inositol;Inositol;Dambose;Cyclohexitol;Meat sugar;Bios I</p><p>old_id: C00137_cyt</p>	c	FALSE	FALSE	FALSE	0	C6H12O6
M_ocACP_c	Octanoyl-[acp]	meta_M_ocACP_c	SBO:0000247	bqbiol:is, https://identifiers.org/kegg.compound/C05752, https://identifiers.org/bigg.metabolite/ocACP, https://identifiers.org/chebi/CHEBI:7725, https://identifiers.org/metanetx.chemical/MNXM90185, https://identifiers.org/metanetx.chemical/MNXM728538	<p>names: Octanoyl-[acp];Octanoyl-[acyl-carrier protein]</p><p>old_id: C05752_cyt</p>	c	FALSE	FALSE	FALSE	0	C8H15OSR
M_lcprotl_c	Apoprotein	meta_M_lcprotl_c	SBO:0000247	bqbiol:is, https://identifiers.org/kegg.compound/C16240, https://identifiers.org/chebi/CHEBI:13850, https://identifiers.org/metanetx.chemical/MNXM91491	<p>names: Apoprotein;[Lipoyl-carrier protein]-L-lysine</p><p>old_id: C16240_cyt</p>	c	FALSE	FALSE	FALSE	0	NH2R
M_protn6ol_c	Protein N6-(octanoyl)lysine	meta_M_protn6ol_c	SBO:0000247	bqbiol:is, https://identifiers.org/kegg.compound/C16236, https://identifiers.org/chebi/CHEBI:80398, https://identifiers.org/metanetx.chemical/MNXM4090	<p>names: Protein N6-(octanoyl)lysine</p><p>old_id: C16236_cyt</p>	c	FALSE	FALSE	FALSE	0	C8H16NOR
M_protn6ll_c	Protein N6-(lipoyl)lysine	meta_M_protn6ll_c	SBO:0000247	bqbiol:is, https://identifiers.org/kegg.compound/C16237, https://identifiers.org/chebi/CHEBI:80399, https://identifiers.org/metanetx.chemical/MNXM741247, https://identifiers.org/metanetx.chemical/MNXM741251	<p>names: Protein N6-(lipoyl)lysine;[Lipoyl-carrier protein]-N6-(lipoyl)lysine</p><p>old_id: C16237_cyt</p>	c	FALSE	FALSE	FALSE	0	C8H14NOS2R
M_acACP_c	Acetyl-[acyl-carrier protein]	meta_M_acACP_c	SBO:0000247	bqbiol:is, https://identifiers.org/kegg.compound/C03939, https://identifiers.org/bigg.metabolite/acACP, https://identifiers.org/chebi/CHEBI:17093, https://identifiers.org/metanetx.chemical/MNXM727673, https://identifiers.org/metanetx.chemical/MNXM727672	<p>names: Acetyl-[acyl-carrier protein]</p><p>old_id: C03939_cyt</p>	c	FALSE	FALSE	FALSE	0	C2H3OSR
M_actACP_c	Acetoacetyl-[acp]	meta_M_actACP_c	SBO:0000247	bqbiol:is, https://identifiers.org/kegg.compound/C05744, https://identifiers.org/bigg.metabolite/actACP, https://identifiers.org/chebi/CHEBI:2393, https://identifiers.org/metanetx.chemical/MNXM727386	<p>names: Acetoacetyl-[acp];Acetoacetyl-[acyl-carrier protein]</p><p>old_id: C05744_cyt</p>	c	FALSE	FALSE	FALSE	0	C4H5O2SR
M_butACP_c	Butyryl-[acp]	meta_M_butACP_c	SBO:0000247	bqbiol:is, https://identifiers.org/kegg.compound/C05745, https://identifiers.org/bigg.metabolite/butACP, https://identifiers.org/chebi/CHEBI:3247, https://identifiers.org/metanetx.chemical/MNXM90458, https://identifiers.org/metanetx.chemical/MNXM728732	<p>names: Butyryl-[acp];Butyryl-[acyl-carrier protein]</p><p>old_id: C05745_cyt</p>	c	FALSE	FALSE	FALSE	0	C4H7OSR
M_3ohexACP_c	3-Oxohexanoyl-[acp]	meta_M_3ohexACP_c	SBO:0000247	bqbiol:is, https://identifiers.org/kegg.compound/C05746, https://identifiers.org/bigg.metabolite/3ohexACP, https://identifiers.org/chebi/CHEBI:1642, https://identifiers.org/metanetx.chemical/MNXM728604, https://identifiers.org/metanetx.chemical/MNXM728605	<p>names: 3-Oxohexanoyl-[acp];3-Oxohexanoyl-[acyl-carrier protein]</p><p>old_id: C05746_cyt</p>	c	FALSE	FALSE	FALSE	0	C6H9O2SR
M_hexACP_c	Hexanoyl-[acp]	meta_M_hexACP_c	SBO:0000247	bqbiol:is, https://identifiers.org/kegg.compound/C05749, https://identifiers.org/bigg.metabolite/hexACP, https://identifiers.org/chebi/CHEBI:5704, https://identifiers.org/metanetx.chemical/MNXM728619	<p>names: Hexanoyl-[acp];Hexanoyl-[acyl-carrier protein]</p><p>old_id: C05749_cyt</p>	c	FALSE	FALSE	FALSE	0	C6H11OSR
M_3ooctACP_c	3-Oxooctanoyl-[acp]	meta_M_3ooctACP_c	SBO:0000247	bqbiol:is, https://identifiers.org/kegg.compound/C05750, https://identifiers.org/bigg.metabolite/3ooctACP, https://identifiers.org/chebi/CHEBI:1646, https://identifiers.org/metanetx.chemical/MNXM728608, https://identifiers.org/metanetx.chemical/MNXM728609	<p>names: 3-Oxooctanoyl-[acp];3-Oxooctanoyl-[acyl-carrier protein]</p><p>old_id: C05750_cyt</p>	c	FALSE	FALSE	FALSE	0	C8H13O2SR
M_3odecACP_c	3-Oxodecanoyl-[acp]	meta_M_3odecACP_c	SBO:0000247	bqbiol:is, https://identifiers.org/kegg.compound/C05753, https://identifiers.org/bigg.metabolite/3odecACP, https://identifiers.org/chebi/CHEBI:1634, https://identifiers.org/metanetx.chemical/MNXM728594, https://identifiers.org/metanetx.chemical/MNXM728592	<p>names: 3-Oxodecanoyl-[acp];3-Oxodecanoyl-[acyl-carrier protein]</p><p>old_id: C05753_cyt</p>	c	FALSE	FALSE	FALSE	0	C10H17O2SR
M_dcaACP_c	Decanoyl-[acp]	meta_M_dcaACP_c	SBO:0000247	bqbiol:is, https://identifiers.org/kegg.compound/C05755, https://identifiers.org/bigg.metabolite/dcaACP, https://identifiers.org/chebi/CHEBI:4349, https://identifiers.org/metanetx.chemical/MNXM90236, https://identifiers.org/metanetx.chemical/MNXM728616	<p>names: Decanoyl-[acp];Decanoyl-[acyl-carrier protein]</p><p>old_id: C05755_cyt</p>	c	FALSE	FALSE	FALSE	0	C10H19OSR
M_3oddecACP_c	3-Oxododecanoyl-[acp]	meta_M_3oddecACP_c	SBO:0000247	bqbiol:is, https://identifiers.org/kegg.compound/C05756, https://identifiers.org/bigg.metabolite/3oddecACP, https://identifiers.org/chebi/CHEBI:1637, https://identifiers.org/metanetx.chemical/MNXM728597, https://identifiers.org/metanetx.chemical/MNXM728596	<p>names: 3-Oxododecanoyl-[acp];3-Oxododecanoyl-[acyl-carrier protein]</p><p>old_id: C05756_cyt</p>	c	FALSE	FALSE	FALSE	0	C12H21O2SR
M_ddcaACP_c	Dodecanoyl-[acyl-carrier protein]	meta_M_ddcaACP_c	SBO:0000247	bqbiol:is, https://identifiers.org/kegg.compound/C05223, https://identifiers.org/bigg.metabolite/ddcaACP, https://identifiers.org/chebi/CHEBI:16759, https://identifiers.org/metanetx.chemical/MNXM726234	<p>names: Dodecanoyl-[acyl-carrier protein];Dodecanoyl-[acp];Lauroyl-[acyl-carrier protein]</p><p>old_id: C05223_cyt</p>	c	FALSE	FALSE	FALSE	0	C12H23OSR
M_3omrsACP_c	3-Oxotetradecanoyl-[acp]	meta_M_3omrsACP_c	SBO:0000247	bqbiol:is, https://identifiers.org/kegg.compound/C05759, https://identifiers.org/bigg.metabolite/3omrsACP, https://identifiers.org/chebi/CHEBI:1655, https://identifiers.org/metanetx.chemical/MNXM728614, https://identifiers.org/metanetx.chemical/MNXM728612	<p>names: 3-Oxotetradecanoyl-[acp];3-Oxotetradecanoyl-[acyl-carrier protein]</p><p>old_id: C05759_cyt</p>	c	FALSE	FALSE	FALSE	0	C14H25O2SR
M_myrsACP_c	Tetradecanoyl-[acp]	meta_M_myrsACP_c	SBO:0000247	bqbiol:is, https://identifiers.org/kegg.compound/C05761, https://identifiers.org/bigg.metabolite/myrsACP, https://identifiers.org/chebi/CHEBI:50651, https://identifiers.org/metanetx.chemical/MNXM728548	<p>names: Tetradecanoyl-[acp];Tetradecanoyl-[acyl-carrier protein];Myristoyl-[acyl-carrier protein]</p><p>old_id: C05761_cyt</p>	c	FALSE	FALSE	FALSE	0	C14H27OSR
M_3opalmACP_c	3-Oxohexadecanoyl-[acp]	meta_M_3opalmACP_c	SBO:0000247	bqbiol:is, https://identifiers.org/kegg.compound/C05762, https://identifiers.org/bigg.metabolite/3opalmACP, https://identifiers.org/chebi/CHEBI:1639, https://identifiers.org/metanetx.chemical/MNXM728601, https://identifiers.org/metanetx.chemical/MNXM728600	<p>names: 3-Oxohexadecanoyl-[acp];3-Oxohexadecanoyl-[acyl-carrier protein]</p><p>old_id: C05762_cyt</p>	c	FALSE	FALSE	FALSE	0	C16H29O2SR
M_3oxocdacp_c	3-Oxostearoyl-[acp]	meta_M_3oxocdacp_c	SBO:0000247	bqbiol:is, https://identifiers.org/kegg.compound/C16219, https://identifiers.org/bigg.metabolite/3oxocdacp, https://identifiers.org/chebi/CHEBI:80386, https://identifiers.org/metanetx.chemical/MNXM1091931, https://identifiers.org/metanetx.chemical/MNXM725968	<p>names: 3-Oxostearoyl-[acp];3-Oxooctadecanoyl-[acp];beta-Ketostearoyl-[acp];3-Ketostearoyl-[acp]</p><p>old_id: C16219_cyt</p>	c	FALSE	FALSE	FALSE	0	C18H33O2SR
M_3hbutACP_c	(3R)-3-Hydroxybutanoyl-[acyl-carrier protein]	meta_M_3hbutACP_c	SBO:0000247	bqbiol:is, https://identifiers.org/kegg.compound/C04618, https://identifiers.org/bigg.metabolite/3hbutACP, https://identifiers.org/metanetx.chemical/MNXM728727, https://identifiers.org/metanetx.chemical/MNXM728726	<p>names: (3R)-3-Hydroxybutanoyl-[acyl-carrier protein];(R)-3-Hydroxybutanoyl-[acyl-carrier protein]</p><p>old_id: C04618_cyt</p>	c	FALSE	FALSE	FALSE	0	C4H7O2SR
M_3hhexACP_c	(R)-3-Hydroxyhexanoyl-[acp]	meta_M_3hhexACP_c	SBO:0000247	bqbiol:is, https://identifiers.org/kegg.compound/C05747, https://identifiers.org/bigg.metabolite/3hhexACP, https://identifiers.org/chebi/CHEBI:326, https://identifiers.org/metanetx.chemical/MNXM733048, https://identifiers.org/metanetx.chemical/MNXM733049	<p>names: (R)-3-Hydroxyhexanoyl-[acp];(R)-3-Hydroxyhexanoyl-[acyl-carrier protein];D-3-Hydroxyhexanoyl-[acp];D-3-Hydroxyhexanoyl-[acyl-carrier protein]</p><p>old_id: C05747_cyt</p>	c	FALSE	FALSE	FALSE	0	C6H11O2SR
M_3hoctACP_c	(3R)-3-Hydroxyoctanoyl-[acyl-carrier protein]	meta_M_3hoctACP_c	SBO:0000247	bqbiol:is, https://identifiers.org/kegg.compound/C04620, https://identifiers.org/bigg.metabolite/3hoctACP, https://identifiers.org/metanetx.chemical/MNXM725897, https://identifiers.org/metanetx.chemical/MNXM725895	<p>names: (3R)-3-Hydroxyoctanoyl-[acyl-carrier protein];(R)-3-Hydroxyoctanoyl-[acyl-carrier protein]</p><p>old_id: C04620_cyt</p>	c	FALSE	FALSE	FALSE	0	C8H15O2SR
M_3hdecACP_c	(3R)-3-Hydroxydecanoyl-[acyl-carrier protein]	meta_M_3hdecACP_c	SBO:0000247	bqbiol:is, https://identifiers.org/kegg.compound/C04619, https://identifiers.org/bigg.metabolite/3hdecACP, https://identifiers.org/metanetx.chemical/MNXM728730, https://identifiers.org/metanetx.chemical/MNXM728728	<p>names: (3R)-3-Hydroxydecanoyl-[acyl-carrier protein];(R)-3-Hydroxydecanoyl-[acyl-carrier protein]</p><p>old_id: C04619_cyt</p>	c	FALSE	FALSE	FALSE	0	C10H19O2SR
M_3hddecACP_c	(R)-3-Hydroxydodecanoyl-[acp]	meta_M_3hddecACP_c	SBO:0000247	bqbiol:is, https://identifiers.org/kegg.compound/C05757, https://identifiers.org/bigg.metabolite/3hddecACP, https://identifiers.org/chebi/CHEBI:325, https://identifiers.org/metanetx.chemical/MNXM733305, https://identifiers.org/metanetx.chemical/MNXM733304	<p>names: (R)-3-Hydroxydodecanoyl-[acp];(R)-3-Hydroxydodecanoyl-[acyl-carrier protein];D-3-Hydroxydodecanoyl-[acp];D-3-Hydroxydodecanoyl-[acyl-carrier protein]</p><p>old_id: C05757_cyt</p>	c	FALSE	FALSE	FALSE	0	C12H23O2SR
M_3hmrsACP_c	(3R)-3-Hydroxytetradecanoyl-[acyl-carrier protein]	meta_M_3hmrsACP_c	SBO:0000247	bqbiol:is, https://identifiers.org/kegg.compound/C04688, https://identifiers.org/bigg.metabolite/3hmrsACP, https://identifiers.org/metanetx.chemical/MNXM728567	<p>names: (3R)-3-Hydroxytetradecanoyl-[acyl-carrier protein];(R)-3-Hydroxytetradecanoyl-[acyl-carrier protein];beta-Hydroxymyristyl-[acyl-carrier protein];HMA</p><p>old_id: C04688_cyt</p>	c	FALSE	FALSE	FALSE	0	C14H27O2SR
M_3hpalmACP_c	(3R)-3-Hydroxypalmitoyl-[acyl-carrier protein]	meta_M_3hpalmACP_c	SBO:0000247	bqbiol:is, https://identifiers.org/kegg.compound/C04633, https://identifiers.org/bigg.metabolite/3hpalmACP, https://identifiers.org/metanetx.chemical/MNXM733097, https://identifiers.org/metanetx.chemical/MNXM733096	<p>names: (3R)-3-Hydroxypalmitoyl-[acyl-carrier protein];(R)-3-Hydroxypalmitoyl-[acyl-carrier protein];(3R)-3-Hydroxyhexadecanoyl-[acyl-carrier protein];(R)-3-Hydroxyhexadecanoyl-[acyl-carrier protein]</p><p>old_id: C04633_cyt</p>	c	FALSE	FALSE	FALSE	0	C16H31O2SR
M_3hoctaACP_c	3-Hydroxyoctadecanoyl-[acp]	meta_M_3hoctaACP_c	SBO:0000247	bqbiol:is, https://identifiers.org/kegg.compound/C16220, https://identifiers.org/bigg.metabolite/3hoctaACP, https://identifiers.org/chebi/CHEBI:80387, https://identifiers.org/metanetx.chemical/MNXM735180, https://identifiers.org/metanetx.chemical/MNXM735182, https://identifiers.org/metanetx.chemical/MNXM735181	<p>names: 3-Hydroxyoctadecanoyl-[acp];3-Hydroxystearoyl-[acp]</p><p>old_id: C16220_cyt</p>	c	FALSE	FALSE	FALSE	0	C18H35O2SR
M_but2eACP_c	But-2-enoyl-[acyl-carrier protein]	meta_M_but2eACP_c	SBO:0000247	bqbiol:is, https://identifiers.org/kegg.compound/C04246, https://identifiers.org/bigg.metabolite/but2eACP, https://identifiers.org/metanetx.chemical/MNXM728705, https://identifiers.org/metanetx.chemical/MNXM728706	<p>names: But-2-enoyl-[acyl-carrier protein]</p><p>old_id: C04246_cyt</p>	c	FALSE	FALSE	FALSE	0	C4H5OSR
M_thex2eACP_c	trans-Hex-2-enoyl-[acp]	meta_M_thex2eACP_c	SBO:0000247	bqbiol:is, https://identifiers.org/kegg.compound/C05748, https://identifiers.org/bigg.metabolite/thex2eACP, https://identifiers.org/chebi/CHEBI:10727, https://identifiers.org/metanetx.chemical/MNXM728714, https://identifiers.org/metanetx.chemical/MNXM728713	<p>names: trans-Hex-2-enoyl-[acp];trans-Hex-2-enoyl-[acyl-carrier protein];(2E)-Hexenoyl-[acp]</p><p>old_id: C05748_cyt</p>	c	FALSE	FALSE	FALSE	0	C6H9OSR
M_toct2eACP_c	trans-Oct-2-enoyl-[acp]	meta_M_toct2eACP_c	SBO:0000247	bqbiol:is, https://identifiers.org/kegg.compound/C05751, https://identifiers.org/bigg.metabolite/toct2eACP, https://identifiers.org/metanetx.chemical/MNXM728590, https://identifiers.org/metanetx.chemical/MNXM728588	<p>names: trans-Oct-2-enoyl-[acp];trans-Oct-2-enoyl-[acyl-carrier protein];2-Octenoyl-[acyl-carrier protein];(2E)-Octenoyl-[acp]</p><p>old_id: C05751_cyt</p>	c	FALSE	FALSE	FALSE	0	C8H13OSR
M_tdec2eACP_c	trans-Dec-2-enoyl-[acp]	meta_M_tdec2eACP_c	SBO:0000247	bqbiol:is, https://identifiers.org/kegg.compound/C05754, https://identifiers.org/bigg.metabolite/tdec2eACP, https://identifiers.org/chebi/CHEBI:10724, https://identifiers.org/metanetx.chemical/MNXM733432, https://identifiers.org/metanetx.chemical/MNXM733433	<p>names: trans-Dec-2-enoyl-[acp];trans-Dec-2-enoyl-[acyl-carrier protein];trans-2-Decenoyl-[acyl-carrier protein];(2E)-Decenoyl-[acp]</p><p>old_id: C05754_cyt</p>	c	FALSE	FALSE	FALSE	0	C10H17OSR
M_tddec2eACP_c	trans-Dodec-2-enoyl-[acp]	meta_M_tddec2eACP_c	SBO:0000247	bqbiol:is, https://identifiers.org/kegg.compound/C05758, https://identifiers.org/bigg.metabolite/tddec2eACP, https://identifiers.org/chebi/CHEBI:10725, https://identifiers.org/metanetx.chemical/MNXM728708	<p>names: trans-Dodec-2-enoyl-[acp];trans-Dodec-2-enoyl-[acyl-carrier protein];(2E)-Dodecenoyl-[acp]</p><p>old_id: C05758_cyt</p>	c	FALSE	FALSE	FALSE	0	C12H21OSR
M_tmrs2eACP_c	trans-Tetradec-2-enoyl-[acp]	meta_M_tmrs2eACP_c	SBO:0000247	bqbiol:is, https://identifiers.org/kegg.compound/C05760, https://identifiers.org/bigg.metabolite/tmrs2eACP, https://identifiers.org/chebi/CHEBI:10735, https://identifiers.org/metanetx.chemical/MNXM728722, https://identifiers.org/metanetx.chemical/MNXM728721	<p>names: trans-Tetradec-2-enoyl-[acp];trans-Tetradec-2-enoyl-[acyl-carrier protein];(2E)-Tetradecenoyl-[acp]</p><p>old_id: C05760_cyt</p>	c	FALSE	FALSE	FALSE	0	C14H25OSR
M_tpalm2eACP_c	trans-Hexadec-2-enoyl-[acp]	meta_M_tpalm2eACP_c	SBO:0000247	bqbiol:is, https://identifiers.org/kegg.compound/C05763, https://identifiers.org/bigg.metabolite/tpalm2eACP, https://identifiers.org/chebi/CHEBI:10729, https://identifiers.org/metanetx.chemical/MNXM728711	<p>names: trans-Hexadec-2-enoyl-[acp];trans-Hexadec-2-enoyl-[acyl-carrier protein];(2E)-Hexadecenoyl-[acp]</p><p>old_id: C05763_cyt</p>	c	FALSE	FALSE	FALSE	0	C16H29OSR
M_toctd2eACP_c	(2E)-Octadecenoyl-[acp]	meta_M_toctd2eACP_c	SBO:0000247	bqbiol:is, https://identifiers.org/kegg.compound/C16221, https://identifiers.org/bigg.metabolite/toctd2eACP, https://identifiers.org/chebi/CHEBI:80388, https://identifiers.org/metanetx.chemical/MNXM728718	<p>names: (2E)-Octadecenoyl-[acp];trans-Octadec-2-enoyl-[acp]</p><p>old_id: C16221_cyt</p>	c	FALSE	FALSE	FALSE	0	C18H33OSR
M_u3aga_c	UDP-3-O-(3-hydroxytetradecanoyl)-N-acetylglucosamine	meta_M_u3aga_c	SBO:0000247	bqbiol:is, https://identifiers.org/kegg.compound/C04738, https://identifiers.org/bigg.metabolite/u3aga, https://identifiers.org/chebi/CHEBI:28131, https://identifiers.org/metanetx.chemical/MNXM1107761, https://identifiers.org/metanetx.chemical/MNXM88425, https://identifiers.org/metanetx.chemical/MNXM1107760	<p>names: UDP-3-O-(3-hydroxytetradecanoyl)-N-acetylglucosamine;UDP-3-O-(beta-hydroxymyristoyl)-N-acetylglucosamine</p><p>old_id: C04738_cyt</p>	c	FALSE	FALSE	FALSE	-2	C31H51N3O19P2
M_u3hga_c	UDP-3-O-(3-hydroxytetradecanoyl)-D-glucosamine	meta_M_u3hga_c	SBO:0000247	bqbiol:is, https://identifiers.org/kegg.compound/C06022, https://identifiers.org/bigg.metabolite/u3hga, https://identifiers.org/chebi/CHEBI:27392, https://identifiers.org/metanetx.chemical/MNXM1107764	<p>names: UDP-3-O-(3-hydroxytetradecanoyl)-D-glucosamine;UDP-3-O-(beta-hydroxymyristoyl)-D-glucosamine</p><p>old_id: C06022_cyt</p>	c	FALSE	FALSE	FALSE	-2	C29H49N3O18P2
M_u23ga_c	UDP-2,3-bis(3-hydroxytetradecanoyl)glucosamine	meta_M_u23ga_c	SBO:0000247	bqbiol:is, https://identifiers.org/kegg.compound/C04652, https://identifiers.org/bigg.metabolite/u23ga, https://identifiers.org/chebi/CHEBI:17787, https://identifiers.org/metanetx.chemical/MNXM727269, https://identifiers.org/metanetx.chemical/MNXM722355	<p>names: UDP-2,3-bis(3-hydroxytetradecanoyl)glucosamine;UDP-2,3-bis(beta-hydroxymyristoyl)-D-glucosamine;UDP-2,3-bis(3-hydroxytetradecanoyl)-D-glucosamine</p><p>old_id: C04652_cyt</p>	c	FALSE	FALSE	FALSE	-2	C43H75N3O20P2
M_lipidX_c	2,3-Bis(3-hydroxytetradecanoyl)-beta-D-glucosaminyl 1-phosphate	meta_M_lipidX_c	SBO:0000247	bqbiol:is, https://identifiers.org/kegg.compound/C04824, https://identifiers.org/bigg.metabolite/lipidX, https://identifiers.org/chebi/CHEBI:16942, https://identifiers.org/metanetx.chemical/MNXM731934	<p>names: 2,3-Bis(3-hydroxytetradecanoyl)-beta-D-glucosaminyl 1-phosphate;2,3-Bis(beta-hydoroxymyristoyl)-beta-D-glucosaminyl 1-phosphate;Lipid X</p><p>old_id: C04824_cyt</p>	c	FALSE	FALSE	FALSE	-2	C34H64NO12P
M_iasp_c	Iminoaspartate	meta_M_iasp_c	SBO:0000247	bqbiol:is, https://identifiers.org/kegg.compound/C05840, https://identifiers.org/bigg.metabolite/iasp, https://identifiers.org/chebi/CHEBI:50616, https://identifiers.org/metanetx.chemical/MNXM599	<p>names: Iminoaspartate;Iminoaspartic acid;Iminosuccinate</p><p>old_id: C05840_cyt</p>	c	FALSE	FALSE	FALSE	-2	C4H3NO4
M_quln_c	Pyridine-2,3-dicarboxylate	meta_M_quln_c	SBO:0000247	bqbiol:is, https://identifiers.org/kegg.compound/C03722, https://identifiers.org/bigg.metabolite/quln, https://identifiers.org/chebi/CHEBI:16675, https://identifiers.org/metanetx.chemical/MNXM555	<p>names: Pyridine-2,3-dicarboxylate;Quinolinic acid;Quinolinate;2,3-Pyridinedicarboxylic acid</p><p>old_id: C03722_cyt</p>	c	FALSE	FALSE	FALSE	-2	C7H3NO4
M_nicrnt_c	Nicotinate D-ribonucleotide	meta_M_nicrnt_c	SBO:0000247	bqbiol:is, https://identifiers.org/kegg.compound/C01185, https://identifiers.org/bigg.metabolite/nicrnt, https://identifiers.org/chebi/CHEBI:15763, https://identifiers.org/metanetx.chemical/MNXM1108016	<p>names: Nicotinate D-ribonucleotide;beta-Nicotinate D-ribonucleotide;Nicotinate ribonucleotide;Nicotinic acid ribonucleotide</p><p>old_id: C01185_cyt</p>	c	FALSE	FALSE	FALSE	-2	C11H12NO9P
M_dnad_c	Deamino-NAD+	meta_M_dnad_c	SBO:0000247	bqbiol:is, https://identifiers.org/kegg.compound/C00857, https://identifiers.org/bigg.metabolite/dnad, https://identifiers.org/chebi/CHEBI:18304, https://identifiers.org/metanetx.chemical/MNXM1103300	<p>names: Deamino-NAD+;Deamido-NAD+;Deamido-NAD</p><p>old_id: C00857_cyt</p>	c	FALSE	FALSE	FALSE	-2	C21H24N6O15P2
M_nac_c	Nicotinate	meta_M_nac_c	SBO:0000247	bqbiol:is, https://identifiers.org/kegg.compound/C00253, https://identifiers.org/bigg.metabolite/nac, https://identifiers.org/chebi/CHEBI:15940, https://identifiers.org/metanetx.chemical/MNXM274	<p>names: Nicotinate;Nicotinic acid;Niacin;3-Pyridinecarboxylic acid</p><p>old_id: C00253_cyt</p>	c	FALSE	FALSE	FALSE	-1	C6H4NO2
M_nmn_c	Nicotinamide D-ribonucleotide	meta_M_nmn_c	SBO:0000247	bqbiol:is, https://identifiers.org/kegg.compound/C00455, https://identifiers.org/bigg.metabolite/nmn, https://identifiers.org/chebi/CHEBI:16171, https://identifiers.org/metanetx.chemical/MNXM355	<p>names: Nicotinamide D-ribonucleotide;NMN;Nicotinamide mononucleotide;Nicotinamide ribonucleotide;Nicotinamide nucleotide;beta-Nicotinamide D-ribonucleotide;beta-Nicotinamide ribonucleotide;beta-Nicotinamide mononucleotide</p><p>old_id: C00455_cyt</p>	c	FALSE	FALSE	FALSE	-1	C11H14N2O8P
M_ncam_c	Nicotinamide	meta_M_ncam_c	SBO:0000247	bqbiol:is, https://identifiers.org/kegg.compound/C00153, https://identifiers.org/bigg.metabolite/ncam, https://identifiers.org/chebi/CHEBI:17154, https://identifiers.org/metanetx.chemical/MNXM216	<p>names: Nicotinamide;Nicotinic acid amide;Niacinamide;Vitamin PP</p><p>old_id: C00153_cyt</p>	c	FALSE	FALSE	FALSE	0	C6H6N2O
M_ala_B_c	beta-Alanine	meta_M_ala_B_c	SBO:0000247	bqbiol:is, https://identifiers.org/kegg.compound/C00099, https://identifiers.org/bigg.metabolite/ala_B, https://identifiers.org/chebi/CHEBI:16958, https://identifiers.org/metanetx.chemical/MNXM144	<p>names: beta-Alanine;3-Aminopropionic acid;3-Aminopropanoate</p><p>old_id: C00099_cyt</p>	c	FALSE	FALSE	FALSE	0	C3H7NO2
M_2dhp_c	2-Dehydropantoate	meta_M_2dhp_c	SBO:0000247	bqbiol:is, https://identifiers.org/kegg.compound/C00966, https://identifiers.org/bigg.metabolite/2dhp, https://identifiers.org/chebi/CHEBI:11561, https://identifiers.org/chebi/CHEBI:17094, https://identifiers.org/metanetx.chemical/MNXM959	<p>names: 2-Dehydropantoate</p><p>old_id: C00966_cyt</p>	c	FALSE	FALSE	FALSE	-1	C6H9O4
M_pant__R_c	(R)-Pantoate	meta_M_pant__R_c	SBO:0000247	bqbiol:is, https://identifiers.org/kegg.compound/C00522, https://identifiers.org/bigg.metabolite/pant__R, https://identifiers.org/chebi/CHEBI:14737, https://identifiers.org/chebi/CHEBI:15980, https://identifiers.org/metanetx.chemical/MNXM593	<p>names: (R)-Pantoate;Pantoate;Pantoic acid</p><p>old_id: C00522_cyt</p>	c	FALSE	FALSE	FALSE	-1	C6H11O4
M_pnto__R_c	Pantothenate	meta_M_pnto__R_c	SBO:0000247	bqbiol:is, https://identifiers.org/kegg.compound/C00864, https://identifiers.org/bigg.metabolite/pnto__R, https://identifiers.org/chebi/CHEBI:29032, https://identifiers.org/chebi/CHEBI:46905, https://identifiers.org/chebi/CHEBI:7916, https://identifiers.org/metanetx.chemical/MNXM734864, https://identifiers.org/metanetx.chemical/MNXM734865	<p>names: Pantothenate;Pantothenic acid;(R)-Pantothenate</p><p>old_id: C00864_cyt</p>	c	FALSE	FALSE	FALSE	-1	C9H16NO5
M_4ppan_c	D-4'-Phosphopantothenate	meta_M_4ppan_c	SBO:0000247	bqbiol:is, https://identifiers.org/kegg.compound/C03492, https://identifiers.org/bigg.metabolite/4ppan, https://identifiers.org/chebi/CHEBI:15905, https://identifiers.org/metanetx.chemical/MNXM735771	<p>names: D-4&apos;-Phosphopantothenate;(R)-4&apos;-Phosphopantothenate</p><p>old_id: C03492_cyt</p>	c	FALSE	FALSE	FALSE	-3	C9H15NO8P
M_4ppcys_c	(R)-4'-Phosphopantothenoyl-L-cysteine	meta_M_4ppcys_c	SBO:0000247	bqbiol:is, https://identifiers.org/kegg.compound/C04352, https://identifiers.org/bigg.metabolite/4ppcys, https://identifiers.org/chebi/CHEBI:15769, https://identifiers.org/metanetx.chemical/MNXM730898	<p>names: (R)-4&apos;-Phosphopantothenoyl-L-cysteine;N-[(R)-4&apos;-Phosphopantothenoyl]-L-cysteine</p><p>old_id: C04352_cyt</p>	c	FALSE	FALSE	FALSE	-3	C12H20N2O9PS
M_pan4p_c	Pantetheine 4'-phosphate	meta_M_pan4p_c	SBO:0000247	bqbiol:is, https://identifiers.org/kegg.compound/C01134, https://identifiers.org/bigg.metabolite/pan4p, https://identifiers.org/chebi/CHEBI:16858, https://identifiers.org/metanetx.chemical/MNXM373	<p>names: Pantetheine 4&apos;-phosphate;4&apos;-Phosphopantetheine;Phosphopantetheine;D-Pantetheine 4&apos;-phosphate</p><p>old_id: C01134_cyt</p>	c	FALSE	FALSE	FALSE	-2	C11H21N2O7PS
M_dpcoa_c	Dephospho-CoA	meta_M_dpcoa_c	SBO:0000247	bqbiol:is, https://identifiers.org/kegg.compound/C00882, https://identifiers.org/bigg.metabolite/dpcoa, https://identifiers.org/chebi/CHEBI:15468, https://identifiers.org/metanetx.chemical/MNXM1104543	<p>names: Dephospho-CoA;Dephosphocoenzyme A</p><p>old_id: C00882_cyt</p>	c	FALSE	FALSE	FALSE	-2	C21H33N7O13P2S
M_gam6p_c	D-Glucosamine 6-phosphate	meta_M_gam6p_c	SBO:0000247	bqbiol:is, https://identifiers.org/kegg.compound/C00352, https://identifiers.org/bigg.metabolite/gam6p, https://identifiers.org/chebi/CHEBI:15873, https://identifiers.org/metanetx.chemical/MNXM1104065	<p>names: D-Glucosamine 6-phosphate;D-Glucosamine phosphate</p><p>old_id: C00352_cyt</p>	c	FALSE	FALSE	FALSE	-1	C6H13NO8P
M_gam1p_c	alpha-D-Glucosamine 1-phosphate	meta_M_gam1p_c	SBO:0000247	bqbiol:is, https://identifiers.org/kegg.compound/C06156, https://identifiers.org/bigg.metabolite/gam1p, https://identifiers.org/chebi/CHEBI:27625, https://identifiers.org/metanetx.chemical/MNXM1104944	<p>names: alpha-D-Glucosamine 1-phosphate;D-Glucosamine 1-phosphate</p><p>old_id: C06156_cyt</p>	c	FALSE	FALSE	FALSE	-1	C6H13NO8P
M_acgam1p_c	N-Acetyl-alpha-D-glucosamine 1-phosphate	meta_M_acgam1p_c	SBO:0000247	bqbiol:is, https://identifiers.org/kegg.compound/C04501, https://identifiers.org/bigg.metabolite/acgam1p, https://identifiers.org/chebi/CHEBI:16446, https://identifiers.org/metanetx.chemical/MNXM1105798	<p>names: N-Acetyl-alpha-D-glucosamine 1-phosphate</p><p>old_id: C04501_cyt</p>	c	FALSE	FALSE	FALSE	-2	C8H14NO9P
M_uaccg_c	UDP-N-acetyl-3-(1-carboxyvinyl)-D-glucosamine	meta_M_uaccg_c	SBO:0000247	bqbiol:is, https://identifiers.org/kegg.compound/C04631, https://identifiers.org/bigg.metabolite/uaccg, https://identifiers.org/chebi/CHEBI:16435, https://identifiers.org/metanetx.chemical/MNXM731472	<p>names: UDP-N-acetyl-3-(1-carboxyvinyl)-D-glucosamine;UDP-N-acetyl-3-O-(1-carboxyvinyl)-D-glucosamine;UDP-N-acetylglucosamine-3-O-pyruvateether;UDP-N-acetylglucosamine enolpyruvate</p><p>old_id: C04631_cyt</p>	c	FALSE	FALSE	FALSE	-3	C20H26N3O19P2
M_uamr_c	UDP-N-acetylmuramate	meta_M_uamr_c	SBO:0000247	bqbiol:is, https://identifiers.org/kegg.compound/C01050, https://identifiers.org/bigg.metabolite/uamr, https://identifiers.org/chebi/CHEBI:17882, https://identifiers.org/metanetx.chemical/MNXM1107410	<p>names: UDP-N-acetylmuramate;UDP-N-acetylmuramic acid;UDP-MurNAc</p><p>old_id: C01050_cyt</p>	c	FALSE	FALSE	FALSE	-3	C20H28N3O19P2
M_uama_c	UDP-N-acetylmuramoyl-L-alanine	meta_M_uama_c	SBO:0000247	bqbiol:is, https://identifiers.org/kegg.compound/C01212, https://identifiers.org/bigg.metabolite/uama, https://identifiers.org/chebi/CHEBI:16932, https://identifiers.org/metanetx.chemical/MNXM732162	<p>names: UDP-N-acetylmuramoyl-L-alanine</p><p>old_id: C01212_cyt</p>	c	FALSE	FALSE	FALSE	-3	C23H33N4O20P2
M_glu__D_c	D-Glutamate	meta_M_glu__D_c	SBO:0000247	bqbiol:is, https://identifiers.org/kegg.compound/C00217, https://identifiers.org/bigg.metabolite/glu__D, https://identifiers.org/chebi/CHEBI:15966, https://identifiers.org/metanetx.chemical/MNXM331	<p>names: D-Glutamate;D-Glutamic acid;D-Glutaminic acid;D-2-Aminoglutaric acid</p><p>old_id: C00217_cyt</p>	c	FALSE	FALSE	FALSE	-1	C5H8NO4
M_uamag_c	UDP-N-acetylmuramoyl-L-alanyl-D-glutamate	meta_M_uamag_c	SBO:0000247	bqbiol:is, https://identifiers.org/kegg.compound/C00692, https://identifiers.org/bigg.metabolite/uamag, https://identifiers.org/chebi/CHEBI:16970, https://identifiers.org/metanetx.chemical/MNXM741612, https://identifiers.org/metanetx.chemical/MNXM741611	<p>names: UDP-N-acetylmuramoyl-L-alanyl-D-glutamate</p><p>old_id: C00692_cyt</p>	c	FALSE	FALSE	FALSE	-4	C28H39N5O23P2
M_ugmd_c	UDP-N-acetylmuramoyl-L-alanyl-D-gamma-glutamyl-meso-2,6-diaminopimelate	meta_M_ugmd_c	SBO:0000247	bqbiol:is, https://identifiers.org/kegg.compound/C04877, https://identifiers.org/bigg.metabolite/ugmd, https://identifiers.org/chebi/CHEBI:28639, https://identifiers.org/metanetx.chemical/MNXM1446	<p>names: UDP-N-acetylmuramoyl-L-alanyl-D-gamma-glutamyl-meso-2,6-diaminopimelate;UDP-N-acetylmuramoyl-L-alanyl-D-gamma-glutamyl-meso-2,6-diamino-heptanedioate</p><p>old_id: C04877_cyt</p>	c	FALSE	FALSE	FALSE	-4	C35H51N7O26P2
M_ala__D_c	D-Alanine	meta_M_ala__D_c	SBO:0000247	bqbiol:is, https://identifiers.org/kegg.compound/C00133, https://identifiers.org/bigg.metabolite/ala__D, https://identifiers.org/chebi/CHEBI:15570, https://identifiers.org/metanetx.chemical/MNXM1105731	<p>names: D-Alanine;D-2-Aminopropionic acid;D-Ala</p><p>old_id: C00133_cyt</p>	c	FALSE	FALSE	FALSE	0	C3H7NO2
M_alaala_c	D-Alanyl-D-alanine	meta_M_alaala_c	SBO:0000247	bqbiol:is, https://identifiers.org/kegg.compound/C00993, https://identifiers.org/bigg.metabolite/alaala, https://identifiers.org/chebi/CHEBI:16576, https://identifiers.org/metanetx.chemical/MNXM1104679	<p>names: D-Alanyl-D-alanine;D-Ala-D-Ala</p><p>old_id: C00993_cyt</p>	c	FALSE	FALSE	FALSE	0	C6H12N2O3
M_ugmda_c	UDP-N-acetylmuramoyl-L-alanyl-D-glutamyl-6-carboxy-L-lysyl-D-alanyl-D-alanine	meta_M_ugmda_c	SBO:0000247	bqbiol:is, https://identifiers.org/kegg.compound/C04882, https://identifiers.org/bigg.metabolite/ugmda, https://identifiers.org/chebi/CHEBI:18199, https://identifiers.org/metanetx.chemical/MNXM732166	<p>names: UDP-N-acetylmuramoyl-L-alanyl-D-glutamyl-6-carboxy-L-lysyl-D-alanyl-D-alanine;UDP-N-acetylmuramoyl-L-alanyl-D-glutamyl-meso-2,6-diaminopimeloyl-D-alanyl-D-alanine;UDP-N-acetylmuramoyl-L-alanyl-D-gamma-glutamyl-6-carboxy-L-lysyl-D-alanyl-D-alanine</p><p>old_id: C04882_cyt</p>	c	FALSE	FALSE	FALSE	-4	C41H61N9O28P2
M_uagmda_cm	Undecaprenyl-diphospho-N-acetylmuramoyl-L-alanyl-D-glutamyl-meso-2,6-diaminopimeloyl-D-alanyl-D-alanine	meta_M_uagmda_cm	SBO:0000247	bqbiol:is, https://identifiers.org/kegg.compound/C05897, https://identifiers.org/bigg.metabolite/uagmda, https://identifiers.org/chebi/CHEBI:28214, https://identifiers.org/metanetx.chemical/MNXM732761, https://identifiers.org/metanetx.chemical/MNXM732762, https://identifiers.org/metanetx.chemical/MNXM88514	<p>names: Undecaprenyl-diphospho-N-acetylmuramoyl-L-alanyl-D-glutamyl-meso-2,6-diaminopimeloyl-D-alanyl-D-alanine</p><p>old_id: C05897_cym</p>	cm	FALSE	FALSE	FALSE	-4	C87H139N7O23P2
M_uaagmda_cm	Undecaprenyl-diphospho-N-acetylmuramoyl-(N-acetylglucosamine)-L-alanyl-D-glutamyl-meso-2,6-diaminopimeloyl-D-alanyl-D-alanine	meta_M_uaagmda_cm	SBO:0000247	bqbiol:is, https://identifiers.org/kegg.compound/C05898, https://identifiers.org/bigg.metabolite/uaagmda, https://identifiers.org/chebi/CHEBI:28138, https://identifiers.org/metanetx.chemical/MNXM739668, https://identifiers.org/metanetx.chemical/MNXM739669	<p>names: Undecaprenyl-diphospho-N-acetylmuramoyl-(N-acetylglucosamine)-L-alanyl-D-glutamyl-meso-2,6-diaminopimeloyl-D-alanyl-D-alanine</p><p>old_id: C05898_cym</p>	cm	FALSE	FALSE	FALSE	-4	C95H152N8O28P2
M_uaagmda_p	Undecaprenyl-diphospho-N-acetylmuramoyl-(N-acetylglucosamine)-L-alanyl-D-glutamyl-meso-2,6-diaminopimeloyl-D-alanyl-D-alanine	meta_M_uaagmda_p	SBO:0000247	bqbiol:is, https://identifiers.org/kegg.compound/C05898, https://identifiers.org/bigg.metabolite/uaagmda, https://identifiers.org/chebi/CHEBI:28138, https://identifiers.org/metanetx.chemical/MNXM739668, https://identifiers.org/metanetx.chemical/MNXM739669	<p>names: Undecaprenyl-diphospho-N-acetylmuramoyl-(N-acetylglucosamine)-L-alanyl-D-glutamyl-meso-2,6-diaminopimeloyl-D-alanyl-D-alanine</p><p>old_id: C05898_pps</p>	p	FALSE	FALSE	FALSE	-4	C95H152N8O28P2
M_h2o_p	H2O	meta_M_h2o_p	SBO:0000247	bqbiol:is, https://identifiers.org/kegg.compound/C00001, https://identifiers.org/bigg.metabolite/h2o, https://identifiers.org/chebi/CHEBI:15377, https://identifiers.org/metanetx.chemical/WATER	<p>names: H2O;Water</p><p>old_id: C00001_pps</p>	p	FALSE	FALSE	FALSE	0	H2O
M_dtpcudcpp_cm	di-trans,poly-cis-Undecaprenyl diphosphate	meta_M_dtpcudcpp_cm	SBO:0000247	bqbiol:is, https://identifiers.org/kegg.compound/C04574, https://identifiers.org/bigg.metabolite/dtpcudcpp, https://identifiers.org/chebi/CHEBI:18197, https://identifiers.org/metanetx.chemical/MNXM1137674, https://identifiers.org/metanetx.chemical/MNXM1107137	<p>names: di-trans,poly-cis-Undecaprenyl diphosphate;Undecaprenyl diphosphate;Bactoprenyl diphosphate;ditrans,octacis-Undecaprenyl diphosphate</p><p>old_id: C04574_cym</p>	cm	FALSE	FALSE	FALSE	-3	C55H89O7P2
M_ala__D_p	D-Alanine	meta_M_ala__D_p	SBO:0000247	bqbiol:is, https://identifiers.org/kegg.compound/C00133, https://identifiers.org/bigg.metabolite/ala__D, https://identifiers.org/chebi/CHEBI:15570, https://identifiers.org/metanetx.chemical/MNXM1105731	<p>names: D-Alanine;D-2-Aminopropionic acid;D-Ala</p><p>old_id: C00133_pps</p>	p	FALSE	FALSE	FALSE	0	C3H7NO2
M_acgam6p_c	N-Acetyl-D-glucosamine 6-phosphate	meta_M_acgam6p_c	SBO:0000247	bqbiol:is, https://identifiers.org/kegg.compound/C00357, https://identifiers.org/bigg.metabolite/acgam6p, https://identifiers.org/chebi/CHEBI:15784, https://identifiers.org/metanetx.chemical/MNXM1105999	<p>names: N-Acetyl-D-glucosamine 6-phosphate</p><p>old_id: C00357_cyt</p>	c	FALSE	FALSE	FALSE	-2	C8H14NO9P
M_lac__D_c	(R)-Lactate	meta_M_lac__D_c	SBO:0000247	bqbiol:is, https://identifiers.org/kegg.compound/C00256, https://identifiers.org/bigg.metabolite/lac__D, https://identifiers.org/chebi/CHEBI:42111, https://identifiers.org/metanetx.chemical/MNXM731834	<p>names: (R)-Lactate;D-Lactate;D-Lactic acid;D-2-Hydroxypropanoic acid;D-2-Hydroxypropionic acid</p><p>old_id: C00256_cyt</p>	c	FALSE	FALSE	FALSE	-1	C3H5O3
M_acmum6p_c	N-Acetylmuramic acid 6-phosphate	meta_M_acmum6p_c	SBO:0000247	bqbiol:is, https://identifiers.org/kegg.compound/C16698, https://identifiers.org/bigg.metabolite/acmum6p, https://identifiers.org/chebi/CHEBI:47968, https://identifiers.org/metanetx.chemical/MNXM1104008, https://identifiers.org/metanetx.chemical/MNXM729216	<p>names: N-Acetylmuramic acid 6-phosphate;N-Acetylmuramate 6-phosphate;MurNAc 6-phosphate</p><p>old_id: C16698_cyt</p>	c	FALSE	FALSE	FALSE	-3	C11H17NO11P
M_anhm_c	1,6-Anhydro-N-acetyl-beta-muramate	meta_M_anhm_c	SBO:0000247	bqbiol:is, https://identifiers.org/kegg.compound/C19769, https://identifiers.org/bigg.metabolite/anhm, https://identifiers.org/chebi/CHEBI:40666, https://identifiers.org/metanetx.chemical/MNXM2453, https://identifiers.org/metanetx.chemical/MNXM90585	<p>names: 1,6-Anhydro-N-acetyl-beta-muramate</p><p>old_id: C19769_cyt</p>	c	FALSE	FALSE	FALSE	-1	C11H16NO7
M_s17bp_c	Sedoheptulose 1,7-bisphosphate	meta_M_s17bp_c	SBO:0000247	bqbiol:is, https://identifiers.org/kegg.compound/C00447, https://identifiers.org/bigg.metabolite/s17bp, https://identifiers.org/chebi/CHEBI:17969, https://identifiers.org/metanetx.chemical/MNXM507505	<p>names: Sedoheptulose 1,7-bisphosphate;D-Sedoheptulose 1,7-bisphosphate;D-altro-Heptulose 1,7-biphosphate</p><p>old_id: C00447_cyt</p>	c	FALSE	FALSE	FALSE	-4	C7H12O13P2
M_s7p_c	Sedoheptulose 7-phosphate	meta_M_s7p_c	SBO:0000247	bqbiol:is, https://identifiers.org/kegg.compound/C05382, https://identifiers.org/bigg.metabolite/s7p, https://identifiers.org/chebi/CHEBI:15721, https://identifiers.org/metanetx.chemical/MNXM733314	<p>names: Sedoheptulose 7-phosphate;D-Sedoheptulose 7-phosphate;D-altro-Heptulose 7-phosphate;altro-Heptulose 7-phosphate</p><p>old_id: C05382_cyt</p>	c	FALSE	FALSE	FALSE	-2	C7H13O10P
M_6pgl_c	D-Glucono-1,5-lactone 6-phosphate	meta_M_6pgl_c	SBO:0000247	bqbiol:is, https://identifiers.org/kegg.compound/C01236, https://identifiers.org/bigg.metabolite/6pgl, https://identifiers.org/chebi/CHEBI:16938, https://identifiers.org/metanetx.chemical/MNXM1104491	<p>names: D-Glucono-1,5-lactone 6-phosphate;6-Phospho-D-glucono-1,5-lactone</p><p>old_id: C01236_cyt</p>	c	FALSE	FALSE	FALSE	-2	C6H9O9P
M_ru5p__D_c	D-Ribulose 5-phosphate	meta_M_ru5p__D_c	SBO:0000247	bqbiol:is, https://identifiers.org/kegg.compound/C00199, https://identifiers.org/bigg.metabolite/ru5p__D, https://identifiers.org/chebi/CHEBI:17363, https://identifiers.org/metanetx.chemical/MNXM145	<p>names: D-Ribulose 5-phosphate</p><p>old_id: C00199_cyt</p>	c	FALSE	FALSE	FALSE	-2	C5H9O8P
M_r5p_c	D-Ribose 5-phosphate	meta_M_r5p_c	SBO:0000247	bqbiol:is, https://identifiers.org/kegg.compound/C00117, https://identifiers.org/bigg.metabolite/r5p, https://identifiers.org/chebi/CHEBI:17797, https://identifiers.org/metanetx.chemical/MNXM729957, https://identifiers.org/metanetx.chemical/MNXM1104056	<p>names: D-Ribose 5-phosphate;Ribose 5-phosphate</p><p>old_id: C00117_cyt</p>	c	FALSE	FALSE	FALSE	-2	C5H9O8P
M_xu5p__D_c	D-Xylulose 5-phosphate	meta_M_xu5p__D_c	SBO:0000247	bqbiol:is, https://identifiers.org/kegg.compound/C00231, https://identifiers.org/bigg.metabolite/xu5p__D, https://identifiers.org/chebi/CHEBI:16332, https://identifiers.org/metanetx.chemical/MNXM186	<p>names: D-Xylulose 5-phosphate</p><p>old_id: C00231_cyt</p>	c	FALSE	FALSE	FALSE	-2	C5H9O8P
M_rb15bp_cx	D-Ribulose 1,5-bisphosphate	meta_M_rb15bp_cx	SBO:0000247	bqbiol:is, https://identifiers.org/kegg.compound/C01182, https://identifiers.org/bigg.metabolite/rb15bp, https://identifiers.org/chebi/CHEBI:16710, https://identifiers.org/metanetx.chemical/MNXM1106709, https://identifiers.org/metanetx.chemical/MNXM1106710	<p>names: D-Ribulose 1,5-bisphosphate</p><p>old_id: C01182_cax</p>	cx	FALSE	FALSE	FALSE	-4	C5H8O11P2
M_o2_cx	Oxygen	meta_M_o2_cx	SBO:0000247	bqbiol:is, https://identifiers.org/kegg.compound/C00007, https://identifiers.org/bigg.metabolite/o2, https://identifiers.org/chebi/CHEBI:15379, https://identifiers.org/metanetx.chemical/MNXM735438	<p>names: Oxygen;O2</p><p>old_id: C00007_cax</p>	cx	FALSE	FALSE	FALSE	0	O2
M_3pg_cx	3-Phospho-D-glycerate	meta_M_3pg_cx	SBO:0000247	bqbiol:is, https://identifiers.org/kegg.compound/C00197, https://identifiers.org/bigg.metabolite/3pg, https://identifiers.org/chebi/CHEBI:17794, https://identifiers.org/metanetx.chemical/MNXM727604	<p>names: 3-Phospho-D-glycerate;D-Glycerate 3-phosphate;3-Phospho-(R)-glycerate;3-Phosphoglycerate</p><p>old_id: C00197_cax</p>	cx	FALSE	FALSE	FALSE	-3	C3H4O7P
M_2pglyc_cx	2-Phosphoglycolate	meta_M_2pglyc_cx	SBO:0000247	bqbiol:is, https://identifiers.org/kegg.compound/C00988, https://identifiers.org/bigg.metabolite/2pglyc, https://identifiers.org/chebi/CHEBI:17150, https://identifiers.org/metanetx.chemical/MNXM2074	<p>names: 2-Phosphoglycolate;Phosphoglycolic acid</p><p>old_id: C00988_cax</p>	cx	FALSE	FALSE	FALSE	-3	C2H2O6P
M_rb15bp_c	D-Ribulose 1,5-bisphosphate	meta_M_rb15bp_c	SBO:0000247	bqbiol:is, https://identifiers.org/kegg.compound/C01182, https://identifiers.org/bigg.metabolite/rb15bp, https://identifiers.org/chebi/CHEBI:16710, https://identifiers.org/metanetx.chemical/MNXM1106709, https://identifiers.org/metanetx.chemical/MNXM1106710	<p>names: D-Ribulose 1,5-bisphosphate</p><p>old_id: C01182_cyt</p>	c	FALSE	FALSE	FALSE	-4	C5H8O11P2
M_mthgxl_c	Methylglyoxal	meta_M_mthgxl_c	SBO:0000247	bqbiol:is, https://identifiers.org/kegg.compound/C00546, https://identifiers.org/bigg.metabolite/mthgxl, https://identifiers.org/chebi/CHEBI:17158, https://identifiers.org/metanetx.chemical/MNXM310	<p>names: Methylglyoxal;Pyruvaldehyde;Pyruvic aldehyde;2-Ketopropionaldehyde;2-Oxopropanal</p><p>old_id: C00546_cyt</p>	c	FALSE	FALSE	FALSE	0	C3H4O2
M_lgt__S_c	(R)-S-Lactoylglutathione	meta_M_lgt__S_c	SBO:0000247	bqbiol:is, https://identifiers.org/kegg.compound/C03451, https://identifiers.org/bigg.metabolite/lgt__S, https://identifiers.org/chebi/CHEBI:15694, https://identifiers.org/metanetx.chemical/MNXM1093274	<p>names: (R)-S-Lactoylglutathione;S-D-Lactoylglutathione</p><p>old_id: C03451_cyt</p>	c	FALSE	FALSE	FALSE	-1	C13H20N3O8S
M_actp_c	Acetyl phosphate	meta_M_actp_c	SBO:0000247	bqbiol:is, https://identifiers.org/kegg.compound/C00227, https://identifiers.org/bigg.metabolite/actp, https://identifiers.org/chebi/CHEBI:15350, https://identifiers.org/metanetx.chemical/MNXM280	<p>names: Acetyl phosphate</p><p>old_id: C00227_cyt</p>	c	FALSE	FALSE	FALSE	-2	C2H3O5P
M_gmhep7p_c	D-glycero-alpha-D-manno-Heptose 7-phosphate	meta_M_gmhep7p_c	SBO:0000247	bqbiol:is, https://identifiers.org/kegg.compound/C19878, https://identifiers.org/bigg.metabolite/gmhep7p, https://identifiers.org/chebi/CHEBI:43786, https://identifiers.org/metanetx.chemical/MNXM739658, https://identifiers.org/metanetx.chemical/MNXM4551	<p>names: D-glycero-alpha-D-manno-Heptose 7-phosphate</p><p>old_id: C19878_cyt</p>	c	FALSE	FALSE	FALSE	-2	C7H13O10P
M_gmhep17bp_c	D-glycero-alpha-D-manno-Heptose 1,7-bisphosphate	meta_M_gmhep17bp_c	SBO:0000247	bqbiol:is, https://identifiers.org/kegg.compound/C19879, https://identifiers.org/bigg.metabolite/gmhep17bp, https://identifiers.org/chebi/CHEBI:60205, https://identifiers.org/metanetx.chemical/MNXM731697, https://identifiers.org/metanetx.chemical/MNXM2656	<p>names: D-glycero-alpha-D-manno-Heptose 1,7-bisphosphate</p><p>old_id: C19879_cyt</p>	c	FALSE	FALSE	FALSE	-4	C7H12O13P2
M_photon_e1_e	Photon	meta_M_photon_e1_e	SBO:0000247	bqbiol:is, https://identifiers.org/bigg.metabolite/photon_e1, https://identifiers.org/metanetx.chemical/MNXM1093995	<p>names: Photon</p><p>old_id: E1_ext</p>	e	FALSE	FALSE	FALSE	0	R0
M_photon_e1_um	Photon	meta_M_photon_e1_um	SBO:0000247	bqbiol:is, https://identifiers.org/bigg.metabolite/photon_e1, https://identifiers.org/metanetx.chemical/MNXM1093995	<p>names: Photon</p><p>old_id: E1_tlm</p>	um	FALSE	FALSE	FALSE	0	R0
M_e680_um	Photons with 680nm wavelength	meta_M_e680_um	SBO:0000247	bqbiol:is, https://identifiers.org/bigg.metabolite/e680, https://identifiers.org/metanetx.chemical/MNXM1092938	<p>names: Photons with 680nm wavelength</p><p>old_id: E1_P680_tlm</p>	um	FALSE	FALSE	FALSE	0	R0
M_e700_um	Photons with 700nm wavelength	meta_M_e700_um	SBO:0000247	bqbiol:is, https://identifiers.org/bigg.metabolite/e700, https://identifiers.org/metanetx.chemical/MNXM1092939	<p>names: Photons with 700nm wavelength</p><p>old_id: E1_P700_tlm</p>	um	FALSE	FALSE	FALSE	0	R0
M_h_u	H+	meta_M_h_u	SBO:0000247	bqbiol:is, https://identifiers.org/kegg.compound/C00080, https://identifiers.org/bigg.metabolite/h, https://identifiers.org/chebi/CHEBI:15378, https://identifiers.org/metanetx.chemical/MNXM1	<p>names: H+;Hydron</p><p>old_id: C00080_tll</p>	u	FALSE	FALSE	FALSE	1	H
M_h_p	H+	meta_M_h_p	SBO:0000247	bqbiol:is, https://identifiers.org/kegg.compound/C00080, https://identifiers.org/bigg.metabolite/h, https://identifiers.org/chebi/CHEBI:15378, https://identifiers.org/metanetx.chemical/MNXM1	<p>names: H+;Hydron</p><p>old_id: C00080_pps</p>	p	FALSE	FALSE	FALSE	1	H
M_pcrd_u	Reduced plastocyanin	meta_M_pcrd_u	SBO:0000247	bqbiol:is, https://identifiers.org/kegg.compound/C03025, https://identifiers.org/bigg.metabolite/pcrd, https://identifiers.org/metanetx.chemical/MNXM9034, https://identifiers.org/metanetx.chemical/MNXM145921	<p>names: Reduced plastocyanin</p><p>old_id: C03025_tll</p>	u	FALSE	FALSE	FALSE	1	R
M_pcox_u	Oxidized plastocyanin	meta_M_pcox_u	SBO:0000247	bqbiol:is, https://identifiers.org/kegg.compound/C03162, https://identifiers.org/bigg.metabolite/pcox, https://identifiers.org/metanetx.chemical/MNXM8977, https://identifiers.org/metanetx.chemical/MNXM145922	<p>names: Oxidized plastocyanin</p><p>old_id: C03162_tll</p>	u	FALSE	FALSE	FALSE	2	R
M_pcrd_p	Reduced plastocyanin	meta_M_pcrd_p	SBO:0000247	bqbiol:is, https://identifiers.org/kegg.compound/C03025, https://identifiers.org/bigg.metabolite/pcrd, https://identifiers.org/metanetx.chemical/MNXM9034, https://identifiers.org/metanetx.chemical/MNXM145921	<p>names: Reduced plastocyanin</p><p>old_id: C03025_pps</p>	p	FALSE	FALSE	FALSE	1	R
M_pcox_p	Oxidized plastocyanin	meta_M_pcox_p	SBO:0000247	bqbiol:is, https://identifiers.org/kegg.compound/C03162, https://identifiers.org/bigg.metabolite/pcox, https://identifiers.org/metanetx.chemical/MNXM8977, https://identifiers.org/metanetx.chemical/MNXM145922	<p>names: Oxidized plastocyanin</p><p>old_id: C03162_pps</p>	p	FALSE	FALSE	FALSE	2	R
M_oxRieskeB6_um	Oxidized rieske_B6Oxidized Rieske complex of the Cytochrome-b6/f complex	meta_M_oxRieskeB6_um	SBO:0000247	bqbiol:is, https://identifiers.org/bigg.metabolite/oxRieskeB6, https://identifiers.org/metanetx.chemical/MNXM1093497	<p>names: Oxidized rieske_B6Oxidized Rieske complex of the Cytochrome-b6/f complex</p><p>old_id: ORieske_B6_tlm</p>	um	FALSE	FALSE	FALSE	0	R
M_pqhb6l_um	Plastosemiquinone located at the luminal side of the Cytochrome-b6/f complex	meta_M_pqhb6l_um	SBO:0000247	bqbiol:is, https://identifiers.org/bigg.metabolite/pqhb6l, https://identifiers.org/metanetx.chemical/MNXM1094029	<p>names: Plastosemiquinone located at the luminal side of the Cytochrome-b6/f complex</p><p>old_id: PQH_B6_L_tlm</p>	um	FALSE	FALSE	FALSE	0	C53H81O2
M_rdRieskeB6_um	Reduced rieske_B6Reduced Rieske complex of the Cytochrome-b6/f complex	meta_M_rdRieskeB6_um	SBO:0000247	bqbiol:is, https://identifiers.org/bigg.metabolite/rdRieskeB6, https://identifiers.org/metanetx.chemical/MNXM1094093	<p>names: Reduced rieske_B6Reduced Rieske complex of the Cytochrome-b6/f complex</p><p>old_id: RRieske_B6_tlm</p>	um	FALSE	FALSE	FALSE	-1	R
M_hemeB3p_um	Heme B located in the Cytochrome-b6/f complex, triply protonated	meta_M_hemeB3p_um	SBO:0000247	bqbiol:is, https://identifiers.org/bigg.metabolite/hemeB3p, https://identifiers.org/metanetx.chemical/MNXM1093145	<p>names: Heme B located in the Cytochrome-b6/f complex, triply protonated</p><p>old_id: HB3p_B6_tlm</p>	um	FALSE	FALSE	FALSE	3	R
M_pqb6s_um	PQ_B6_SPlastoquinone located at the stromal side of the Cytochrome-b6/f complex	meta_M_pqb6s_um	SBO:0000247	bqbiol:is, https://identifiers.org/kegg.compound/C10385, https://identifiers.org/bigg.metabolite/pqb6s, https://identifiers.org/chebi/CHEBI:28377, https://identifiers.org/metanetx.chemical/MNXM732531, https://identifiers.org/metanetx.chemical/MNXM1094028	<p>names: PQ_B6_SPlastoquinone located at the stromal side of the Cytochrome-b6/f complex</p><p>old_id: C10385_B6_S_tlm</p>	um	FALSE	FALSE	FALSE	0	C53H80O2
M_hemeB2p_um	Heme B located in the Cytochrome-b6/f complex, twice protonated	meta_M_hemeB2p_um	SBO:0000247	bqbiol:is, https://identifiers.org/bigg.metabolite/hemeB2p, https://identifiers.org/metanetx.chemical/MNXM1093144	<p>names: Heme B located in the Cytochrome-b6/f complex, twice protonated</p><p>old_id: HB2p_B6_tlm</p>	um	FALSE	FALSE	FALSE	2	R
M_pqhb6s_um	Plastosemiquinone located at the stromal side of the Cytochrome-b6/f complex	meta_M_pqhb6s_um	SBO:0000247	bqbiol:is, https://identifiers.org/bigg.metabolite/pqhb6s, https://identifiers.org/metanetx.chemical/MNXM1094030	<p>names: Plastosemiquinone located at the stromal side of the Cytochrome-b6/f complex</p><p>old_id: PQH_B6_S_tlm</p>	um	FALSE	FALSE	FALSE	0	C53H81O2
M_oxRieskeB6_cm	Oxidized rieske_B6Oxidized Rieske complex of the Cytochrome-b6/f complex	meta_M_oxRieskeB6_cm	SBO:0000247	bqbiol:is, https://identifiers.org/bigg.metabolite/oxRieskeB6, https://identifiers.org/metanetx.chemical/MNXM1093497	<p>names: Oxidized rieske_B6Oxidized Rieske complex of the Cytochrome-b6/f complex</p><p>old_id: ORieske_B6_cym</p>	cm	FALSE	FALSE	FALSE	0	R
M_pqhb6l_cm	Plastosemiquinone located at the luminal side of the Cytochrome-b6/f complex	meta_M_pqhb6l_cm	SBO:0000247	bqbiol:is, https://identifiers.org/bigg.metabolite/pqhb6l, https://identifiers.org/metanetx.chemical/MNXM1094029	<p>names: Plastosemiquinone located at the luminal side of the Cytochrome-b6/f complex</p><p>old_id: PQH_B6_L_cym</p>	cm	FALSE	FALSE	FALSE	0	C53H81O2
M_rdRieskeB6_cm	Reduced rieske_B6Reduced Rieske complex of the Cytochrome-b6/f complex	meta_M_rdRieskeB6_cm	SBO:0000247	bqbiol:is, https://identifiers.org/bigg.metabolite/rdRieskeB6, https://identifiers.org/metanetx.chemical/MNXM1094093	<p>names: Reduced rieske_B6Reduced Rieske complex of the Cytochrome-b6/f complex</p><p>old_id: RRieske_B6_cym</p>	cm	FALSE	FALSE	FALSE	-1	R
M_hemeB3p_cm	Heme B located in the Cytochrome-b6/f complex, triply protonated	meta_M_hemeB3p_cm	SBO:0000247	bqbiol:is, https://identifiers.org/bigg.metabolite/hemeB3p, https://identifiers.org/metanetx.chemical/MNXM1093145	<p>names: Heme B located in the Cytochrome-b6/f complex, triply protonated</p><p>old_id: HB3p_B6_cym</p>	cm	FALSE	FALSE	FALSE	3	R
M_pqb6s_cm	PQ_B6_SPlastoquinone located at the stromal side of the Cytochrome-b6/f complex	meta_M_pqb6s_cm	SBO:0000247	bqbiol:is, https://identifiers.org/kegg.compound/C10385, https://identifiers.org/bigg.metabolite/pqb6s, https://identifiers.org/chebi/CHEBI:28377, https://identifiers.org/metanetx.chemical/MNXM732531, https://identifiers.org/metanetx.chemical/MNXM1094028	<p>names: PQ_B6_SPlastoquinone located at the stromal side of the Cytochrome-b6/f complex</p><p>old_id: C10385_B6_S_cym</p>	cm	FALSE	FALSE	FALSE	0	C53H80O2
M_hemeB2p_cm	Heme B located in the Cytochrome-b6/f complex, twice protonated	meta_M_hemeB2p_cm	SBO:0000247	bqbiol:is, https://identifiers.org/bigg.metabolite/hemeB2p, https://identifiers.org/metanetx.chemical/MNXM1093144	<p>names: Heme B located in the Cytochrome-b6/f complex, twice protonated</p><p>old_id: HB2p_B6_cym</p>	cm	FALSE	FALSE	FALSE	2	R
M_pqhb6s_cm	Plastosemiquinone located at the stromal side of the Cytochrome-b6/f complex	meta_M_pqhb6s_cm	SBO:0000247	bqbiol:is, https://identifiers.org/bigg.metabolite/pqhb6s, https://identifiers.org/metanetx.chemical/MNXM1094030	<p>names: Plastosemiquinone located at the stromal side of the Cytochrome-b6/f complex</p><p>old_id: PQH_B6_S_cym</p>	cm	FALSE	FALSE	FALSE	0	C53H81O2
M_p700_um	Uncharged reaction centre of the Photosystem I (light with 700 nm is sufficient for the excitation of the one reaction center)	meta_M_p700_um	SBO:0000247	bqbiol:is, https://identifiers.org/bigg.metabolite/p700, https://identifiers.org/metanetx.chemical/MNXM1093511	<p>names: Uncharged reaction centre of the Photosystem I (light with 700 nm is sufficient for the excitation of the one reaction center)</p><p>old_id: P700_tlm</p>	um	FALSE	FALSE	FALSE	0	R
M_p700p_um	Positive charged reaction centre of the Photosystem I (light with 700 nm is sufficient for the excitation of the one reaction center)	meta_M_p700p_um	SBO:0000247	bqbiol:is, https://identifiers.org/bigg.metabolite/p700p, https://identifiers.org/metanetx.chemical/MNXM1093513	<p>names: Positive charged reaction centre of the Photosystem I (light with 700 nm is sufficient for the excitation of the one reaction center)</p><p>old_id: P700p_tlm</p>	um	FALSE	FALSE	FALSE	1	R
M_qan_um	Internal bound semiquinone radical of the Photosystem II	meta_M_qan_um	SBO:0000247	bqbiol:is, https://identifiers.org/bigg.metabolite/qan, https://identifiers.org/chebi/CHEBI:28377, https://identifiers.org/metanetx.chemical/MNXM1094086, https://identifiers.org/metanetx.chemical/MNXM732531	<p>names: Internal bound semiquinone radical of the Photosystem II</p><p>old_id: QAn_P680_tlm</p>	um	FALSE	FALSE	FALSE	-1	C53H80O2
M_qa_um	Internal bound plastoquinone of the Photosystem II	meta_M_qa_um	SBO:0000247	bqbiol:is, https://identifiers.org/bigg.metabolite/qa, https://identifiers.org/chebi/CHEBI:28377, https://identifiers.org/metanetx.chemical/MNXM1094085, https://identifiers.org/metanetx.chemical/MNXM732531	<p>names: Internal bound plastoquinone of the Photosystem II</p><p>old_id: QA_P680_tlm</p>	um	FALSE	FALSE	FALSE	0	C53H80O2
M_p680_um	Neutral reaction centre of the Photosystem II (light with 680 nm is sufficient for the excitation of the one reaction center)	meta_M_p680_um	SBO:0000247	bqbiol:is, https://identifiers.org/bigg.metabolite/p680, https://identifiers.org/metanetx.chemical/MNXM1093508	<p>names: Neutral reaction centre of the Photosystem II (light with 680 nm is sufficient for the excitation of the one reaction center)</p><p>old_id: P680_tlm</p>	um	FALSE	FALSE	FALSE	0	R
M_p680p_um	Positive charged reaction centre of the Photosystem II (light with 680 nm is sufficient for the excitation of the one reaction center)	meta_M_p680p_um	SBO:0000247	bqbiol:is, https://identifiers.org/bigg.metabolite/p680p, https://identifiers.org/metanetx.chemical/MNXM1093510	<p>names: Positive charged reaction centre of the Photosystem II (light with 680 nm is sufficient for the excitation of the one reaction center)</p><p>old_id: P680p_tlm</p>	um	FALSE	FALSE	FALSE	1	R
M_pqn_um	Semiplastoquinone radical loosely bound to the Photosystem II (can except one further electron)	meta_M_pqn_um	SBO:0000247	bqbiol:is, https://identifiers.org/bigg.metabolite/pqn, https://identifiers.org/chebi/CHEBI:28377, https://identifiers.org/metanetx.chemical/MNXM1094031, https://identifiers.org/metanetx.chemical/MNXM732531	<p>names: Semiplastoquinone radical loosely bound to the Photosystem II (can except one further electron)</p><p>old_id: PQn_P680_tlm</p>	um	FALSE	FALSE	FALSE	-1	C53H80O2
M_s0_um	Starting state of a cluster of probably four manganese atoms	meta_M_s0_um	SBO:0000247	bqbiol:is, https://identifiers.org/bigg.metabolite/s0, https://identifiers.org/metanetx.chemical/MNXM1094103	<p>names: Starting state of a cluster of probably four manganese atoms</p><p>old_id: S0_P680_tlm</p>	um	FALSE	FALSE	FALSE	0	R
M_s1_um	First oxidation state of the cluster of manganese atoms in the Photosystem II (needed for water splitting)	meta_M_s1_um	SBO:0000247	bqbiol:is, https://identifiers.org/bigg.metabolite/s1, https://identifiers.org/metanetx.chemical/MNXM1094104	<p>names: First oxidation state of the cluster of manganese atoms in the Photosystem II (needed for water splitting)</p><p>old_id: S1_P680_tlm</p>	um	FALSE	FALSE	FALSE	1	R
M_s2_um	Second oxidation state of the cluster of manganese atoms in the Photosystem II (needed for water splitting)	meta_M_s2_um	SBO:0000247	bqbiol:is, https://identifiers.org/bigg.metabolite/s2, https://identifiers.org/metanetx.chemical/MNXM1094105	<p>names: Second oxidation state of the cluster of manganese atoms in the Photosystem II (needed for water splitting)</p><p>old_id: S2_P680_tlm</p>	um	FALSE	FALSE	FALSE	2	R
M_s3_um	Third oxidation state of the cluster of manganese atoms in the Photosystem II (needed for water splitting)	meta_M_s3_um	SBO:0000247	bqbiol:is, https://identifiers.org/bigg.metabolite/s3, https://identifiers.org/metanetx.chemical/MNXM1094106	<p>names: Third oxidation state of the cluster of manganese atoms in the Photosystem II (needed for water splitting)</p><p>old_id: S3_P680_tlm</p>	um	FALSE	FALSE	FALSE	3	R
M_s4_um	Fourth oxidation state of the cluster of manganese atoms in the Photosystem II (needed for water splitting)	meta_M_s4_um	SBO:0000247	bqbiol:is, https://identifiers.org/bigg.metabolite/s4, https://identifiers.org/metanetx.chemical/MNXM1094107	<p>names: Fourth oxidation state of the cluster of manganese atoms in the Photosystem II (needed for water splitting)</p><p>old_id: S4_P680_tlm</p>	um	FALSE	FALSE	FALSE	4	R
M_h2o_u	H2O	meta_M_h2o_u	SBO:0000247	bqbiol:is, https://identifiers.org/kegg.compound/C00001, https://identifiers.org/bigg.metabolite/h2o, https://identifiers.org/chebi/CHEBI:15377, https://identifiers.org/metanetx.chemical/WATER	<p>names: H2O;Water</p><p>old_id: C00001_tll</p>	u	FALSE	FALSE	FALSE	0	H2O
M_o2_u	Oxygen	meta_M_o2_u	SBO:0000247	bqbiol:is, https://identifiers.org/kegg.compound/C00007, https://identifiers.org/bigg.metabolite/o2, https://identifiers.org/chebi/CHEBI:15379, https://identifiers.org/metanetx.chemical/MNXM735438	<p>names: Oxygen;O2</p><p>old_id: C00007_tll</p>	u	FALSE	FALSE	FALSE	0	O2
M_h2_c	Hydrogen	meta_M_h2_c	SBO:0000247	bqbiol:is, https://identifiers.org/kegg.compound/C00282, https://identifiers.org/bigg.metabolite/h2, https://identifiers.org/chebi/CHEBI:18276, https://identifiers.org/metanetx.chemical/MNXM1108018	<p>names: Hydrogen;H2</p><p>old_id: C00282_cyt</p>	c	FALSE	FALSE	FALSE	0	H2
M_acald_c	Acetaldehyde	meta_M_acald_c	SBO:0000247	bqbiol:is, https://identifiers.org/kegg.compound/C00084, https://identifiers.org/bigg.metabolite/acald, https://identifiers.org/chebi/CHEBI:15343, https://identifiers.org/metanetx.chemical/MNXM75	<p>names: Acetaldehyde;Ethanal</p><p>old_id: C00084_cyt</p>	c	FALSE	FALSE	FALSE	0	C2H4O
M_etoh_c	Ethanol	meta_M_etoh_c	SBO:0000247	bqbiol:is, https://identifiers.org/kegg.compound/C00469, https://identifiers.org/bigg.metabolite/etoh, https://identifiers.org/chebi/CHEBI:16236, https://identifiers.org/metanetx.chemical/MNXM1108092	<p>names: Ethanol;Ethyl alcohol;Methylcarbinol;Dehydrated ethanol</p><p>old_id: C00469_cyt</p>	c	FALSE	FALSE	FALSE	0	C2H6O
M_oaa_c	Oxaloacetate	meta_M_oaa_c	SBO:0000247	bqbiol:is, https://identifiers.org/kegg.compound/C00036, https://identifiers.org/bigg.metabolite/oaa, https://identifiers.org/chebi/CHEBI:30744, https://identifiers.org/metanetx.chemical/MNXM46	<p>names: Oxaloacetate;Oxalacetic acid;Oxaloacetic acid;2-Oxobutanedioic acid;Oxosuccinic acid;keto-Oxaloacetate</p><p>old_id: C00036_cyt</p>	c	FALSE	FALSE	FALSE	-2	C4H2O5
M_mal__L_c	(S)-Malate	meta_M_mal__L_c	SBO:0000247	bqbiol:is, https://identifiers.org/kegg.compound/C00149, https://identifiers.org/bigg.metabolite/mal__L, https://identifiers.org/chebi/CHEBI:30797, https://identifiers.org/metanetx.chemical/MNXM1107192	<p>names: (S)-Malate;L-Malate;L-Apple acid;L-Malic acid;L-2-Hydroxybutanedioic acid;Malate;Malic acid</p><p>old_id: C00149_cyt</p>	c	FALSE	FALSE	FALSE	-2	C4H4O5
M_cit_c	Citrate	meta_M_cit_c	SBO:0000247	bqbiol:is, https://identifiers.org/kegg.compound/C00158, https://identifiers.org/bigg.metabolite/cit, https://identifiers.org/chebi/CHEBI:30769, https://identifiers.org/metanetx.chemical/MNXM1107753	<p>names: Citrate;Citric acid;2-Hydroxy-1,2,3-propanetricarboxylic acid;2-Hydroxytricarballylic acid</p><p>old_id: C00158_cyt</p>	c	FALSE	FALSE	FALSE	-3	C6H5O7
M_acon_C_c	cis-Aconitate	meta_M_acon_C_c	SBO:0000247	bqbiol:is, https://identifiers.org/kegg.compound/C00417, https://identifiers.org/bigg.metabolite/acon_C, https://identifiers.org/chebi/CHEBI:32805, https://identifiers.org/metanetx.chemical/MNXM1092518	<p>names: cis-Aconitate;cis-Aconitic acid</p><p>old_id: C00417_cyt</p>	c	FALSE	FALSE	FALSE	-3	C6H3O6
M_icit_c	Isocitrate	meta_M_icit_c	SBO:0000247	bqbiol:is, https://identifiers.org/kegg.compound/C00311, https://identifiers.org/bigg.metabolite/icit, https://identifiers.org/chebi/CHEBI:30887, https://identifiers.org/metanetx.chemical/MNXM89661	<p>names: Isocitrate;Isocitric acid;1-Hydroxytricarballylic acid;1-Hydroxypropane-1,2,3-tricarboxylic acid</p><p>old_id: C00311_cyt</p>	c	FALSE	FALSE	FALSE	-3	C6H5O7
M_2pglyc_c	2-Phosphoglycolate	meta_M_2pglyc_c	SBO:0000247	bqbiol:is, https://identifiers.org/kegg.compound/C00988, https://identifiers.org/bigg.metabolite/2pglyc, https://identifiers.org/chebi/CHEBI:17150, https://identifiers.org/metanetx.chemical/MNXM2074	<p>names: 2-Phosphoglycolate;Phosphoglycolic acid</p><p>old_id: C00988_cyt</p>	c	FALSE	FALSE	FALSE	-3	C2H2O6P
M_sucsal_c	Succinate semialdehyde	meta_M_sucsal_c	SBO:0000247	bqbiol:is, https://identifiers.org/kegg.compound/C00232, https://identifiers.org/bigg.metabolite/sucsal, https://identifiers.org/chebi/CHEBI:16265, https://identifiers.org/metanetx.chemical/MNXM172	<p>names: Succinate semialdehyde;Succinic semialdehyde;4-Oxobutanoate</p><p>old_id: C00232_cyt</p>	c	FALSE	FALSE	FALSE	-1	C4H5O3
M_pram_c	5-Phosphoribosylamine	meta_M_pram_c	SBO:0000247	bqbiol:is, https://identifiers.org/kegg.compound/C03090, https://identifiers.org/bigg.metabolite/pram, https://identifiers.org/chebi/CHEBI:37737, https://identifiers.org/metanetx.chemical/MNXM1104549	<p>names: 5-Phosphoribosylamine;5-Phospho-beta-D-ribosylamine;5-Phospho-D-ribosylamine;5-Phosphoribosyl-1-amine</p><p>old_id: C03090_cyt</p>	c	FALSE	FALSE	FALSE	-1	C5H11NO7P
M_gar_c	5'-Phosphoribosylglycinamide	meta_M_gar_c	SBO:0000247	bqbiol:is, https://identifiers.org/kegg.compound/C03838, https://identifiers.org/bigg.metabolite/gar, https://identifiers.org/chebi/CHEBI:18349, https://identifiers.org/metanetx.chemical/MNXM1104522	<p>names: 5&apos;-Phosphoribosylglycinamide;GAR;N1-(5-Phospho-D-ribosyl)glycinamide;Glycinamide ribonucleotide</p><p>old_id: C03838_cyt</p>	c	FALSE	FALSE	FALSE	-1	C7H14N2O8P
M_fgam_c	5'-Phosphoribosyl-N-formylglycinamide	meta_M_fgam_c	SBO:0000247	bqbiol:is, https://identifiers.org/kegg.compound/C04376, https://identifiers.org/bigg.metabolite/fgam, https://identifiers.org/chebi/CHEBI:18272, https://identifiers.org/metanetx.chemical/MNXM1094915	<p>names: 5&apos;-Phosphoribosyl-N-formylglycinamide;N-Formyl-GAR;N-Formylglycinamide ribonucleotide;N2-Formyl-N1-(5-phospho-D-ribosyl)glycinamide</p><p>old_id: C04376_cyt</p>	c	FALSE	FALSE	FALSE	-2	C8H13N2O9P
M_fpram_c	2-(Formamido)-N1-(5'-phosphoribosyl)acetamidine	meta_M_fpram_c	SBO:0000247	bqbiol:is, https://identifiers.org/kegg.compound/C04640, https://identifiers.org/bigg.metabolite/fpram, https://identifiers.org/chebi/CHEBI:18413, https://identifiers.org/metanetx.chemical/MNXM1094916	<p>names: 2-(Formamido)-N1-(5&apos;-phosphoribosyl)acetamidine;1-(5&apos;-Phosphoribosyl)-N-formylglycinamidine;5&apos;-Phosphoribosyl-N-formylglycinamidine;5&apos;-Phosphoribosylformylglycinamidine;2-(Formamido)-N1-(5-phospho-D-ribosyl)acetamidine</p><p>old_id: C04640_cyt</p>	c	FALSE	FALSE	FALSE	-2	C8H14N3O8P
M_air_c	Aminoimidazole ribotide	meta_M_air_c	SBO:0000247	bqbiol:is, https://identifiers.org/kegg.compound/C03373, https://identifiers.org/bigg.metabolite/air, https://identifiers.org/chebi/CHEBI:28843, https://identifiers.org/metanetx.chemical/MNXM1105983	<p>names: Aminoimidazole ribotide;AIR;1-(5&apos;-Phosphoribosyl)-5-aminoimidazole;5&apos;-Phosphoribosyl-5-aminoimidazole;1-(5-Phospho-D-ribosyl)-5-aminoimidazole;5-Amino-1-(5-phospho-D-ribosyl)imidazole</p><p>old_id: C03373_cyt</p>	c	FALSE	FALSE	FALSE	-1	C8H13N3O7P
M_5caiz_c	5-Carboxyamino-1-(5-phospho-D-ribosyl)imidazole	meta_M_5caiz_c	SBO:0000247	bqbiol:is, https://identifiers.org/kegg.compound/C15667, https://identifiers.org/bigg.metabolite/5caiz, https://identifiers.org/chebi/CHEBI:48000, https://identifiers.org/metanetx.chemical/MNXM728322	<p>names: 5-Carboxyamino-1-(5-phospho-D-ribosyl)imidazole</p><p>old_id: C15667_cyt</p>	c	FALSE	FALSE	FALSE	-3	C9H11N3O9P
M_5aizc_c	1-(5-Phospho-D-ribosyl)-5-amino-4-imidazolecarboxylate	meta_M_5aizc_c	SBO:0000247	bqbiol:is, https://identifiers.org/kegg.compound/C04751, https://identifiers.org/bigg.metabolite/5aizc, https://identifiers.org/chebi/CHEBI:28413, https://identifiers.org/metanetx.chemical/MNXM737371	<p>names: 1-(5-Phospho-D-ribosyl)-5-amino-4-imidazolecarboxylate;1-(5&apos;-Phosphoribosyl)-5-amino-4-imidazolecarboxylate;1-(5&apos;-Phosphoribosyl)-5-amino-4-carboxyimidazole;5&apos;-Phosphoribosyl-5-amino-4-imidazolecarboxylate;1-(5&apos;-Phosphoribosyl)-4-carboxy-5-aminoimidazole;5&apos;-Phosphoribosyl-4-carboxy-5-aminoimidazole;5-Amino-1-(5-phospho-D-ribosyl)imidazole-4-carboxylate</p><p>old…	c	FALSE	FALSE	FALSE	-3	C9H11N3O9P
M_25aics_c	1-(5'-Phosphoribosyl)-5-amino-4-(N-succinocarboxamide)-imidazole	meta_M_25aics_c	SBO:0000247	bqbiol:is, https://identifiers.org/kegg.compound/C04823, https://identifiers.org/bigg.metabolite/25aics, https://identifiers.org/chebi/CHEBI:18319, https://identifiers.org/metanetx.chemical/MNXM1104647	<p>names: 1-(5&apos;-Phosphoribosyl)-5-amino-4-(N-succinocarboxamide)-imidazole;1-(5&apos;-Phosphoribosyl)-4-(N-succinocarboxamide)-5-aminoimidazole;5&apos;-Phosphoribosyl-4-(N-succinocarboxamide)-5-aminoimidazole;(S)-2-[5-Amino-1-(5-phospho-D-ribosyl)imidazole-4-carboxamido]succinate;SAICAR</p><p>old_id: C04823_cyt</p>	c	FALSE	FALSE	FALSE	-4	C13H15N4O12P
M_fprica_c	1-(5'-Phosphoribosyl)-5-formamido-4-imidazolecarboxamide	meta_M_fprica_c	SBO:0000247	bqbiol:is, https://identifiers.org/kegg.compound/C04734, https://identifiers.org/bigg.metabolite/fprica, https://identifiers.org/chebi/CHEBI:18381, https://identifiers.org/metanetx.chemical/MNXM1104518	<p>names: 1-(5&apos;-Phosphoribosyl)-5-formamido-4-imidazolecarboxamide;5&apos;-Phosphoribosyl-5-formamido-4-imidazolecarboxamide;5-Formamido-1-(5-phosphoribosyl)imidazole-4-carboxamide;5-Formamido-1-(5-phospho-D-ribosyl)imidazole-4-carboxamide;FAICAR</p><p>old_id: C04734_cyt</p>	c	FALSE	FALSE	FALSE	-2	C10H13N4O9P
M_imp_c	IMP	meta_M_imp_c	SBO:0000247	bqbiol:is, https://identifiers.org/kegg.compound/C00130, https://identifiers.org/bigg.metabolite/imp, https://identifiers.org/chebi/CHEBI:17202, https://identifiers.org/metanetx.chemical/MNXM1101868	<p>names: IMP;Inosinic acid;Inosine monophosphate;Inosine 5&apos;-monophosphate;Inosine 5&apos;-phosphate;5&apos;-Inosinate;5&apos;-Inosinic acid;5&apos;-Inosine monophosphate;5&apos;-IMP</p><p>old_id: C00130_cyt</p>	c	FALSE	FALSE	FALSE	-2	C10H11N4O8P
M_gdp_c	GDP	meta_M_gdp_c	SBO:0000247	bqbiol:is, https://identifiers.org/kegg.compound/C00035, https://identifiers.org/bigg.metabolite/gdp, https://identifiers.org/chebi/CHEBI:17552, https://identifiers.org/metanetx.chemical/MNXM1103285	<p>names: GDP;Guanosine 5&apos;-diphosphate;Guanosine diphosphate</p><p>old_id: C00035_cyt</p>	c	FALSE	FALSE	FALSE	-3	C10H12N5O11P2
M_dcamp_c	N6-(1,2-Dicarboxyethyl)-AMP	meta_M_dcamp_c	SBO:0000247	bqbiol:is, https://identifiers.org/kegg.compound/C03794, https://identifiers.org/bigg.metabolite/dcamp, https://identifiers.org/chebi/CHEBI:15919, https://identifiers.org/metanetx.chemical/MNXM1103622	<p>names: N6-(1,2-Dicarboxyethyl)-AMP;N6-(1,2-Dicarboxyethyl)AMP;Adenylosuccinate;Adenylosuccinic acid</p><p>old_id: C03794_cyt</p>	c	FALSE	FALSE	FALSE	-4	C14H14N5O11P
M_dadp_c	dADP	meta_M_dadp_c	SBO:0000247	bqbiol:is, https://identifiers.org/kegg.compound/C00206, https://identifiers.org/bigg.metabolite/dadp, https://identifiers.org/chebi/CHEBI:16174, https://identifiers.org/metanetx.chemical/MNXM735047	<p>names: dADP;2&apos;-Deoxyadenosine 5&apos;-diphosphate</p><p>old_id: C00206_cyt</p>	c	FALSE	FALSE	FALSE	-3	C10H12N5O9P2
M_damp_c	dAMP	meta_M_damp_c	SBO:0000247	bqbiol:is, https://identifiers.org/kegg.compound/C00360, https://identifiers.org/bigg.metabolite/damp, https://identifiers.org/chebi/CHEBI:17713, https://identifiers.org/metanetx.chemical/MNXM432	<p>names: dAMP;2&apos;-Deoxyadenosine 5&apos;-phosphate;2&apos;-Deoxyadenosine 5&apos;-monophosphate;Deoxyadenylic acid;Deoxyadenosine monophosphate</p><p>old_id: C00360_cyt</p>	c	FALSE	FALSE	FALSE	-2	C10H12N5O6P
M_dad_2_c	Deoxyadenosine	meta_M_dad_2_c	SBO:0000247	bqbiol:is, https://identifiers.org/kegg.compound/C00559, https://identifiers.org/bigg.metabolite/dad_2, https://identifiers.org/chebi/CHEBI:17256, https://identifiers.org/metanetx.chemical/MNXM625	<p>names: Deoxyadenosine;2&apos;-Deoxyadenosine</p><p>old_id: C00559_cyt</p>	c	FALSE	FALSE	FALSE	0	C10H13N5O3
M_dgdp_c	dGDP	meta_M_dgdp_c	SBO:0000247	bqbiol:is, https://identifiers.org/kegg.compound/C00361, https://identifiers.org/bigg.metabolite/dgdp, https://identifiers.org/chebi/CHEBI:28862, https://identifiers.org/metanetx.chemical/MNXM436	<p>names: dGDP;2&apos;-Deoxyguanosine 5&apos;-diphosphate</p><p>old_id: C00361_cyt</p>	c	FALSE	FALSE	FALSE	-3	C10H12N5O10P2
M_ade_c	Adenine	meta_M_ade_c	SBO:0000247	bqbiol:is, https://identifiers.org/kegg.compound/C00147, https://identifiers.org/bigg.metabolite/ade, https://identifiers.org/chebi/CHEBI:16708, https://identifiers.org/metanetx.chemical/MNXM168	<p>names: Adenine;6-Aminopurine</p><p>old_id: C00147_cyt</p>	c	FALSE	FALSE	FALSE	0	C5H5N5
M_gmp_c	GMP	meta_M_gmp_c	SBO:0000247	bqbiol:is, https://identifiers.org/kegg.compound/C00144, https://identifiers.org/bigg.metabolite/gmp, https://identifiers.org/chebi/CHEBI:17345, https://identifiers.org/metanetx.chemical/MNXM1101285	<p>names: GMP;Guanosine 5&apos;-phosphate;Guanosine monophosphate;Guanosine 5&apos;-monophosphate;Guanylic acid</p><p>old_id: C00144_cyt</p>	c	FALSE	FALSE	FALSE	-2	C10H12N5O8P
M_5drib_c	5-Deoxy-D-ribose	meta_M_5drib_c	SBO:0000247	bqbiol:is, https://identifiers.org/bigg.metabolite/5drib, https://identifiers.org/chebi/CHEBI:62012, https://identifiers.org/metanetx.chemical/MNXM1108220, https://identifiers.org/metanetx.chemical/MNXM736134	<p>names: 5-Deoxy-D-ribose</p><p>old_id: E19_cyt</p>	c	FALSE	FALSE	FALSE	0	C5H10O4
M_xmp_c	Xanthosine 5'-phosphate	meta_M_xmp_c	SBO:0000247	bqbiol:is, https://identifiers.org/kegg.compound/C00655, https://identifiers.org/bigg.metabolite/xmp, https://identifiers.org/chebi/CHEBI:15652, https://identifiers.org/metanetx.chemical/MNXM1104385	<p>names: Xanthosine 5&apos;-phosphate;Xanthylic acid;XMP;(9-D-Ribosylxanthine)-5&apos;-phosphate</p><p>old_id: C00655_cyt</p>	c	FALSE	FALSE	FALSE	-2	C10H11N4O9P
M_xtsn_c	Xanthosine	meta_M_xtsn_c	SBO:0000247	bqbiol:is, https://identifiers.org/kegg.compound/C01762, https://identifiers.org/bigg.metabolite/xtsn, https://identifiers.org/chebi/CHEBI:18107, https://identifiers.org/metanetx.chemical/MNXM1103769	<p>names: Xanthosine</p><p>old_id: C01762_cyt</p>	c	FALSE	FALSE	FALSE	0	C10H12N4O6
M_xtp_c	XTP	meta_M_xtp_c	SBO:0000247	bqbiol:is, https://identifiers.org/kegg.compound/C00700, https://identifiers.org/bigg.metabolite/xtp, https://identifiers.org/chebi/CHEBI:10049, https://identifiers.org/metanetx.chemical/MNXM1102152	<p>names: XTP;Xanthosine 5&apos;-triphosphate</p><p>old_id: C00700_cyt</p>	c	FALSE	FALSE	FALSE	-4	C10H11N4O15P3
M_gsn_c	Guanosine	meta_M_gsn_c	SBO:0000247	bqbiol:is, https://identifiers.org/kegg.compound/C00387, https://identifiers.org/bigg.metabolite/gsn, https://identifiers.org/chebi/CHEBI:16750, https://identifiers.org/metanetx.chemical/MNXM1103400	<p>names: Guanosine</p><p>old_id: C00387_cyt</p>	c	FALSE	FALSE	FALSE	0	C10H13N5O5
M_gua_c	Guanine	meta_M_gua_c	SBO:0000247	bqbiol:is, https://identifiers.org/kegg.compound/C00242, https://identifiers.org/bigg.metabolite/gua, https://identifiers.org/chebi/CHEBI:16235, https://identifiers.org/metanetx.chemical/MNXM733114	<p>names: Guanine;2-Amino-6-hydroxypurine</p><p>old_id: C00242_cyt</p>	c	FALSE	FALSE	FALSE	0	C5H5N5O
M_ppgpp_c	Guanosine 3',5'-bis(diphosphate)	meta_M_ppgpp_c	SBO:0000247	bqbiol:is, https://identifiers.org/kegg.compound/C01228, https://identifiers.org/bigg.metabolite/ppgpp, https://identifiers.org/chebi/CHEBI:17633, https://identifiers.org/metanetx.chemical/MNXM1189	<p>names: Guanosine 3&apos;,5&apos;-bis(diphosphate);Guanosine 3&apos;-diphosphate 5&apos;-diphosphate;Guanosine 5&apos;-diphosphate,3&apos;-diphosphate</p><p>old_id: C01228_cyt</p>	c	FALSE	FALSE	FALSE	-5	C10H12N5O17P4
M_gdptp_c	Guanosine 3'-diphosphate 5'-triphosphate	meta_M_gdptp_c	SBO:0000247	bqbiol:is, https://identifiers.org/kegg.compound/C04494, https://identifiers.org/bigg.metabolite/gdptp, https://identifiers.org/chebi/CHEBI:16690, https://identifiers.org/metanetx.chemical/MNXM1561	<p>names: Guanosine 3&apos;-diphosphate 5&apos;-triphosphate;Guanosine 5&apos;-triphosphate,3&apos;-diphosphate</p><p>old_id: C04494_cyt</p>	c	FALSE	FALSE	FALSE	-5	C10H13N5O20P5
M_dgmp_c	dGMP	meta_M_dgmp_c	SBO:0000247	bqbiol:is, https://identifiers.org/kegg.compound/C00362, https://identifiers.org/bigg.metabolite/dgmp, https://identifiers.org/chebi/CHEBI:16192, https://identifiers.org/metanetx.chemical/MNXM736654	<p>names: dGMP;2&apos;-Deoxyguanosine 5&apos;-monophosphate;2&apos;-Deoxyguanosine 5&apos;-phosphate;Deoxyguanylic acid;Deoxyguanosine monophosphate</p><p>old_id: C00362_cyt</p>	c	FALSE	FALSE	FALSE	-2	C10H12N5O7P
M_dgsn_c	Deoxyguanosine	meta_M_dgsn_c	SBO:0000247	bqbiol:is, https://identifiers.org/kegg.compound/C00330, https://identifiers.org/bigg.metabolite/dgsn, https://identifiers.org/chebi/CHEBI:17172, https://identifiers.org/metanetx.chemical/MNXM647	<p>names: Deoxyguanosine;2&apos;-Deoxyguanosine</p><p>old_id: C00330_cyt</p>	c	FALSE	FALSE	FALSE	0	C10H13N5O4
M_ins_c	Inosine	meta_M_ins_c	SBO:0000247	bqbiol:is, https://identifiers.org/kegg.compound/C00294, https://identifiers.org/bigg.metabolite/ins, https://identifiers.org/chebi/CHEBI:17596, https://identifiers.org/metanetx.chemical/MNXM1103335	<p>names: Inosine</p><p>old_id: C00294_cyt</p>	c	FALSE	FALSE	FALSE	0	C10H12N4O5
M_camp_c	3',5'-Cyclic AMP	meta_M_camp_c	SBO:0000247	bqbiol:is, https://identifiers.org/kegg.compound/C00575, https://identifiers.org/bigg.metabolite/camp, https://identifiers.org/chebi/CHEBI:17489, https://identifiers.org/metanetx.chemical/MNXM243	<p>names: 3&apos;,5&apos;-Cyclic AMP;Cyclic adenylic acid;Cyclic AMP;Adenosine 3&apos;,5&apos;-phosphate;Adenosine 3&apos;,5&apos;-cyclic phosphate;cAMP</p><p>old_id: C00575_cyt</p>	c	FALSE	FALSE	FALSE	-1	C10H11N5O6P
M_35cgmp_c	3',5'-Cyclic GMP	meta_M_35cgmp_c	SBO:0000247	bqbiol:is, https://identifiers.org/kegg.compound/C00942, https://identifiers.org/bigg.metabolite/35cgmp, https://identifiers.org/chebi/CHEBI:16356, https://identifiers.org/metanetx.chemical/MNXM731192	<p>names: 3&apos;,5&apos;-Cyclic GMP;Guanosine 3&apos;,5&apos;-cyclic monophosphate;Guanosine 3&apos;,5&apos;-cyclic phosphate;Cyclic GMP;cGMP</p><p>old_id: C00942_cyt</p>	c	FALSE	FALSE	FALSE	-1	C10H11N5O7P
M_ap4a_c	P1,P4-Bis(5'-adenosyl)tetraphosphate	meta_M_ap4a_c	SBO:0000247	bqbiol:is, https://identifiers.org/kegg.compound/C01260, https://identifiers.org/bigg.metabolite/ap4a, https://identifiers.org/chebi/CHEBI:17422, https://identifiers.org/metanetx.chemical/MNXM1103833	<p>names: P1,P4-Bis(5&apos;-adenosyl)tetraphosphate;AppppA</p><p>old_id: C01260_cyt</p>	c	FALSE	FALSE	FALSE	-4	C20H24N10O19P4
M_dcdp_c	dCDP	meta_M_dcdp_c	SBO:0000247	bqbiol:is, https://identifiers.org/kegg.compound/C00705, https://identifiers.org/bigg.metabolite/dcdp, https://identifiers.org/chebi/CHEBI:28846, https://identifiers.org/metanetx.chemical/MNXM411	<p>names: dCDP;2&apos;-Deoxycytidine diphosphate;2&apos;-Deoxycytidine 5&apos;-diphosphate</p><p>old_id: C00705_cyt</p>	c	FALSE	FALSE	FALSE	-3	C9H12N3O10P2
M_dudp_c	dUDP	meta_M_dudp_c	SBO:0000247	bqbiol:is, https://identifiers.org/kegg.compound/C01346, https://identifiers.org/bigg.metabolite/dudp, https://identifiers.org/chebi/CHEBI:28850, https://identifiers.org/metanetx.chemical/MNXM572	<p>names: dUDP;2&apos;-Deoxyuridine 5&apos;-diphosphate</p><p>old_id: C01346_cyt</p>	c	FALSE	FALSE	FALSE	-3	C9H11N2O11P2
M_dutp_c	dUTP	meta_M_dutp_c	SBO:0000247	bqbiol:is, https://identifiers.org/kegg.compound/C00460, https://identifiers.org/bigg.metabolite/dutp, https://identifiers.org/chebi/CHEBI:17625, https://identifiers.org/metanetx.chemical/MNXM452	<p>names: dUTP;2&apos;-Deoxyuridine 5&apos;-triphosphate</p><p>old_id: C00460_cyt</p>	c	FALSE	FALSE	FALSE	-4	C9H11N2O14P3
M_cbasp_c	N-Carbamoyl-L-aspartate	meta_M_cbasp_c	SBO:0000247	bqbiol:is, https://identifiers.org/kegg.compound/C00438, https://identifiers.org/bigg.metabolite/cbasp, https://identifiers.org/chebi/CHEBI:15859, https://identifiers.org/metanetx.chemical/MNXM465	<p>names: N-Carbamoyl-L-aspartate</p><p>old_id: C00438_cyt</p>	c	FALSE	FALSE	FALSE	-2	C5H6N2O5
M_dhor__S_c	(S)-Dihydroorotate	meta_M_dhor__S_c	SBO:0000247	bqbiol:is, https://identifiers.org/kegg.compound/C00337, https://identifiers.org/bigg.metabolite/dhor__S, https://identifiers.org/chebi/CHEBI:17025, https://identifiers.org/metanetx.chemical/MNXM252	<p>names: (S)-Dihydroorotate;(S)-4,5-Dihydroorotate;L-Dihydroorotate;L-Dihydroorotic acid;Dihydro-L-orotic acid</p><p>old_id: C00337_cyt</p>	c	FALSE	FALSE	FALSE	-1	C5H5N2O4
M_orot_c	Orotate	meta_M_orot_c	SBO:0000247	bqbiol:is, https://identifiers.org/kegg.compound/C00295, https://identifiers.org/bigg.metabolite/orot, https://identifiers.org/chebi/CHEBI:16742, https://identifiers.org/metanetx.chemical/MNXM235	<p>names: Orotate;Orotic acid;Uracil-6-carboxylic acid</p><p>old_id: C00295_cyt</p>	c	FALSE	FALSE	FALSE	-1	C5H3N2O4
M_orot5p_c	Orotidine 5'-phosphate	meta_M_orot5p_c	SBO:0000247	bqbiol:is, https://identifiers.org/kegg.compound/C01103, https://identifiers.org/bigg.metabolite/orot5p, https://identifiers.org/chebi/CHEBI:15842, https://identifiers.org/metanetx.chemical/MNXM1103557	<p>names: Orotidine 5&apos;-phosphate;Orotidylic acid</p><p>old_id: C01103_cyt</p>	c	FALSE	FALSE	FALSE	-3	C10H10N2O11P
M_cdp_c	CDP	meta_M_cdp_c	SBO:0000247	bqbiol:is, https://identifiers.org/kegg.compound/C00112, https://identifiers.org/bigg.metabolite/cdp, https://identifiers.org/chebi/CHEBI:17239, https://identifiers.org/metanetx.chemical/MNXM1102191	<p>names: CDP;Cytidine 5&apos;-diphosphate;Cytidine diphosphate</p><p>old_id: C00112_cyt</p>	c	FALSE	FALSE	FALSE	-3	C9H12N3O11P2
M_dtmp_c	dTMP	meta_M_dtmp_c	SBO:0000247	bqbiol:is, https://identifiers.org/kegg.compound/C00364, https://identifiers.org/bigg.metabolite/dtmp, https://identifiers.org/chebi/CHEBI:17013, https://identifiers.org/metanetx.chemical/MNXM257	<p>names: dTMP;Thymidine 5&apos;-phosphate;Deoxythymidine 5&apos;-phosphate;Thymidylic acid;5&apos;-Thymidylic acid;Thymidine monophosphate;Deoxythymidylic acid;Thymidylate</p><p>old_id: C00364_cyt</p>	c	FALSE	FALSE	FALSE	-2	C10H13N2O8P
M_dtdp_c	dTDP	meta_M_dtdp_c	SBO:0000247	bqbiol:is, https://identifiers.org/kegg.compound/C00363, https://identifiers.org/bigg.metabolite/dtdp, https://identifiers.org/chebi/CHEBI:18075, https://identifiers.org/metanetx.chemical/MNXM152	<p>names: dTDP;Deoxythymidine 5&apos;-diphosphate</p><p>old_id: C00363_cyt</p>	c	FALSE	FALSE	FALSE	-3	C10H13N2O11P2
M_dump_c	dUMP	meta_M_dump_c	SBO:0000247	bqbiol:is, https://identifiers.org/kegg.compound/C00365, https://identifiers.org/bigg.metabolite/dump, https://identifiers.org/chebi/CHEBI:17622, https://identifiers.org/metanetx.chemical/MNXM234	<p>names: dUMP;Deoxyuridylic acid;Deoxyuridine monophosphate;Deoxyuridine 5&apos;-phosphate;2&apos;-Deoxyuridine 5&apos;-phosphate</p><p>old_id: C00365_cyt</p>	c	FALSE	FALSE	FALSE	-2	C9H11N2O8P
M_duri_c	Deoxyuridine	meta_M_duri_c	SBO:0000247	bqbiol:is, https://identifiers.org/kegg.compound/C00526, https://identifiers.org/bigg.metabolite/duri, https://identifiers.org/chebi/CHEBI:16450, https://identifiers.org/metanetx.chemical/MNXM492	<p>names: Deoxyuridine;2-Deoxyuridine;2&apos;-Deoxyuridine</p><p>old_id: C00526_cyt</p>	c	FALSE	FALSE	FALSE	0	C9H12N2O5
M_cytd_c	Cytidine	meta_M_cytd_c	SBO:0000247	bqbiol:is, https://identifiers.org/kegg.compound/C00475, https://identifiers.org/bigg.metabolite/cytd, https://identifiers.org/chebi/CHEBI:17562, https://identifiers.org/metanetx.chemical/MNXM1104207	<p>names: Cytidine</p><p>old_id: C00475_cyt</p>	c	FALSE	FALSE	FALSE	0	C9H13N3O5
M_uri_c	Uridine	meta_M_uri_c	SBO:0000247	bqbiol:is, https://identifiers.org/kegg.compound/C00299, https://identifiers.org/bigg.metabolite/uri, https://identifiers.org/chebi/CHEBI:16704, https://identifiers.org/metanetx.chemical/MNXM1103104	<p>names: Uridine</p><p>old_id: C00299_cyt</p>	c	FALSE	FALSE	FALSE	0	C9H12N2O6
M_dcmp_c	dCMP	meta_M_dcmp_c	SBO:0000247	bqbiol:is, https://identifiers.org/kegg.compound/C00239, https://identifiers.org/bigg.metabolite/dcmp, https://identifiers.org/chebi/CHEBI:15918, https://identifiers.org/metanetx.chemical/MNXM266	<p>names: dCMP;Deoxycytidylic acid;Deoxycytidine monophosphate;Deoxycytidylate;2&apos;-Deoxycytidine 5&apos;-monophosphate</p><p>old_id: C00239_cyt</p>	c	FALSE	FALSE	FALSE	-2	C9H12N3O7P
M_dcyt_c	Deoxycytidine	meta_M_dcyt_c	SBO:0000247	bqbiol:is, https://identifiers.org/kegg.compound/C00881, https://identifiers.org/bigg.metabolite/dcyt, https://identifiers.org/chebi/CHEBI:15698, https://identifiers.org/metanetx.chemical/MNXM704	<p>names: Deoxycytidine;2&apos;-Deoxycytidine</p><p>old_id: C00881_cyt</p>	c	FALSE	FALSE	FALSE	0	C9H13N3O4
M_thymd_c	Thymidine	meta_M_thymd_c	SBO:0000247	bqbiol:is, https://identifiers.org/kegg.compound/C00214, https://identifiers.org/bigg.metabolite/thymd, https://identifiers.org/chebi/CHEBI:17748, https://identifiers.org/metanetx.chemical/MNXM420	<p>names: Thymidine;Deoxythymidine</p><p>old_id: C00214_cyt</p>	c	FALSE	FALSE	FALSE	0	C10H14N2O5
M_ura_c	Uracil	meta_M_ura_c	SBO:0000247	bqbiol:is, https://identifiers.org/kegg.compound/C00106, https://identifiers.org/bigg.metabolite/ura, https://identifiers.org/chebi/CHEBI:17568, https://identifiers.org/metanetx.chemical/MNXM158	<p>names: Uracil</p><p>old_id: C00106_cyt</p>	c	FALSE	FALSE	FALSE	0	C4H4N2O2
M_hgentis_c	Homogentisate	meta_M_hgentis_c	SBO:0000247	bqbiol:is, https://identifiers.org/kegg.compound/C00544, https://identifiers.org/bigg.metabolite/hgentis, https://identifiers.org/chebi/CHEBI:44747, https://identifiers.org/metanetx.chemical/MNXM345	<p>names: Homogentisate;Homogentisic acid;2,5-Dihydroxyphenylacetic acid;2,5-Dihydroxyphenylacetate</p><p>old_id: C00544_cyt</p>	c	FALSE	FALSE	FALSE	-1	C8H7O4
M_2m6phol_c	2-Methyl-6-phytylquinol	meta_M_2m6phol_c	SBO:0000247	bqbiol:is, https://identifiers.org/kegg.compound/C15882, https://identifiers.org/bigg.metabolite/2m6phol, https://identifiers.org/chebi/CHEBI:75406, https://identifiers.org/chebi/CHEBI:75920, https://identifiers.org/metanetx.chemical/MNXM480605, https://identifiers.org/metanetx.chemical/MNXM3160	<p>names: 2-Methyl-6-phytylquinol;2-Methyl-6-phytyl-1,4-hydroquinone</p><p>old_id: C15882_cyt</p>	c	FALSE	FALSE	FALSE	0	C27H46O2
M_23dmphol_c	2,3-Dimethyl-5-phytylquinol	meta_M_23dmphol_c	SBO:0000247	bqbiol:is, https://identifiers.org/kegg.compound/C15883, https://identifiers.org/bigg.metabolite/23dmphol, https://identifiers.org/chebi/CHEBI:75407, https://identifiers.org/metanetx.chemical/MNXM468646, https://identifiers.org/metanetx.chemical/MNXM4266	<p>names: 2,3-Dimethyl-5-phytylquinol;2,3-Dimethyl-5-phytyl-1,4-hydroquinone</p><p>old_id: C15883_cyt</p>	c	FALSE	FALSE	FALSE	0	C28H48O2
M_4hbz_c	4-Hydroxybenzoate	meta_M_4hbz_c	SBO:0000247	bqbiol:is, https://identifiers.org/kegg.compound/C00156, https://identifiers.org/bigg.metabolite/4hbz, https://identifiers.org/chebi/CHEBI:30763, https://identifiers.org/metanetx.chemical/MNXM164	<p>names: 4-Hydroxybenzoate;Hydroxybenzoic acid;4-Hydroxybenzoic acid;Hydroxybenzenecarboxylic acid</p><p>old_id: C00156_cyt</p>	c	FALSE	FALSE	FALSE	-1	C7H5O3
M_npdp_c	all-trans-Nonaprenyl diphosphate	meta_M_npdp_c	SBO:0000247	bqbiol:is, https://identifiers.org/kegg.compound/C04145, https://identifiers.org/bigg.metabolite/npdp, https://identifiers.org/chebi/CHEBI:18144, https://identifiers.org/metanetx.chemical/MNXM741170, https://identifiers.org/metanetx.chemical/MNXM1093442	<p>names: all-trans-Nonaprenyl diphosphate;Solanesyl pyrophosphate;Solanesyl diphosphate</p><p>old_id: C04145_cyt</p>	c	FALSE	FALSE	FALSE	-3	C45H73O7P2
M_3nphb_c	3-Nonaprenyl-4-hydroxybenzoate	meta_M_3nphb_c	SBO:0000247	bqbiol:is, https://identifiers.org/kegg.compound/C03885, https://identifiers.org/bigg.metabolite/3nphb, https://identifiers.org/chebi/CHEBI:18162, https://identifiers.org/metanetx.chemical/MNXM733462, https://identifiers.org/metanetx.chemical/MNXM733461, https://identifiers.org/metanetx.chemical/MNXM1091859	<p>names: 3-Nonaprenyl-4-hydroxybenzoate;Nonaprenyl-4-hydroxybenzoate</p><p>old_id: C03885_cyt</p>	c	FALSE	FALSE	FALSE	0	C52H78O3
M_2m6solbzq_c	2-Methyl-6-solanyl-1,4-benzoquinol	meta_M_2m6solbzq_c	SBO:0000247	bqbiol:is, https://identifiers.org/kegg.compound/C17570, https://identifiers.org/bigg.metabolite/2m6solbzq, https://identifiers.org/chebi/CHEBI:81191, https://identifiers.org/metanetx.chemical/MNXM5474, https://identifiers.org/metanetx.chemical/MNXM1091712	<p>names: 2-Methyl-6-solanyl-1,4-benzoquinol;2-Methyl-6-nonaprenyl-benzene-1,4-diol</p><p>old_id: C17570_cyt</p>	c	FALSE	FALSE	FALSE	0	C52H80O2
M_pqh2_c	Plastoquinol-9	meta_M_pqh2_c	SBO:0000247	bqbiol:is, https://identifiers.org/kegg.compound/C16695, https://identifiers.org/bigg.metabolite/pqh2, https://identifiers.org/chebi/CHEBI:28026, https://identifiers.org/metanetx.chemical/MNXM145595, https://identifiers.org/metanetx.chemical/MNXM6387	<p>names: Plastoquinol-9;Plastoquinol A</p><p>old_id: C16695_cyt</p>	c	FALSE	FALSE	FALSE	0	C53H82O2
M_ichor_c	Isochorismate	meta_M_ichor_c	SBO:0000247	bqbiol:is, https://identifiers.org/kegg.compound/C00885, https://identifiers.org/bigg.metabolite/ichor, https://identifiers.org/chebi/CHEBI:29780, https://identifiers.org/chebi/CHEBI:17582, https://identifiers.org/metanetx.chemical/MNXM799	<p>names: Isochorismate;Isochorismic acid</p><p>old_id: C00885_cyt</p>	c	FALSE	FALSE	FALSE	-2	C10H8O6
M_2sephchc_c	2-Succinyl-5-enolpyruvyl-6-hydroxy-3-cyclohexene-1-carboxylate	meta_M_2sephchc_c	SBO:0000247	bqbiol:is, https://identifiers.org/kegg.compound/C16519, https://identifiers.org/bigg.metabolite/2sephchc, https://identifiers.org/chebi/CHEBI:50271, https://identifiers.org/metanetx.chemical/MNXM730931	<p>names: 2-Succinyl-5-enolpyruvyl-6-hydroxy-3-cyclohexene-1-carboxylate;5-Enolpyruvoyl-6-hydroxy-2-succinylcyclohex-3-ene-1-carboxylate</p><p>old_id: C16519_cyt</p>	c	FALSE	FALSE	FALSE	-3	C14H13O9
M_2shchc_c	(1R,6R)-6-Hydroxy-2-succinylcyclohexa-2,4-diene-1-carboxylate	meta_M_2shchc_c	SBO:0000247	bqbiol:is, https://identifiers.org/kegg.compound/C05817, https://identifiers.org/bigg.metabolite/2shchc, https://identifiers.org/chebi/CHEBI:39564, https://identifiers.org/metanetx.chemical/MNXM727527, https://identifiers.org/metanetx.chemical/MNXM727528	<p>names: (1R,6R)-6-Hydroxy-2-succinylcyclohexa-2,4-diene-1-carboxylate;(1R,6R)-2-Succinyl-6-hydroxy-2,4-cyclohexadiene-1-carboxylate;SHCHC</p><p>old_id: C05817_cyt</p>	c	FALSE	FALSE	FALSE	-2	C11H10O6
M_sucbz_c	2-Succinylbenzoate	meta_M_sucbz_c	SBO:0000247	bqbiol:is, https://identifiers.org/kegg.compound/C02730, https://identifiers.org/bigg.metabolite/sucbz, https://identifiers.org/chebi/CHEBI:18325, https://identifiers.org/metanetx.chemical/MNXM1212	<p>names: 2-Succinylbenzoate;o-Succinylbenzoate;Succinylbenzoate</p><p>old_id: C02730_cyt</p>	c	FALSE	FALSE	FALSE	-2	C11H8O5
M_sbzcoa_c	2-Succinylbenzoyl-CoA	meta_M_sbzcoa_c	SBO:0000247	bqbiol:is, https://identifiers.org/kegg.compound/C03160, https://identifiers.org/bigg.metabolite/sbzcoa, https://identifiers.org/chebi/CHEBI:15509, https://identifiers.org/metanetx.chemical/MNXM726805	<p>names: 2-Succinylbenzoyl-CoA;o-Succinylbenzoyl-CoA;Succinylbenzoyl-CoA</p><p>old_id: C03160_cyt</p>	c	FALSE	FALSE	FALSE	-5	C32H39N7O20P3S
M_14dhncoa_c	1,4-Dihydroxy-2-naphthoyl-CoA	meta_M_14dhncoa_c	SBO:0000247	bqbiol:is, https://identifiers.org/kegg.compound/C15547, https://identifiers.org/bigg.metabolite/14dhncoa, https://identifiers.org/chebi/CHEBI:52668, https://identifiers.org/metanetx.chemical/MNXM1091615	<p>names: 1,4-Dihydroxy-2-naphthoyl-CoA</p><p>old_id: C15547_cyt</p>	c	FALSE	FALSE	FALSE	-4	C32H38N7O19P3S
M_dhna_c	1,4-Dihydroxy-2-naphthoate	meta_M_dhna_c	SBO:0000247	bqbiol:is, https://identifiers.org/kegg.compound/C03657, https://identifiers.org/bigg.metabolite/dhna, https://identifiers.org/chebi/CHEBI:18094, https://identifiers.org/metanetx.chemical/MNXM552	<p>names: 1,4-Dihydroxy-2-naphthoate;1,4-Dihydroxy-2-naphthoic acid</p><p>old_id: C03657_cyt</p>	c	FALSE	FALSE	FALSE	-1	C11H7O4
M_dmtphllqne_c	2-Phytyl-1,4-naphthoquinone	meta_M_dmtphllqne_c	SBO:0000247	bqbiol:is, https://identifiers.org/kegg.compound/C13309, https://identifiers.org/bigg.metabolite/dmtphllqne, https://identifiers.org/chebi/CHEBI:31087, https://identifiers.org/metanetx.chemical/MNXM35431	<p>names: 2-Phytyl-1,4-naphthoquinone;Demethylphylloquinone</p><p>old_id: C13309_cyt</p>	c	FALSE	FALSE	FALSE	0	C30H44O2
M_25drapp_c	2,5-Diamino-6-(5'-phosphoribosylamino)-4-pyrimidineone	meta_M_25drapp_c	SBO:0000247	bqbiol:is, https://identifiers.org/kegg.compound/C01304, https://identifiers.org/bigg.metabolite/25drapp, https://identifiers.org/chebi/CHEBI:29114, https://identifiers.org/metanetx.chemical/MNXM1103734	<p>names: 2,5-Diamino-6-(5&apos;-phosphoribosylamino)-4-pyrimidineone</p><p>old_id: C01304_cyt</p>	c	FALSE	FALSE	FALSE	-2	C9H14N5O8P
M_5apru_c	5-Amino-6-(5'-phosphoribosylamino)uracil	meta_M_5apru_c	SBO:0000247	bqbiol:is, https://identifiers.org/kegg.compound/C01268, https://identifiers.org/bigg.metabolite/5apru, https://identifiers.org/chebi/CHEBI:18337, https://identifiers.org/metanetx.chemical/MNXM1532	<p>names: 5-Amino-6-(5&apos;-phosphoribosylamino)uracil;5-Amino-6-(ribosylamino)-2,4-(1H,3H)-pyrimidinedione 5&apos;-phosphate;5-Amino-6-(5-phosphoribosylamino)uracil</p><p>old_id: C01268_cyt</p>	c	FALSE	FALSE	FALSE	-2	C9H13N4O9P
M_5aprbu_c	5-Amino-6-(5'-phosphoribitylamino)uracil	meta_M_5aprbu_c	SBO:0000247	bqbiol:is, https://identifiers.org/kegg.compound/C04454, https://identifiers.org/bigg.metabolite/5aprbu, https://identifiers.org/chebi/CHEBI:18247, https://identifiers.org/metanetx.chemical/MNXM1178	<p>names: 5-Amino-6-(5&apos;-phosphoribitylamino)uracil;5-Amino-2,6-dioxy-4-(5&apos;-phosphoribitylamino)pyrimidine;5-Amino-6-(5-phosphoribitylamino)uracil</p><p>old_id: C04454_cyt</p>	c	FALSE	FALSE	FALSE	-2	C9H15N4O9P
M_4r5au_c	5-Amino-6-(1-D-ribitylamino)uracil	meta_M_4r5au_c	SBO:0000247	bqbiol:is, https://identifiers.org/kegg.compound/C04732, https://identifiers.org/bigg.metabolite/4r5au, https://identifiers.org/chebi/CHEBI:15934, https://identifiers.org/metanetx.chemical/MNXM737103	<p>names: 5-Amino-6-(1-D-ribitylamino)uracil;5-Amino-6-ribitylaminouracil;6-(1-D-Ribitylamino)-5-amino-2,4-dihydroxypyrimidine;6-(1-D-Ribitylamino)-5-aminouracil;4-(1-D-Ribitylamino)-5-amino-2,6-dihydroxypyrimidine</p><p>old_id: C04732_cyt</p>	c	FALSE	FALSE	FALSE	0	C9H16N4O6
M_db4p_c	3,4-Dihydroxy-2-butanone 4-phosphate	meta_M_db4p_c	SBO:0000247	bqbiol:is, https://identifiers.org/kegg.compound/C15556, https://identifiers.org/bigg.metabolite/db4p, https://identifiers.org/chebi/CHEBI:50606, https://identifiers.org/metanetx.chemical/MNXM1102294	<p>names: 3,4-Dihydroxy-2-butanone 4-phosphate;2-Hydroxy-3-oxobutyl phosphate</p><p>old_id: C15556_cyt</p>	c	FALSE	FALSE	FALSE	-2	C4H7O6P
M_dmlz_c	6,7-Dimethyl-8-(1-D-ribityl)lumazine	meta_M_dmlz_c	SBO:0000247	bqbiol:is, https://identifiers.org/kegg.compound/C04332, https://identifiers.org/bigg.metabolite/dmlz, https://identifiers.org/chebi/CHEBI:17601, https://identifiers.org/metanetx.chemical/MNXM1107755, https://identifiers.org/metanetx.chemical/MNXM1107754	<p>names: 6,7-Dimethyl-8-(1-D-ribityl)lumazine</p><p>old_id: C04332_cyt</p>	c	FALSE	FALSE	FALSE	-1	C13H17N4O6
M_fmn_c	FMN	meta_M_fmn_c	SBO:0000247	bqbiol:is, https://identifiers.org/kegg.compound/C00061, https://identifiers.org/bigg.metabolite/fmn, https://identifiers.org/chebi/CHEBI:17621, https://identifiers.org/metanetx.chemical/MNXM1105927	<p>names: FMN;Riboflavin-5-phosphate;Flavin mononucleotide</p><p>old_id: C00061_cyt</p>	c	FALSE	FALSE	FALSE	-3	C17H18N4O9P
M_fmnh2_c	Reduced FMN	meta_M_fmnh2_c	SBO:0000247	bqbiol:is, https://identifiers.org/kegg.compound/C01847, https://identifiers.org/bigg.metabolite/fmnh2, https://identifiers.org/chebi/CHEBI:16048, https://identifiers.org/metanetx.chemical/MNXM1107623	<p>names: Reduced FMN;FMNH2</p><p>old_id: C01847_cyt</p>	c	FALSE	FALSE	FALSE	-2	C17H21N4O9P
M_dmbzid_c	Dimethylbenzimidazole	meta_M_dmbzid_c	SBO:0000247	bqbiol:is, https://identifiers.org/kegg.compound/C03114, https://identifiers.org/bigg.metabolite/dmbzid, https://identifiers.org/chebi/CHEBI:15890, https://identifiers.org/metanetx.chemical/MNXM1531	<p>names: Dimethylbenzimidazole;5,6-Dimethylbenzimidazole</p><p>old_id: C03114_cyt</p>	c	FALSE	FALSE	FALSE	0	C9H10N2
M_dialurate_c	DialurateDialuric acid	meta_M_dialurate_c	SBO:0000247	bqbiol:is, https://identifiers.org/bigg.metabolite/dialurate, https://identifiers.org/chebi/CHEBI:76452, https://identifiers.org/metanetx.chemical/MNXM1092884, https://identifiers.org/metanetx.chemical/MNXM1100704	<p>names: DialurateDialuric acid</p><p>old_id: E20_cyt</p>	c	FALSE	FALSE	FALSE	-2	C4H2N2O4
M_adpglc_c	ADP-glucose	meta_M_adpglc_c	SBO:0000247	bqbiol:is, https://identifiers.org/kegg.compound/C00498, https://identifiers.org/bigg.metabolite/adpglc, https://identifiers.org/chebi/CHEBI:15751, https://identifiers.org/metanetx.chemical/MNXM1105977	<p>names: ADP-glucose;Adenosine diphosphoglucose</p><p>old_id: C00498_cyt</p>	c	FALSE	FALSE	FALSE	-2	C16H23N5O15P2
M_glcglycp_c	2-(beta-D-Glucosyl)-sn-glycerol 3-phosphate	meta_M_glcglycp_c	SBO:0000247	bqbiol:is, https://identifiers.org/kegg.compound/C10517, https://identifiers.org/bigg.metabolite/glcglycp, https://identifiers.org/chebi/CHEBI:16720, https://identifiers.org/metanetx.chemical/MNXM2324, https://identifiers.org/metanetx.chemical/MNXM163152	<p>names: 2-(beta-D-Glucosyl)-sn-glycerol 3-phosphate</p><p>old_id: C10517_cyt</p>	c	FALSE	FALSE	FALSE	-2	C9H17O11P
M_glcglyc_c	2-(beta-D-Glucosyl)-sn-glycerolGlucosylglycerol	meta_M_glcglyc_c	SBO:0000247	bqbiol:is, https://identifiers.org/kegg.compound/C11546, https://identifiers.org/bigg.metabolite/glcglyc, https://identifiers.org/chebi/CHEBI:17765, https://identifiers.org/metanetx.chemical/MNXM146345, https://identifiers.org/metanetx.chemical/MNXM3817	<p>names: 2-(beta-D-Glucosyl)-sn-glycerolGlucosylglycerol</p><p>old_id: C11546_cyt</p>	c	FALSE	FALSE	FALSE	0	C9H18O8
M_15dap_c	Cadaverine	meta_M_15dap_c	SBO:0000247	bqbiol:is, https://identifiers.org/kegg.compound/C01672, https://identifiers.org/bigg.metabolite/15dap, https://identifiers.org/chebi/CHEBI:18127, https://identifiers.org/metanetx.chemical/MNXM943	<p>names: Cadaverine;1,5-Pentanediamine;1,5-Diaminopentane;Pentamethylenediamine</p><p>old_id: C01672_cyt</p>	c	FALSE	FALSE	FALSE	2	C5H16N2
M_5mta_c	5'-Methylthioadenosine	meta_M_5mta_c	SBO:0000247	bqbiol:is, https://identifiers.org/kegg.compound/C00170, https://identifiers.org/bigg.metabolite/5mta, https://identifiers.org/chebi/CHEBI:17509, https://identifiers.org/metanetx.chemical/MNXM1101977	<p>names: 5&apos;-Methylthioadenosine;Methylthioadenosine;S-Methyl-5&apos;-thioadenosine;5-Methylthioadenosine;5&apos;-Deoxy-5&apos;-(methylthio)adenosine;Thiomethyladenosine;MTA</p><p>old_id: C00170_cyt</p>	c	FALSE	FALSE	FALSE	0	C11H15N5O3S
M_sprm_c	Spermine	meta_M_sprm_c	SBO:0000247	bqbiol:is, https://identifiers.org/kegg.compound/C00750, https://identifiers.org/bigg.metabolite/sprm, https://identifiers.org/chebi/CHEBI:15746, https://identifiers.org/metanetx.chemical/MNXM408	<p>names: Spermine;N,N&apos;-Bis(3-aminopropyl)-1,4-butanediamine</p><p>old_id: C00750_cyt</p>	c	FALSE	FALSE	FALSE	4	C10H30N4
M_5mdr1p_c	S-Methyl-5-thio-D-ribose 1-phosphate	meta_M_5mdr1p_c	SBO:0000247	bqbiol:is, https://identifiers.org/kegg.compound/C04188, https://identifiers.org/bigg.metabolite/5mdr1p, https://identifiers.org/chebi/CHEBI:27859, https://identifiers.org/metanetx.chemical/MNXM1103415	<p>names: S-Methyl-5-thio-D-ribose 1-phosphate;S-Methyl-5-thio-alpha-D-ribose 1-phosphate;S-Methyl-5-thio-5-deoxy-D-ribose 1-phosphate</p><p>old_id: C04188_cyt</p>	c	FALSE	FALSE	FALSE	-2	C6H11O7PS
M_5mdru1p_c	S-Methyl-5-thio-D-ribulose 1-phosphate	meta_M_5mdru1p_c	SBO:0000247	bqbiol:is, https://identifiers.org/kegg.compound/C04582, https://identifiers.org/bigg.metabolite/5mdru1p, https://identifiers.org/chebi/CHEBI:28096, https://identifiers.org/metanetx.chemical/MNXM737603	<p>names: S-Methyl-5-thio-D-ribulose 1-phosphate</p><p>old_id: C04582_cyt</p>	c	FALSE	FALSE	FALSE	-2	C6H11O7PS
M_sql_c	Squalene	meta_M_sql_c	SBO:0000247	bqbiol:is, https://identifiers.org/kegg.compound/C00751, https://identifiers.org/bigg.metabolite/sql, https://identifiers.org/chebi/CHEBI:15440, https://identifiers.org/metanetx.chemical/MNXM1104376	<p>names: Squalene;Spinacene;Supraene</p><p>old_id: C00751_cyt</p>	c	FALSE	FALSE	FALSE	0	C30H50
M_dptne_c	Diploptene	meta_M_dptne_c	SBO:0000247	bqbiol:is, https://identifiers.org/kegg.compound/C06310, https://identifiers.org/bigg.metabolite/dptne, https://identifiers.org/chebi/CHEBI:4648, https://identifiers.org/metanetx.chemical/MNXM736510, https://identifiers.org/metanetx.chemical/MNXM736512	<p>names: Diploptene;22(29)-Hopene;Hop-22(29)-ene</p><p>old_id: C06310_cyt</p>	c	FALSE	FALSE	FALSE	0	C30H50
M_dpterol_c	Diplopterol	meta_M_dpterol_c	SBO:0000247	bqbiol:is, https://identifiers.org/kegg.compound/C06309, https://identifiers.org/bigg.metabolite/dpterol, https://identifiers.org/chebi/CHEBI:36484, https://identifiers.org/metanetx.chemical/MNXM736515, https://identifiers.org/metanetx.chemical/MNXM736513	<p>names: Diplopterol;22-Hopanol;Hopan-22-ol</p><p>old_id: C06309_cyt</p>	c	FALSE	FALSE	FALSE	0	C30H52O
M_amylose_c	Amylose	meta_M_amylose_c	SBO:0000247	bqbiol:is, https://identifiers.org/kegg.compound/C00718, https://identifiers.org/bigg.metabolite/amylose, https://identifiers.org/chebi/CHEBI:28102, https://identifiers.org/metanetx.chemical/MNXM727731, https://identifiers.org/metanetx.chemical/MNXM1092566, https://identifiers.org/metanetx.chemical/MNXM727735	<p>names: Amylose;Amylose chain;(1,4-alpha-D-Glucosyl)n;(1,4-alpha-D-Glucosyl)n+1;(1,4-alpha-D-Glucosyl)n-1;4-{(1,4)-alpha-D-Glucosyl}(n-1)-D-glucose;1,4-alpha-D-Glucan</p><p>old_id: C00718_cyt</p>	c	FALSE	FALSE	FALSE	0	C6H10O5
M_glycogenN_c	Glycogen granule	meta_M_glycogenN_c	SBO:0000247	bqbiol:is, https://identifiers.org/kegg.compound/C00182N, https://identifiers.org/chebi/CHEBI:28087, https://identifiers.org/metanetx.chemical/MNXM738133	<p>names: Glycogen granule</p><p>old_id: C00182N_cyt</p>	c	FALSE	FALSE	FALSE	0	R
M_aacoa_c	Acetoacetyl-CoA	meta_M_aacoa_c	SBO:0000247	bqbiol:is, https://identifiers.org/kegg.compound/C00332, https://identifiers.org/bigg.metabolite/aacoa, https://identifiers.org/chebi/CHEBI:15345, https://identifiers.org/metanetx.chemical/MNXM1103802	<p>names: Acetoacetyl-CoA;Acetoacetyl coenzyme A;3-Acetoacetyl-CoA</p><p>old_id: C00332_cyt</p>	c	FALSE	FALSE	FALSE	-4	C25H36N7O18P3S
M_3hbcoa__R_c	(R)-3-Hydroxybutanoyl-CoA	meta_M_3hbcoa__R_c	SBO:0000247	bqbiol:is, https://identifiers.org/kegg.compound/C03561, https://identifiers.org/bigg.metabolite/3hbcoa__R, https://identifiers.org/chebi/CHEBI:15452, https://identifiers.org/metanetx.chemical/MNXM162788	<p>names: (R)-3-Hydroxybutanoyl-CoA;(3R)-3-Hydroxybutanoyl-CoA</p><p>old_id: C03561_cyt</p>	c	FALSE	FALSE	FALSE	-4	C25H38N7O18P3S
M_phb_c	Poly-beta-hydroxybutyrate	meta_M_phb_c	SBO:0000247	bqbiol:is, https://identifiers.org/kegg.compound/C06143, https://identifiers.org/bigg.metabolite/phb, https://identifiers.org/chebi/CHEBI:8295, https://identifiers.org/metanetx.chemical/MNXM739390, https://identifiers.org/metanetx.chemical/MNXM1093961	<p>names: Poly-beta-hydroxybutyrate</p><p>old_id: C06143_cyt</p>	c	FALSE	FALSE	FALSE	0	C4H6O2
M_precyanphy_c	Cyanophycin polymer	meta_M_precyanphy_c	SBO:0000247	bqbiol:is, https://identifiers.org/bigg.metabolite/precyanphy, https://identifiers.org/chebi/CHEBI:65319, https://identifiers.org/metanetx.chemical/MNXM124056, https://identifiers.org/metanetx.chemical/MNXM147455	<p>names: Cyanophycin polymer</p><p>old_id: E10N_cyt</p>	c	FALSE	FALSE	FALSE	0	R
M_cyanphy_c	Cyanophycin	meta_M_cyanphy_c	SBO:0000247	bqbiol:is, https://identifiers.org/bigg.metabolite/cyanphy, https://identifiers.org/chebi/CHEBI:65319, https://identifiers.org/metanetx.chemical/MNXM124056, https://identifiers.org/metanetx.chemical/MNXM147456	<p>names: Cyanophycin</p><p>old_id: E10_cyt</p>	c	FALSE	FALSE	FALSE	0	C10H17N5O4R
M_dxyl5p_c	1-Deoxy-D-xylulose 5-phosphate	meta_M_dxyl5p_c	SBO:0000247	bqbiol:is, https://identifiers.org/kegg.compound/C11437, https://identifiers.org/bigg.metabolite/dxyl5p, https://identifiers.org/chebi/CHEBI:16493, https://identifiers.org/metanetx.chemical/MNXM622	<p>names: 1-Deoxy-D-xylulose 5-phosphate</p><p>old_id: C11437_cyt</p>	c	FALSE	FALSE	FALSE	-2	C5H9O7P
M_2me4p_c	2-C-Methyl-D-erythritol 4-phosphate	meta_M_2me4p_c	SBO:0000247	bqbiol:is, https://identifiers.org/kegg.compound/C11434, https://identifiers.org/bigg.metabolite/2me4p, https://identifiers.org/chebi/CHEBI:17764, https://identifiers.org/metanetx.chemical/MNXM730435	<p>names: 2-C-Methyl-D-erythritol 4-phosphate</p><p>old_id: C11434_cyt</p>	c	FALSE	FALSE	FALSE	-2	C5H11O7P
M_4c2me_c	4-(Cytidine 5'-diphospho)-2-C-methyl-D-erythritol	meta_M_4c2me_c	SBO:0000247	bqbiol:is, https://identifiers.org/kegg.compound/C11435, https://identifiers.org/bigg.metabolite/4c2me, https://identifiers.org/chebi/CHEBI:16578, https://identifiers.org/metanetx.chemical/MNXM730948	<p>names: 4-(Cytidine 5&apos;-diphospho)-2-C-methyl-D-erythritol</p><p>old_id: C11435_cyt</p>	c	FALSE	FALSE	FALSE	-2	C14H23N3O14P2
M_2p4c2me_c	2-Phospho-4-(cytidine 5'-diphospho)-2-C-methyl-D-erythritol	meta_M_2p4c2me_c	SBO:0000247	bqbiol:is, https://identifiers.org/kegg.compound/C11436, https://identifiers.org/bigg.metabolite/2p4c2me, https://identifiers.org/chebi/CHEBI:16840, https://identifiers.org/metanetx.chemical/MNXM1641	<p>names: 2-Phospho-4-(cytidine 5&apos;-diphospho)-2-C-methyl-D-erythritol</p><p>old_id: C11436_cyt</p>	c	FALSE	FALSE	FALSE	-5	C14H21N3O17P3
M_2mecdp_c	2-C-Methyl-D-erythritol 2,4-cyclodiphosphate	meta_M_2mecdp_c	SBO:0000247	bqbiol:is, https://identifiers.org/kegg.compound/C11453, https://identifiers.org/bigg.metabolite/2mecdp, https://identifiers.org/chebi/CHEBI:18425, https://identifiers.org/metanetx.chemical/MNXM1168	<p>names: 2-C-Methyl-D-erythritol 2,4-cyclodiphosphate;3-Methyl-1,2,3,4-tetrahydroxybutane-1,3-cyclic bisphosphate</p><p>old_id: C11453_cyt</p>	c	FALSE	FALSE	FALSE	-2	C5H10O9P2
M_h2mb4p_c	1-Hydroxy-2-methyl-2-butenyl 4-diphosphate	meta_M_h2mb4p_c	SBO:0000247	bqbiol:is, https://identifiers.org/kegg.compound/C11811, https://identifiers.org/bigg.metabolite/h2mb4p, https://identifiers.org/chebi/CHEBI:15664, https://identifiers.org/metanetx.chemical/MNXM606	<p>names: 1-Hydroxy-2-methyl-2-butenyl 4-diphosphate;(E)-4-Hydroxy-3-methyl-but-2-enyl diphosphate;(E)-4-Hydroxy-3-methylbut-2-en-1-yl diphosphate</p><p>old_id: C11811_cyt</p>	c	FALSE	FALSE	FALSE	-3	C5H9O8P2
M_ipdp_c	Isopentenyl diphosphate	meta_M_ipdp_c	SBO:0000247	bqbiol:is, https://identifiers.org/kegg.compound/C00129, https://identifiers.org/bigg.metabolite/ipdp, https://identifiers.org/chebi/CHEBI:16584, https://identifiers.org/metanetx.chemical/MNXM83	<p>names: Isopentenyl diphosphate;delta3-Isopentenyl diphosphate;delta3-Methyl-3-butenyl diphosphate</p><p>old_id: C00129_cyt</p>	c	FALSE	FALSE	FALSE	-3	C5H9O7P2
M_dmpp_c	Dimethylallyl diphosphate	meta_M_dmpp_c	SBO:0000247	bqbiol:is, https://identifiers.org/kegg.compound/C00235, https://identifiers.org/bigg.metabolite/dmpp, https://identifiers.org/chebi/CHEBI:16057, https://identifiers.org/metanetx.chemical/MNXM132	<p>names: Dimethylallyl diphosphate;2-Isopentenyl diphosphate;delta2-Isopentenyl diphosphate;Dimethylallyl pyrophosphate;DMAPP;Monoprenyl diphosphate;Prenyl diphosphate</p><p>old_id: C00235_cyt</p>	c	FALSE	FALSE	FALSE	-3	C5H9O7P2
M_grdp_c	Geranyl diphosphate	meta_M_grdp_c	SBO:0000247	bqbiol:is, https://identifiers.org/kegg.compound/C00341, https://identifiers.org/bigg.metabolite/grdp, https://identifiers.org/chebi/CHEBI:17211, https://identifiers.org/metanetx.chemical/MNXM100	<p>names: Geranyl diphosphate</p><p>old_id: C00341_cyt</p>	c	FALSE	FALSE	FALSE	-3	C10H17O7P2
M_4a2mpmpmd_c	4-Amino-2-methyl-5-phosphomethylpyrimidine	meta_M_4a2mpmpmd_c	SBO:0000247	bqbiol:is, https://identifiers.org/kegg.compound/C04556, https://identifiers.org/bigg.metabolite/4a2mpmpmd, https://identifiers.org/chebi/CHEBI:18032, https://identifiers.org/metanetx.chemical/MNXM1091947, https://identifiers.org/metanetx.chemical/MNXM1104391	<p>names: 4-Amino-2-methyl-5-phosphomethylpyrimidine;4-Amino-5-phosphomethyl-2-methylpyrimidine</p><p>old_id: C04556_cyt</p>	c	FALSE	FALSE	FALSE	-2	C6H8N3O4P
M_2mahmp_c	2-Methyl-4-amino-5-hydroxymethylpyrimidine diphosphate	meta_M_2mahmp_c	SBO:0000247	bqbiol:is, https://identifiers.org/kegg.compound/C04752, https://identifiers.org/bigg.metabolite/2mahmp, https://identifiers.org/chebi/CHEBI:16629, https://identifiers.org/metanetx.chemical/MNXM1101289	<p>names: 2-Methyl-4-amino-5-hydroxymethylpyrimidine diphosphate;4-Amino-2-methyl-5-diphosphomethylpyrimidine</p><p>old_id: C04752_cyt</p>	c	FALSE	FALSE	FALSE	-3	C6H8N3O7P2
M_cthzp_c	2-(2-Carboxy-4-methylthiazol-5-yl)ethyl phosphate	meta_M_cthzp_c	SBO:0000247	bqbiol:is, https://identifiers.org/kegg.compound/C20247, https://identifiers.org/bigg.metabolite/cthzp, https://identifiers.org/chebi/CHEBI:62912, https://identifiers.org/metanetx.chemical/MNXM1092737, https://identifiers.org/metanetx.chemical/MNXM4961	<p>names: 2-(2-Carboxy-4-methylthiazol-5-yl)ethyl phosphate;4-Methyl-5-[2-(phosphonooxy)ethyl]-1,3-thiazole-2-carboxylate;cThz-P</p><p>old_id: C20247_cyt</p>	c	FALSE	FALSE	FALSE	-3	C7H7NO6PS
M_thmmp_c	Thiamin monophosphate	meta_M_thmmp_c	SBO:0000247	bqbiol:is, https://identifiers.org/kegg.compound/C01081, https://identifiers.org/bigg.metabolite/thmmp, https://identifiers.org/chebi/CHEBI:9533, https://identifiers.org/metanetx.chemical/MNXM662	<p>names: Thiamin monophosphate;Thiamine monophosphate;Thiamin phosphate;Thiamine phosphate;TMP</p><p>old_id: C01081_cyt</p>	c	FALSE	FALSE	FALSE	-1	C12H16N4O4PS
M_o2_p	Oxygen	meta_M_o2_p	SBO:0000247	bqbiol:is, https://identifiers.org/kegg.compound/C00007, https://identifiers.org/bigg.metabolite/o2, https://identifiers.org/chebi/CHEBI:15379, https://identifiers.org/metanetx.chemical/MNXM735438	<p>names: Oxygen;O2</p><p>old_id: C00007_pps</p>	p	FALSE	FALSE	FALSE	0	O2
M_co2_p	CO2	meta_M_co2_p	SBO:0000247	bqbiol:is, https://identifiers.org/kegg.compound/C00011, https://identifiers.org/bigg.metabolite/co2, https://identifiers.org/chebi/CHEBI:16526, https://identifiers.org/metanetx.chemical/MNXM13	<p>names: CO2;Carbon dioxide</p><p>old_id: C00011_pps</p>	p	FALSE	FALSE	FALSE	0	CO2
M_hco3_p	HCO3-	meta_M_hco3_p	SBO:0000247	bqbiol:is, https://identifiers.org/kegg.compound/C00288, https://identifiers.org/bigg.metabolite/hco3, https://identifiers.org/chebi/CHEBI:17544, https://identifiers.org/metanetx.chemical/MNXM60	<p>names: HCO3-;Bicarbonate;Hydrogencarbonate;Acid carbonate</p><p>old_id: C00288_pps</p>	p	FALSE	FALSE	FALSE	-1	HCO3
M_na1_p	Sodium	meta_M_na1_p	SBO:0000247	bqbiol:is, https://identifiers.org/kegg.compound/C01330, https://identifiers.org/bigg.metabolite/na1, https://identifiers.org/chebi/CHEBI:29101, https://identifiers.org/metanetx.chemical/MNXM27	<p>names: Sodium;Na+</p><p>old_id: C01330_pps</p>	p	FALSE	FALSE	FALSE	1	Na
M_glc__D_p	D-Glucose	meta_M_glc__D_p	SBO:0000247	bqbiol:is, https://identifiers.org/kegg.compound/C00031, https://identifiers.org/bigg.metabolite/glc__D, https://identifiers.org/chebi/CHEBI:4167, https://identifiers.org/metanetx.chemical/MNXM1137670	<p>names: D-Glucose;Grape sugar;Dextrose;Glucose</p><p>old_id: C00031_pps</p>	p	FALSE	FALSE	FALSE	0	C6H12O6
M_gln__L_p	L-Glutamine	meta_M_gln__L_p	SBO:0000247	bqbiol:is, https://identifiers.org/kegg.compound/C00064, https://identifiers.org/bigg.metabolite/gln__L, https://identifiers.org/chebi/CHEBI:18050, https://identifiers.org/metanetx.chemical/MNXM37	<p>names: L-Glutamine;L-2-Aminoglutaramic acid</p><p>old_id: C00064_pps</p>	p	FALSE	FALSE	FALSE	0	C5H10N2O3
M_arg__L_p	L-Arginine	meta_M_arg__L_p	SBO:0000247	bqbiol:is, https://identifiers.org/kegg.compound/C00062, https://identifiers.org/bigg.metabolite/arg__L, https://identifiers.org/chebi/CHEBI:16467, https://identifiers.org/metanetx.chemical/MNXM739527	<p>names: L-Arginine;(S)-2-Amino-5-guanidinovaleric acid</p><p>old_id: C00062_pps</p>	p	FALSE	FALSE	FALSE	1	C6H15N4O2
M_glu__L_p	L-Glutamate	meta_M_glu__L_p	SBO:0000247	bqbiol:is, https://identifiers.org/kegg.compound/C00025, https://identifiers.org/bigg.metabolite/glu__L, https://identifiers.org/chebi/CHEBI:16015, https://identifiers.org/metanetx.chemical/MNXM741173	<p>names: L-Glutamate;L-Glutamic acid;L-Glutaminic acid;Glutamate</p><p>old_id: C00025_pps</p>	p	FALSE	FALSE	FALSE	-1	C5H8NO4
M_his__L_p	L-Histidine	meta_M_his__L_p	SBO:0000247	bqbiol:is, https://identifiers.org/kegg.compound/C00135, https://identifiers.org/bigg.metabolite/his__L, https://identifiers.org/chebi/CHEBI:15971, https://identifiers.org/metanetx.chemical/MNXM1107769	<p>names: L-Histidine;(S)-alpha-Amino-1H-imidazole-4-propionic acid</p><p>old_id: C00135_pps</p>	p	FALSE	FALSE	FALSE	0	C6H9N3O2
M_urea_p	Urea	meta_M_urea_p	SBO:0000247	bqbiol:is, https://identifiers.org/kegg.compound/C00086, https://identifiers.org/bigg.metabolite/urea, https://identifiers.org/chebi/CHEBI:16199, https://identifiers.org/metanetx.chemical/MNXM117	<p>names: Urea;Carbamide</p><p>old_id: C00086_pps</p>	p	FALSE	FALSE	FALSE	0	CH4N2O
M_no3_p	Nitrate	meta_M_no3_p	SBO:0000247	bqbiol:is, https://identifiers.org/kegg.compound/C00244, https://identifiers.org/bigg.metabolite/no3, https://identifiers.org/chebi/CHEBI:48107, https://identifiers.org/metanetx.chemical/MNXM732399, https://identifiers.org/metanetx.chemical/MNXM732398	<p>names: Nitrate;Nitric acid</p><p>old_id: C00244_pps</p>	p	FALSE	FALSE	FALSE	-1	NO3
M_nh4_p	NH4+	meta_M_nh4_p	SBO:0000247	bqbiol:is, https://identifiers.org/kegg.compound/C01342, https://identifiers.org/bigg.metabolite/nh4, https://identifiers.org/chebi/CHEBI:28938, https://identifiers.org/metanetx.chemical/MNXM729302	<p>names: NH4+</p><p>old_id: C01342_pps</p>	p	FALSE	FALSE	FALSE	1	NH4
M_so4_p	Sulfate	meta_M_so4_p	SBO:0000247	bqbiol:is, https://identifiers.org/kegg.compound/C00059, https://identifiers.org/bigg.metabolite/so4, https://identifiers.org/chebi/CHEBI:16189, https://identifiers.org/metanetx.chemical/MNXM58	<p>names: Sulfate;Sulfuric acid</p><p>old_id: C00059_pps</p>	p	FALSE	FALSE	FALSE	-2	H0O4S
M_pi_p	Orthophosphate	meta_M_pi_p	SBO:0000247	bqbiol:is, https://identifiers.org/kegg.compound/C00009, https://identifiers.org/bigg.metabolite/pi, https://identifiers.org/chebi/CHEBI:18367, https://identifiers.org/metanetx.chemical/MNXM9	<p>names: Orthophosphate;Phosphate;Phosphoric acid;Orthophosphoric acid</p><p>old_id: C00009_pps</p>	p	FALSE	FALSE	FALSE	-2	HO4P
M_feche_p	Iron chelate	meta_M_feche_p	SBO:0000247	bqbiol:is, https://identifiers.org/kegg.compound/C06704, https://identifiers.org/bigg.metabolite/feche, https://identifiers.org/chebi/CHEBI:5975, https://identifiers.org/metanetx.chemical/MNXM726783, https://identifiers.org/metanetx.chemical/MNXM726781, https://identifiers.org/metanetx.chemical/MNXM1092974	<p>names: Iron chelate</p><p>old_id: C06704_pps</p>	p	FALSE	FALSE	FALSE	0	R
M_feche_c	Iron chelate	meta_M_feche_c	SBO:0000247	bqbiol:is, https://identifiers.org/kegg.compound/C06704, https://identifiers.org/bigg.metabolite/feche, https://identifiers.org/chebi/CHEBI:5975, https://identifiers.org/metanetx.chemical/MNXM726783, https://identifiers.org/metanetx.chemical/MNXM726781, https://identifiers.org/metanetx.chemical/MNXM1092974	<p>names: Iron chelate</p><p>old_id: C06704_cyt</p>	c	FALSE	FALSE	FALSE	0	R
M_mn2_p	Manganese	meta_M_mn2_p	SBO:0000247	bqbiol:is, https://identifiers.org/kegg.compound/C00034, https://identifiers.org/bigg.metabolite/mn2, https://identifiers.org/chebi/CHEBI:18291, https://identifiers.org/metanetx.chemical/MNXM2255, https://identifiers.org/metanetx.chemical/MNXM1932	<p>names: Manganese;Mn2+;Mn(II);Mn(III)</p><p>old_id: C00034_pps</p>	p	FALSE	FALSE	FALSE	0	Mn
M_k_p	Potassium	meta_M_k_p	SBO:0000247	bqbiol:is, https://identifiers.org/kegg.compound/C00238, https://identifiers.org/bigg.metabolite/k, https://identifiers.org/chebi/CHEBI:29103, https://identifiers.org/metanetx.chemical/MNXM95	<p>names: Potassium;K+</p><p>old_id: C00238_pps</p>	p	FALSE	FALSE	FALSE	1	K
M_zn2_p	Zinc	meta_M_zn2_p	SBO:0000247	bqbiol:is, https://identifiers.org/kegg.compound/C00038, https://identifiers.org/bigg.metabolite/zn2, https://identifiers.org/chebi/CHEBI:29105, https://identifiers.org/metanetx.chemical/MNXM729215	<p>names: Zinc;Zn2+;Zn(II)</p><p>old_id: C00038_pps</p>	p	FALSE	FALSE	FALSE	2	Zn
M_ni2_p	Nickel	meta_M_ni2_p	SBO:0000247	bqbiol:is, https://identifiers.org/kegg.compound/C00291, https://identifiers.org/bigg.metabolite/ni2, https://identifiers.org/chebi/CHEBI:28112, https://identifiers.org/metanetx.chemical/MNXM731949, https://identifiers.org/metanetx.chemical/MNXM731950	<p>names: Nickel;Ni2+</p><p>old_id: C00291_pps</p>	p	FALSE	FALSE	FALSE	0	Ni
M_ni2_c	Nickel	meta_M_ni2_c	SBO:0000247	bqbiol:is, https://identifiers.org/kegg.compound/C00291, https://identifiers.org/bigg.metabolite/ni2, https://identifiers.org/chebi/CHEBI:28112, https://identifiers.org/metanetx.chemical/MNXM731949, https://identifiers.org/metanetx.chemical/MNXM731950	<p>names: Nickel;Ni2+</p><p>old_id: C00291_cyt</p>	c	FALSE	FALSE	FALSE	0	Ni
M_cobalt2_p	Cobalt ion	meta_M_cobalt2_p	SBO:0000247	bqbiol:is, https://identifiers.org/kegg.compound/C00175, https://identifiers.org/bigg.metabolite/cobalt2, https://identifiers.org/chebi/CHEBI:27638, https://identifiers.org/chebi/CHEBI:48828, https://identifiers.org/metanetx.chemical/MNXM90960, https://identifiers.org/metanetx.chemical/MNXM499655	<p>names: Cobalt ion;Cobalt(2+);Co2+;Co(II)</p><p>old_id: C00175_pps</p>	p	FALSE	FALSE	FALSE	2	Co
M_fe2_p	Fe2+	meta_M_fe2_p	SBO:0000247	bqbiol:is, https://identifiers.org/kegg.compound/C14818, https://identifiers.org/bigg.metabolite/fe2, https://identifiers.org/chebi/CHEBI:29033, https://identifiers.org/metanetx.chemical/MNXM726711	<p>names: Fe2+;Fe(II);Ferrous ion;Iron(2+)</p><p>old_id: C14818_pps</p>	p	FALSE	FALSE	FALSE	2	Fe
M_mg2_p	Magnesium	meta_M_mg2_p	SBO:0000247	bqbiol:is, https://identifiers.org/kegg.compound/C00305, https://identifiers.org/bigg.metabolite/mg2, https://identifiers.org/chebi/CHEBI:18420, https://identifiers.org/metanetx.chemical/MNXM653	<p>names: Magnesium;Mg2+</p><p>old_id: C00305_pps</p>	p	FALSE	FALSE	FALSE	2	Mg
M_ca2_p	Calcium	meta_M_ca2_p	SBO:0000247	bqbiol:is, https://identifiers.org/kegg.compound/C00076, https://identifiers.org/bigg.metabolite/ca2, https://identifiers.org/chebi/CHEBI:29108, https://identifiers.org/metanetx.chemical/MNXM128	<p>names: Calcium;Ca2+</p><p>old_id: C00076_pps</p>	p	FALSE	FALSE	FALSE	2	Ca
M_cu2_p	Copper	meta_M_cu2_p	SBO:0000247	bqbiol:is, https://identifiers.org/kegg.compound/C00070, https://identifiers.org/bigg.metabolite/cu2, https://identifiers.org/chebi/CHEBI:28694, https://identifiers.org/metanetx.chemical/MNXM731166, https://identifiers.org/metanetx.chemical/MNXM731165	<p>names: Copper;Cu+;Cu2+;Cu(II)</p><p>old_id: C00070_pps</p>	p	FALSE	FALSE	FALSE	0	Cu
M_mobd_p	Molybdate	meta_M_mobd_p	SBO:0000247	bqbiol:is, https://identifiers.org/kegg.compound/C06232, https://identifiers.org/bigg.metabolite/mobd, https://identifiers.org/chebi/CHEBI:36264, https://identifiers.org/metanetx.chemical/MNXM726092, https://identifiers.org/metanetx.chemical/MNXM726090	<p>names: Molybdate</p><p>old_id: C06232_pps</p>	p	FALSE	FALSE	FALSE	-2	H0MoO4
M_fe3_p	Fe3+	meta_M_fe3_p	SBO:0000247	bqbiol:is, https://identifiers.org/kegg.compound/C14819, https://identifiers.org/bigg.metabolite/fe3, https://identifiers.org/chebi/CHEBI:29034, https://identifiers.org/metanetx.chemical/MNXM726712	<p>names: Fe3+;Fe(III);Ferric ion;Iron(3+)</p><p>old_id: C14819_pps</p>	p	FALSE	FALSE	FALSE	3	Fe
M_ptrc_p	Putrescine	meta_M_ptrc_p	SBO:0000247	bqbiol:is, https://identifiers.org/kegg.compound/C00134, https://identifiers.org/bigg.metabolite/ptrc, https://identifiers.org/chebi/CHEBI:17148, https://identifiers.org/metanetx.chemical/MNXM118	<p>names: Putrescine;1,4-Butanediamine;1,4-Diaminobutane;Tetramethylenediamine;Butane-1,4-diamine</p><p>old_id: C00134_pps</p>	p	FALSE	FALSE	FALSE	2	C4H14N2
M_spmd_p	Spermidine	meta_M_spmd_p	SBO:0000247	bqbiol:is, https://identifiers.org/kegg.compound/C00315, https://identifiers.org/bigg.metabolite/spmd, https://identifiers.org/chebi/CHEBI:16610, https://identifiers.org/metanetx.chemical/MNXM124	<p>names: Spermidine;N-(3-Aminopropyl)-1,4-butane-diamine</p><p>old_id: C00315_pps</p>	p	FALSE	FALSE	FALSE	3	C7H22N3
M_5drib_p	5-Deoxy-D-ribose	meta_M_5drib_p	SBO:0000247	bqbiol:is, https://identifiers.org/bigg.metabolite/5drib, https://identifiers.org/chebi/CHEBI:62012, https://identifiers.org/metanetx.chemical/MNXM1108220, https://identifiers.org/metanetx.chemical/MNXM736134	<p>names: 5-Deoxy-D-ribose</p><p>old_id: E19_pps</p>	p	FALSE	FALSE	FALSE	0	C5H10O4
M_5mdru1p_p	S-Methyl-5-thio-D-ribulose 1-phosphate	meta_M_5mdru1p_p	SBO:0000247	bqbiol:is, https://identifiers.org/kegg.compound/C04582, https://identifiers.org/bigg.metabolite/5mdru1p, https://identifiers.org/chebi/CHEBI:28096, https://identifiers.org/metanetx.chemical/MNXM737603	<p>names: S-Methyl-5-thio-D-ribulose 1-phosphate</p><p>old_id: C04582_pps</p>	p	FALSE	FALSE	FALSE	-2	C6H11O7PS
M_co_p	CO	meta_M_co_p	SBO:0000247	bqbiol:is, https://identifiers.org/kegg.compound/C00237, https://identifiers.org/bigg.metabolite/co, https://identifiers.org/chebi/CHEBI:17245, https://identifiers.org/metanetx.chemical/MNXM726637	<p>names: CO;Carbon monoxide</p><p>old_id: C00237_pps</p>	p	FALSE	FALSE	FALSE	1	CHO
M_glcglyc_p	2-(beta-D-Glucosyl)-sn-glycerolGlucosylglycerol	meta_M_glcglyc_p	SBO:0000247	bqbiol:is, https://identifiers.org/kegg.compound/C11546, https://identifiers.org/bigg.metabolite/glcglyc, https://identifiers.org/chebi/CHEBI:17765, https://identifiers.org/metanetx.chemical/MNXM146345, https://identifiers.org/metanetx.chemical/MNXM3817	<p>names: 2-(beta-D-Glucosyl)-sn-glycerolGlucosylglycerol</p><p>old_id: C11546_pps</p>	p	FALSE	FALSE	FALSE	0	C9H18O8
M_h2_p	Hydrogen	meta_M_h2_p	SBO:0000247	bqbiol:is, https://identifiers.org/kegg.compound/C00282, https://identifiers.org/bigg.metabolite/h2, https://identifiers.org/chebi/CHEBI:18276, https://identifiers.org/metanetx.chemical/MNXM1108018	<p>names: Hydrogen;H2</p><p>old_id: C00282_pps</p>	p	FALSE	FALSE	FALSE	0	H2
M_dialurate_p	DialurateDialuric acid	meta_M_dialurate_p	SBO:0000247	bqbiol:is, https://identifiers.org/bigg.metabolite/dialurate, https://identifiers.org/chebi/CHEBI:76452, https://identifiers.org/metanetx.chemical/MNXM1092884, https://identifiers.org/metanetx.chemical/MNXM1100704	<p>names: DialurateDialuric acid</p><p>old_id: E20_pps</p>	p	FALSE	FALSE	FALSE	-2	C4H2N2O4
M_h_e	H+	meta_M_h_e	SBO:0000247	bqbiol:is, https://identifiers.org/kegg.compound/C00080, https://identifiers.org/bigg.metabolite/h, https://identifiers.org/chebi/CHEBI:15378, https://identifiers.org/metanetx.chemical/MNXM1	<p>names: H+;Hydron</p><p>old_id: C00080_ext</p>	e	FALSE	FALSE	FALSE	1	H
M_o2_e	Oxygen	meta_M_o2_e	SBO:0000247	bqbiol:is, https://identifiers.org/kegg.compound/C00007, https://identifiers.org/bigg.metabolite/o2, https://identifiers.org/chebi/CHEBI:15379, https://identifiers.org/metanetx.chemical/MNXM735438	<p>names: Oxygen;O2</p><p>old_id: C00007_ext</p>	e	FALSE	FALSE	FALSE	0	O2
M_co2_e	CO2	meta_M_co2_e	SBO:0000247	bqbiol:is, https://identifiers.org/kegg.compound/C00011, https://identifiers.org/bigg.metabolite/co2, https://identifiers.org/chebi/CHEBI:16526, https://identifiers.org/metanetx.chemical/MNXM13	<p>names: CO2;Carbon dioxide</p><p>old_id: C00011_ext</p>	e	FALSE	FALSE	FALSE	0	CO2
M_h2o_e	H2O	meta_M_h2o_e	SBO:0000247	bqbiol:is, https://identifiers.org/kegg.compound/C00001, https://identifiers.org/bigg.metabolite/h2o, https://identifiers.org/chebi/CHEBI:15377, https://identifiers.org/metanetx.chemical/WATER	<p>names: H2O;Water</p><p>old_id: C00001_ext</p>	e	FALSE	FALSE	FALSE	0	H2O
M_na1_e	Sodium	meta_M_na1_e	SBO:0000247	bqbiol:is, https://identifiers.org/kegg.compound/C01330, https://identifiers.org/bigg.metabolite/na1, https://identifiers.org/chebi/CHEBI:29101, https://identifiers.org/metanetx.chemical/MNXM27	<p>names: Sodium;Na+</p><p>old_id: C01330_ext</p>	e	FALSE	FALSE	FALSE	1	Na
M_glc__D_e	D-Glucose	meta_M_glc__D_e	SBO:0000247	bqbiol:is, https://identifiers.org/kegg.compound/C00031, https://identifiers.org/bigg.metabolite/glc__D, https://identifiers.org/chebi/CHEBI:4167, https://identifiers.org/metanetx.chemical/MNXM1137670	<p>names: D-Glucose;Grape sugar;Dextrose;Glucose</p><p>old_id: C00031_ext</p>	e	FALSE	FALSE	FALSE	0	C6H12O6
M_gln__L_e	L-Glutamine	meta_M_gln__L_e	SBO:0000247	bqbiol:is, https://identifiers.org/kegg.compound/C00064, https://identifiers.org/bigg.metabolite/gln__L, https://identifiers.org/chebi/CHEBI:18050, https://identifiers.org/metanetx.chemical/MNXM37	<p>names: L-Glutamine;L-2-Aminoglutaramic acid</p><p>old_id: C00064_ext</p>	e	FALSE	FALSE	FALSE	0	C5H10N2O3
M_arg__L_e	L-Arginine	meta_M_arg__L_e	SBO:0000247	bqbiol:is, https://identifiers.org/kegg.compound/C00062, https://identifiers.org/bigg.metabolite/arg__L, https://identifiers.org/chebi/CHEBI:16467, https://identifiers.org/metanetx.chemical/MNXM739527	<p>names: L-Arginine;(S)-2-Amino-5-guanidinovaleric acid</p><p>old_id: C00062_ext</p>	e	FALSE	FALSE	FALSE	1	C6H15N4O2
M_his__L_e	L-Histidine	meta_M_his__L_e	SBO:0000247	bqbiol:is, https://identifiers.org/kegg.compound/C00135, https://identifiers.org/bigg.metabolite/his__L, https://identifiers.org/chebi/CHEBI:15971, https://identifiers.org/metanetx.chemical/MNXM1107769	<p>names: L-Histidine;(S)-alpha-Amino-1H-imidazole-4-propionic acid</p><p>old_id: C00135_ext</p>	e	FALSE	FALSE	FALSE	0	C6H9N3O2
M_urea_e	Urea	meta_M_urea_e	SBO:0000247	bqbiol:is, https://identifiers.org/kegg.compound/C00086, https://identifiers.org/bigg.metabolite/urea, https://identifiers.org/chebi/CHEBI:16199, https://identifiers.org/metanetx.chemical/MNXM117	<p>names: Urea;Carbamide</p><p>old_id: C00086_ext</p>	e	FALSE	FALSE	FALSE	0	CH4N2O
M_no3_e	Nitrate	meta_M_no3_e	SBO:0000247	bqbiol:is, https://identifiers.org/kegg.compound/C00244, https://identifiers.org/bigg.metabolite/no3, https://identifiers.org/chebi/CHEBI:48107, https://identifiers.org/metanetx.chemical/MNXM732399, https://identifiers.org/metanetx.chemical/MNXM732398	<p>names: Nitrate;Nitric acid</p><p>old_id: C00244_ext</p>	e	FALSE	FALSE	FALSE	-1	NO3
M_nh4_e	NH4+	meta_M_nh4_e	SBO:0000247	bqbiol:is, https://identifiers.org/kegg.compound/C01342, https://identifiers.org/bigg.metabolite/nh4, https://identifiers.org/chebi/CHEBI:28938, https://identifiers.org/metanetx.chemical/MNXM729302	<p>names: NH4+</p><p>old_id: C01342_ext</p>	e	FALSE	FALSE	FALSE	1	NH4
M_so4_e	Sulfate	meta_M_so4_e	SBO:0000247	bqbiol:is, https://identifiers.org/kegg.compound/C00059, https://identifiers.org/bigg.metabolite/so4, https://identifiers.org/chebi/CHEBI:16189, https://identifiers.org/metanetx.chemical/MNXM58	<p>names: Sulfate</p><p>old_id: C00059_ext</p>	e	FALSE	FALSE	FALSE	-2	H0O4S
M_pi_e	Orthophosphate	meta_M_pi_e	SBO:0000247	bqbiol:is, https://identifiers.org/kegg.compound/C00009, https://identifiers.org/bigg.metabolite/pi, https://identifiers.org/chebi/CHEBI:18367, https://identifiers.org/metanetx.chemical/MNXM9	<p>names: Orthophosphate;Phosphate;Phosphoric acid;Orthophosphoric acid</p><p>old_id: C00009_ext</p>	e	FALSE	FALSE	FALSE	-2	HO4P
M_feche_e	Iron chelate	meta_M_feche_e	SBO:0000247	bqbiol:is, https://identifiers.org/kegg.compound/C06704, https://identifiers.org/bigg.metabolite/feche, https://identifiers.org/chebi/CHEBI:5975, https://identifiers.org/metanetx.chemical/MNXM726783, https://identifiers.org/metanetx.chemical/MNXM726781, https://identifiers.org/metanetx.chemical/MNXM1092974	<p>names: Iron chelate</p><p>old_id: C06704_ext</p>	e	FALSE	FALSE	FALSE	0	R
M_mn2_e	Manganese	meta_M_mn2_e	SBO:0000247	bqbiol:is, https://identifiers.org/kegg.compound/C00034, https://identifiers.org/bigg.metabolite/mn2, https://identifiers.org/chebi/CHEBI:18291, https://identifiers.org/metanetx.chemical/MNXM2255, https://identifiers.org/metanetx.chemical/MNXM1932	<p>names: Manganese;Mn2+;Mn(II);Mn(III)</p><p>old_id: C00034_ext</p>	e	FALSE	FALSE	FALSE	0	Mn
M_k_e	Potassium	meta_M_k_e	SBO:0000247	bqbiol:is, https://identifiers.org/kegg.compound/C00238, https://identifiers.org/bigg.metabolite/k, https://identifiers.org/chebi/CHEBI:29103, https://identifiers.org/metanetx.chemical/MNXM95	<p>names: Potassium;K+</p><p>old_id: C00238_ext</p>	e	FALSE	FALSE	FALSE	1	K
M_zn2_e	Zinc	meta_M_zn2_e	SBO:0000247	bqbiol:is, https://identifiers.org/kegg.compound/C00038, https://identifiers.org/bigg.metabolite/zn2, https://identifiers.org/chebi/CHEBI:29105, https://identifiers.org/metanetx.chemical/MNXM729215	<p>names: Zinc;Zn2+;Zn(II)</p><p>old_id: C00038_ext</p>	e	FALSE	FALSE	FALSE	2	Zn
M_ni2_e	Nickel	meta_M_ni2_e	SBO:0000247	bqbiol:is, https://identifiers.org/kegg.compound/C00291, https://identifiers.org/bigg.metabolite/ni2, https://identifiers.org/chebi/CHEBI:28112, https://identifiers.org/metanetx.chemical/MNXM731949, https://identifiers.org/metanetx.chemical/MNXM731950	<p>names: Nickel;Ni2+</p><p>old_id: C00291_ext</p>	e	FALSE	FALSE	FALSE	0	Ni
M_cobalt2_e	Cobalt ion	meta_M_cobalt2_e	SBO:0000247	bqbiol:is, https://identifiers.org/kegg.compound/C00175, https://identifiers.org/bigg.metabolite/cobalt2, https://identifiers.org/chebi/CHEBI:27638, https://identifiers.org/chebi/CHEBI:48828, https://identifiers.org/metanetx.chemical/MNXM90960, https://identifiers.org/metanetx.chemical/MNXM499655	<p>names: Cobalt ion;Cobalt(2+);Co2+;Co(II)</p><p>old_id: C00175_ext</p>	e	FALSE	FALSE	FALSE	2	Co
M_fe2_e	Fe2+	meta_M_fe2_e	SBO:0000247	bqbiol:is, https://identifiers.org/kegg.compound/C14818, https://identifiers.org/bigg.metabolite/fe2, https://identifiers.org/chebi/CHEBI:29033, https://identifiers.org/metanetx.chemical/MNXM726711	<p>names: Fe2+;Fe(II);Ferrous ion;Iron(2+)</p><p>old_id: C14818_ext</p>	e	FALSE	FALSE	FALSE	2	Fe
M_mg2_e	Magnesium	meta_M_mg2_e	SBO:0000247	bqbiol:is, https://identifiers.org/kegg.compound/C00305, https://identifiers.org/bigg.metabolite/mg2, https://identifiers.org/chebi/CHEBI:18420, https://identifiers.org/metanetx.chemical/MNXM653	<p>names: Magnesium;Mg2+</p><p>old_id: C00305_ext</p>	e	FALSE	FALSE	FALSE	2	Mg
M_ca2_e	Calcium	meta_M_ca2_e	SBO:0000247	bqbiol:is, https://identifiers.org/kegg.compound/C00076, https://identifiers.org/bigg.metabolite/ca2, https://identifiers.org/chebi/CHEBI:29108, https://identifiers.org/metanetx.chemical/MNXM128	<p>names: Calcium;Ca2+</p><p>old_id: C00076_ext</p>	e	FALSE	FALSE	FALSE	2	Ca
M_cu2_e	Copper	meta_M_cu2_e	SBO:0000247	bqbiol:is, https://identifiers.org/kegg.compound/C00070, https://identifiers.org/bigg.metabolite/cu2, https://identifiers.org/chebi/CHEBI:28694, https://identifiers.org/metanetx.chemical/MNXM731166, https://identifiers.org/metanetx.chemical/MNXM731165	<p>names: Copper;Cu+;Cu2+;Cu(II)</p><p>old_id: C00070_ext</p>	e	FALSE	FALSE	FALSE	0	Cu
M_mobd_e	Molybdate	meta_M_mobd_e	SBO:0000247	bqbiol:is, https://identifiers.org/kegg.compound/C06232, https://identifiers.org/bigg.metabolite/mobd, https://identifiers.org/chebi/CHEBI:36264, https://identifiers.org/metanetx.chemical/MNXM726092, https://identifiers.org/metanetx.chemical/MNXM726090	<p>names: Molybdate</p><p>old_id: C06232_ext</p>	e	FALSE	FALSE	FALSE	-2	H0MoO4
M_fe3_e	Fe3+	meta_M_fe3_e	SBO:0000247	bqbiol:is, https://identifiers.org/kegg.compound/C14819, https://identifiers.org/bigg.metabolite/fe3, https://identifiers.org/chebi/CHEBI:29034, https://identifiers.org/metanetx.chemical/MNXM726712	<p>names: Fe3+;Fe(III);Ferric ion;Iron(3+)</p><p>old_id: C14819_ext</p>	e	FALSE	FALSE	FALSE	3	Fe
M_ptrc_e	Putrescine	meta_M_ptrc_e	SBO:0000247	bqbiol:is, https://identifiers.org/kegg.compound/C00134, https://identifiers.org/bigg.metabolite/ptrc, https://identifiers.org/chebi/CHEBI:17148, https://identifiers.org/metanetx.chemical/MNXM118	<p>names: Putrescine;1,4-Butanediamine;1,4-Diaminobutane;Tetramethylenediamine;Butane-1,4-diamine</p><p>old_id: C00134_ext</p>	e	FALSE	FALSE	FALSE	2	C4H14N2
M_spmd_e	Spermidine	meta_M_spmd_e	SBO:0000247	bqbiol:is, https://identifiers.org/kegg.compound/C00315, https://identifiers.org/bigg.metabolite/spmd, https://identifiers.org/chebi/CHEBI:16610, https://identifiers.org/metanetx.chemical/MNXM124	<p>names: Spermidine;N-(3-Aminopropyl)-1,4-butane-diamine</p><p>old_id: C00315_ext</p>	e	FALSE	FALSE	FALSE	3	C7H22N3
M_5drib_e	5-Deoxy-D-ribose	meta_M_5drib_e	SBO:0000247	bqbiol:is, https://identifiers.org/bigg.metabolite/5drib, https://identifiers.org/chebi/CHEBI:62012, https://identifiers.org/metanetx.chemical/MNXM1108220, https://identifiers.org/metanetx.chemical/MNXM736134	<p>names: 5-Deoxy-D-ribose</p><p>old_id: E19_ext</p>	e	FALSE	FALSE	FALSE	0	C5H10O4
M_5mdru1p_e	S-Methyl-5-thio-D-ribulose 1-phosphate	meta_M_5mdru1p_e	SBO:0000247	bqbiol:is, https://identifiers.org/kegg.compound/C04582, https://identifiers.org/bigg.metabolite/5mdru1p, https://identifiers.org/chebi/CHEBI:28096, https://identifiers.org/metanetx.chemical/MNXM737603	<p>names: S-Methyl-5-thio-D-ribulose 1-phosphate</p><p>old_id: C04582_ext</p>	e	FALSE	FALSE	FALSE	-2	C6H11O7PS
M_co_e	CO	meta_M_co_e	SBO:0000247	bqbiol:is, https://identifiers.org/kegg.compound/C00237, https://identifiers.org/bigg.metabolite/co, https://identifiers.org/chebi/CHEBI:17245, https://identifiers.org/metanetx.chemical/MNXM726637	<p>names: CO;Carbon monoxide</p><p>old_id: C00237_ext</p>	e	FALSE	FALSE	FALSE	1	CHO
M_h2_e	Hydrogen	meta_M_h2_e	SBO:0000247	bqbiol:is, https://identifiers.org/kegg.compound/C00282, https://identifiers.org/bigg.metabolite/h2, https://identifiers.org/chebi/CHEBI:18276, https://identifiers.org/metanetx.chemical/MNXM1108018	<p>names: Hydrogen;H2</p><p>old_id: C00282_ext</p>	e	FALSE	FALSE	FALSE	0	H2
M_dialurate_e	DialurateDialuric acid	meta_M_dialurate_e	SBO:0000247	bqbiol:is, https://identifiers.org/bigg.metabolite/dialurate, https://identifiers.org/chebi/CHEBI:76452, https://identifiers.org/metanetx.chemical/MNXM1092884, https://identifiers.org/metanetx.chemical/MNXM1100704	<p>names: DialurateDialuric acid</p><p>old_id: E20_ext</p>	e	FALSE	FALSE	FALSE	-2	C4H2N2O4
M_glu__L_e	L-Glutamate	meta_M_glu__L_e	SBO:0000247	bqbiol:is, https://identifiers.org/kegg.compound/C00025, https://identifiers.org/bigg.metabolite/glu__L, https://identifiers.org/chebi/CHEBI:16015, https://identifiers.org/metanetx.chemical/MNXM741173	<p>names: L-Glutamate;L-Glutamic acid;L-Glutaminic acid;Glutamate</p><p>old_id: C00025_ext</p>	e	FALSE	FALSE	FALSE	-1	C5H8NO4
M_glcglyc_e	2-(beta-D-Glucosyl)-sn-glycerolGlucosylglycerol	meta_M_glcglyc_e	SBO:0000247	bqbiol:is, https://identifiers.org/kegg.compound/C11546, https://identifiers.org/bigg.metabolite/glcglyc, https://identifiers.org/chebi/CHEBI:17765, https://identifiers.org/metanetx.chemical/MNXM146345, https://identifiers.org/metanetx.chemical/MNXM3817	<p>names: 2-(beta-D-Glucosyl)-sn-glycerolGlucosylglycerol</p><p>old_id: C11546_ext</p>	e	FALSE	FALSE	FALSE	0	C9H18O8
M_4per_c	4-Phospho-D-erythronate	meta_M_4per_c	SBO:0000247	bqbiol:is, https://identifiers.org/kegg.compound/C03393, https://identifiers.org/bigg.metabolite/4per, https://identifiers.org/chebi/CHEBI:49003, https://identifiers.org/metanetx.chemical/MNXM1407	<p>names: 4-Phospho-D-erythronate;4-Phosphoerythronate</p><p>old_id: C03393_cyt</p>	c	FALSE	FALSE	FALSE	-3	C4H6O8P
M_ohpb_c	2-Oxo-3-hydroxy-4-phosphobutanoate	meta_M_ohpb_c	SBO:0000247	bqbiol:is, https://identifiers.org/kegg.compound/C06054, https://identifiers.org/bigg.metabolite/ohpb, https://identifiers.org/chebi/CHEBI:27951, https://identifiers.org/metanetx.chemical/MNXM1514	<p>names: 2-Oxo-3-hydroxy-4-phosphobutanoate;alpha-Keto-3-hydroxy-4-phosphobutyrate;(3R)-3-Hydroxy-2-oxo-4-phosphonooxybutanoate</p><p>old_id: C06054_cyt</p>	c	FALSE	FALSE	FALSE	-3	C4H4O8P
M_phthr_c	O-Phospho-4-hydroxy-L-threonine	meta_M_phthr_c	SBO:0000247	bqbiol:is, https://identifiers.org/kegg.compound/C06055, https://identifiers.org/bigg.metabolite/phthr, https://identifiers.org/chebi/CHEBI:18336, https://identifiers.org/metanetx.chemical/MNXM759	<p>names: O-Phospho-4-hydroxy-L-threonine;4-(Phosphonooxy)-threonine;4-(Phosphonooxy)-L-threonine</p><p>old_id: C06055_cyt</p>	c	FALSE	FALSE	FALSE	-2	C4H8NO7P
M_2a3o4pob_c	2-Amino-3-oxo-4-phosphonooxybutyrate	meta_M_2a3o4pob_c	SBO:0000247	bqbiol:is, https://identifiers.org/kegg.compound/C07335, https://identifiers.org/bigg.metabolite/2a3o4pob, https://identifiers.org/chebi/CHEBI:16273, https://identifiers.org/metanetx.chemical/MNXM1091685, https://identifiers.org/metanetx.chemical/MNXM478474, https://identifiers.org/metanetx.chemical/MNXM1979	<p>names: 2-Amino-3-oxo-4-phosphonooxybutyrate;L-2-Amino-3-oxo-4-phosphonooxybutyrate;(2S)-2-Amino-3-oxo-4-phosphonooxybutanoate</p><p>old_id: C07335_cyt</p>	c	FALSE	FALSE	FALSE	-3	C4H5NO7P
M_3a2oprop_c	3-Amino-2-oxopropyl phosphate	meta_M_3a2oprop_c	SBO:0000247	bqbiol:is, https://identifiers.org/kegg.compound/C11638, https://identifiers.org/bigg.metabolite/3a2oprop, https://identifiers.org/chebi/CHEBI:1449, https://identifiers.org/metanetx.chemical/MNXM1091747, https://identifiers.org/metanetx.chemical/MNXM1213	<p>names: 3-Amino-2-oxopropyl phosphate;1-Amino-3-(phosphohydroxy)propan-2-one</p><p>old_id: C11638_cyt</p>	c	FALSE	FALSE	FALSE	-1	C3H7NO5P
M_pdx5p_c	Pyridoxine phosphate	meta_M_pdx5p_c	SBO:0000247	bqbiol:is, https://identifiers.org/kegg.compound/C00627, https://identifiers.org/bigg.metabolite/pdx5p, https://identifiers.org/chebi/CHEBI:28803, https://identifiers.org/metanetx.chemical/MNXM454	<p>names: Pyridoxine phosphate;Pyridoxine 5-phosphate;Pyridoxine 5&apos;-phosphate;Pyridoxol 5&apos;-phosphate</p><p>old_id: C00627_cyt</p>	c	FALSE	FALSE	FALSE	-2	C8H10NO6P
M_dscl_c	Precorrin 2	meta_M_dscl_c	SBO:0000247	bqbiol:is, https://identifiers.org/kegg.compound/C02463, https://identifiers.org/bigg.metabolite/dscl, https://identifiers.org/chebi/CHEBI:50602, https://identifiers.org/metanetx.chemical/MNXM739346, https://identifiers.org/metanetx.chemical/MNXM739345	<p>names: Precorrin 2;Dihydrosirohydrochlorin</p><p>old_id: C02463_cyt</p>	c	FALSE	FALSE	FALSE	-7	C42H41N4O16
M_pre3a_c	Precorrin 3A	meta_M_pre3a_c	SBO:0000247	bqbiol:is, https://identifiers.org/kegg.compound/C05772, https://identifiers.org/bigg.metabolite/pre3a, https://identifiers.org/chebi/CHEBI:28307, https://identifiers.org/metanetx.chemical/MNXM1290	<p>names: Precorrin 3A</p><p>old_id: C05772_cyt</p>	c	FALSE	FALSE	FALSE	-7	C43H43N4O16
M_pre3b_c	Precorrin 3B	meta_M_pre3b_c	SBO:0000247	bqbiol:is, https://identifiers.org/kegg.compound/C06406, https://identifiers.org/bigg.metabolite/pre3b, https://identifiers.org/chebi/CHEBI:27711, https://identifiers.org/metanetx.chemical/MNXM1291	<p>names: Precorrin 3B</p><p>old_id: C06406_cyt</p>	c	FALSE	FALSE	FALSE	-7	C43H43N4O17
M_pre4_c	Precorrin 4	meta_M_pre4_c	SBO:0000247	bqbiol:is, https://identifiers.org/kegg.compound/C06407, https://identifiers.org/bigg.metabolite/pre4, https://identifiers.org/chebi/CHEBI:16430, https://identifiers.org/metanetx.chemical/MNXM1441	<p>names: Precorrin 4</p><p>old_id: C06407_cyt</p>	c	FALSE	FALSE	FALSE	-8	C44H44N4O17
M_pre5_c	Precorrin 5	meta_M_pre5_c	SBO:0000247	bqbiol:is, https://identifiers.org/kegg.compound/C06416, https://identifiers.org/bigg.metabolite/pre5, https://identifiers.org/chebi/CHEBI:27630, https://identifiers.org/metanetx.chemical/MNXM729931, https://identifiers.org/metanetx.chemical/MNXM729933	<p>names: Precorrin 5</p><p>old_id: C06416_cyt</p>	c	FALSE	FALSE	FALSE	-8	C45H46N4O17
M_pre6a_c	Precorrin 6X	meta_M_pre6a_c	SBO:0000247	bqbiol:is, https://identifiers.org/kegg.compound/C06320, https://identifiers.org/bigg.metabolite/pre6a, https://identifiers.org/chebi/CHEBI:27513, https://identifiers.org/metanetx.chemical/MNXM1496	<p>names: Precorrin 6X;Precorrin 6A</p><p>old_id: C06320_cyt</p>	c	FALSE	FALSE	FALSE	-7	C44H47N4O16
M_pre6b_c	Precorrin 6Y	meta_M_pre6b_c	SBO:0000247	bqbiol:is, https://identifiers.org/kegg.compound/C06319, https://identifiers.org/bigg.metabolite/pre6b, https://identifiers.org/chebi/CHEBI:27858, https://identifiers.org/metanetx.chemical/MNXM729283, https://identifiers.org/metanetx.chemical/MNXM729285, https://identifiers.org/metanetx.chemical/MNXM729284	<p>names: Precorrin 6Y;Precorrin 6B</p><p>old_id: C06319_cyt</p>	c	FALSE	FALSE	FALSE	-6	C44H50N4O16
M_pre8_c	Precorrin 8X	meta_M_pre8_c	SBO:0000247	bqbiol:is, https://identifiers.org/kegg.compound/C06408, https://identifiers.org/bigg.metabolite/pre8, https://identifiers.org/chebi/CHEBI:28629, https://identifiers.org/metanetx.chemical/MNXM729939, https://identifiers.org/metanetx.chemical/MNXM729940, https://identifiers.org/metanetx.chemical/MNXM729938	<p>names: Precorrin 8X;Precorrin 8</p><p>old_id: C06408_cyt</p>	c	FALSE	FALSE	FALSE	-7	C45H53N4O14
M_hgbyr_c	Hydrogenobyrinate	meta_M_hgbyr_c	SBO:0000247	bqbiol:is, https://identifiers.org/kegg.compound/C06399, https://identifiers.org/bigg.metabolite/hgbyr, https://identifiers.org/chebi/CHEBI:17926, https://identifiers.org/metanetx.chemical/MNXM727805, https://identifiers.org/metanetx.chemical/MNXM727803, https://identifiers.org/metanetx.chemical/MNXM727804	<p>names: Hydrogenobyrinate;Hydrogenobyrinic acid</p><p>old_id: C06399_cyt</p>	c	FALSE	FALSE	FALSE	-6	C45H54N4O14
M_hgbam_c	Hydrogenobyrinate a,c diamide	meta_M_hgbam_c	SBO:0000247	bqbiol:is, https://identifiers.org/kegg.compound/C06503, https://identifiers.org/bigg.metabolite/hgbam, https://identifiers.org/chebi/CHEBI:27914, https://identifiers.org/metanetx.chemical/MNXM726058, https://identifiers.org/metanetx.chemical/MNXM726057, https://identifiers.org/metanetx.chemical/MNXM726059	<p>names: Hydrogenobyrinate a,c diamide;Hydrogenobyrinate diamide;Hydrogenobyrinic acid a,c-diamide</p><p>old_id: C06503_cyt</p>	c	FALSE	FALSE	FALSE	-4	C45H58N6O12
M_co2dam_c	Cob(II)yrinate a,c diamide	meta_M_co2dam_c	SBO:0000247	bqbiol:is, https://identifiers.org/kegg.compound/C06504, https://identifiers.org/bigg.metabolite/co2dam, https://identifiers.org/chebi/CHEBI:27937, https://identifiers.org/metanetx.chemical/MNXM741313, https://identifiers.org/metanetx.chemical/MNXM741311	<p>names: Cob(II)yrinate a,c diamide;Cob(II)yrinate diamide;Cob(II)yrinic acid a,c-diamide</p><p>old_id: C06504_cyt</p>	c	FALSE	FALSE	FALSE	-4	C45CoH56N6O12
M_co1dam_c	Cob(I)yrinate a,c diamide	meta_M_co1dam_c	SBO:0000247	bqbiol:is, https://identifiers.org/kegg.compound/C06505, https://identifiers.org/bigg.metabolite/co1dam, https://identifiers.org/chebi/CHEBI:28531, https://identifiers.org/metanetx.chemical/MNXM741370, https://identifiers.org/metanetx.chemical/MNXM741369	<p>names: Cob(I)yrinate a,c diamide;Cob(I)yrinate diamide;Cob(I)yrinic acid a,c-diamide</p><p>old_id: C06505_cyt</p>	c	FALSE	FALSE	FALSE	-5	C45CoH56N6O12
M_adcobdam_c	Adenosyl cobyrinate a,c diamide	meta_M_adcobdam_c	SBO:0000247	bqbiol:is, https://identifiers.org/kegg.compound/C06506, https://identifiers.org/bigg.metabolite/adcobdam, https://identifiers.org/chebi/CHEBI:2482, https://identifiers.org/metanetx.chemical/MNXM735498, https://identifiers.org/metanetx.chemical/MNXM735499	<p>names: Adenosyl cobyrinate a,c diamide;Adenosyl cobyrinate diamide;Adenosylcob(III)yrinic acid a,c-diamide;Adenosylcobyrinic acid a,c-diamide</p><p>old_id: C06506_cyt</p>	c	FALSE	FALSE	FALSE	-4	C55CoH68N11O15
M_adcobhex_c	Adenosyl cobyrinate hexaamide	meta_M_adcobhex_c	SBO:0000247	bqbiol:is, https://identifiers.org/kegg.compound/C06507, https://identifiers.org/bigg.metabolite/adcobhex, https://identifiers.org/chebi/CHEBI:2483, https://identifiers.org/metanetx.chemical/MNXM877	<p>names: Adenosyl cobyrinate hexaamide;Adenosylcobyric acid</p><p>old_id: C06507_cyt</p>	c	FALSE	FALSE	FALSE	1	C55H77CoN15O11
M_adocbip_c	Adenosyl cobinamide phosphate	meta_M_adocbip_c	SBO:0000247	bqbiol:is, https://identifiers.org/kegg.compound/C06509, https://identifiers.org/bigg.metabolite/adocbip, https://identifiers.org/chebi/CHEBI:2481, https://identifiers.org/metanetx.chemical/MNXM1104880	<p>names: Adenosyl cobinamide phosphate</p><p>old_id: C06509_cyt</p>	c	FALSE	FALSE	FALSE	0	C58CoH84N16O14P
M_agdpcbi_c	Adenosine-GDP-cobinamide	meta_M_agdpcbi_c	SBO:0000247	bqbiol:is, https://identifiers.org/kegg.compound/C06510, https://identifiers.org/bigg.metabolite/agdpcbi, https://identifiers.org/chebi/CHEBI:2479, https://identifiers.org/metanetx.chemical/MNXM1101279	<p>names: Adenosine-GDP-cobinamide;Adenosylcobinamide-GDP</p><p>old_id: C06510_cyt</p>	c	FALSE	FALSE	FALSE	-1	C68CoH95N21O21P2
M_5prdmbz_c	N1-(5-Phospho-alpha-D-ribosyl)-5,6-dimethylbenzimidazole	meta_M_5prdmbz_c	SBO:0000247	bqbiol:is, https://identifiers.org/kegg.compound/C04778, https://identifiers.org/bigg.metabolite/5prdmbz, https://identifiers.org/chebi/CHEBI:16837, https://identifiers.org/metanetx.chemical/MNXM1224	<p>names: N1-(5-Phospho-alpha-D-ribosyl)-5,6-dimethylbenzimidazole;alpha-Ribazole 5&apos;-phosphate</p><p>old_id: C04778_cyt</p>	c	FALSE	FALSE	FALSE	-2	C14H17N2O7P
M_rdmbzi_c	alpha-Ribazole	meta_M_rdmbzi_c	SBO:0000247	bqbiol:is, https://identifiers.org/kegg.compound/C05775, https://identifiers.org/bigg.metabolite/rdmbzi, https://identifiers.org/chebi/CHEBI:10329, https://identifiers.org/metanetx.chemical/MNXM729592	<p>names: alpha-Ribazole;N1-(alpha-D-Ribosyl)-5,6-dimethylbenzimidazole</p><p>old_id: C05775_cyt</p>	c	FALSE	FALSE	FALSE	0	C14H18N2O4
M_hco3_e	HCO3-	meta_M_hco3_e	SBO:0000247	bqbiol:is, https://identifiers.org/kegg.compound/C00288, https://identifiers.org/bigg.metabolite/hco3, https://identifiers.org/chebi/CHEBI:17544, https://identifiers.org/metanetx.chemical/MNXM60	<p>names: HCO3-;Bicarbonate;Hydrogencarbonate;Acid carbonate</p><p>old_id: C00288_med</p>	e	FALSE	FALSE	FALSE	-1	HCO3
M_oh1_e	HO-	meta_M_oh1_e	SBO:0000247	bqbiol:is, https://identifiers.org/kegg.compound/C01328, https://identifiers.org/bigg.metabolite/oh1, https://identifiers.org/chebi/CHEBI:16234, https://identifiers.org/metanetx.chemical/MNXM02	<p>names: HO-;OH-;Hydroxide ion</p><p>old_id: C01328_med</p>	e	FALSE	FALSE	FALSE	-1	OH
M_h2co3_e	Carbonic acid	meta_M_h2co3_e	SBO:0000247	bqbiol:is, https://identifiers.org/kegg.compound/C01353, https://identifiers.org/bigg.metabolite/h2co3, https://identifiers.org/chebi/CHEBI:28976, https://identifiers.org/metanetx.chemical/MNXM60	<p>names: Carbonic acid;Dihydrogen carbonate;H2CO3</p><p>old_id: C01353_med</p>	e	FALSE	FALSE	FALSE	-1	CHO3
M_E50_e	CarbonateCO32-	meta_M_E50_e	SBO:0000247	bqbiol:is, https://identifiers.org/chebi/CHEBI:41609, https://identifiers.org/metanetx.chemical/MNXM60	<p>names: CarbonateCO32-</p><p>old_id: E50_med</p>	e	FALSE	FALSE	FALSE	-1	CHO3
M_bm_glycogen_c	Glycogen component of biomass		SBO:0000247			c	FALSE	FALSE	FALSE		R
M_glcn_c	D-Gluconate	meta_M_glcn_c	SBO:0000247	bqbiol:is, https://identifiers.org/kegg.compound/C00257, https://identifiers.org/chebi/CHEBI:18391, https://identifiers.org/bigg.metabolite/glcn, https://identifiers.org/metanetx.chemical/MNXM341		c	FALSE	FALSE	FALSE	-1	C6H11O7
M_Largn_c	L-Arogenate	meta_M_Largn_c	SBO:0000247	bqbiol:is, https://identifiers.org/kegg.compound/C00826, https://identifiers.org/chebi/CHEBI:17530, https://identifiers.org/bigg.metabolite/Largn, https://identifiers.org/metanetx.chemical/MNXM696		c	FALSE	FALSE	FALSE	0	C10H13NO5
M_csn_c	Cytosine	meta_M_csn_c	SBO:0000247	bqbiol:is, https://identifiers.org/kegg.compound/C00380, https://identifiers.org/chebi/CHEBI:16040, https://identifiers.org/bigg.metabolite/csn, https://identifiers.org/metanetx.chemical/MNXM761		c	FALSE	FALSE	FALSE	0	C4H5N3O
M_r1p_c	Alpha-D-Ribose 1-phosphate	meta_M_r1p_c	SBO:0000247	bqbiol:is, https://identifiers.org/kegg.compound/C00620, https://identifiers.org/chebi/CHEBI:16300, https://identifiers.org/bigg.metabolite/r1p, https://identifiers.org/metanetx.chemical/MNXM1103205		c	FALSE	FALSE	FALSE	0	C5H11O8P
M_cspmd_c	Carboxyspermidine	meta_M_cspmd_c	SBO:0000247	bqbiol:is, https://identifiers.org/kegg.compound/C18172, https://identifiers.org/chebi/CHEBI:65072, https://identifiers.org/bigg.metabolite/cspmd, https://identifiers.org/metanetx.chemical/MNXM741441, https://identifiers.org/metanetx.chemical/MNXM741438		c	FALSE	FALSE	FALSE	2	C8H21N3O2
M_h_cm	H+	meta_M_h_cm	SBO:0000247	bqbiol:is, https://identifiers.org/kegg.compound/C00080, https://identifiers.org/bigg.metabolite/h, https://identifiers.org/chebi/CHEBI:15378, https://identifiers.org/metanetx.chemical/MNXM1	<p>names: H+;Hydron</p><p>old_id: C00080_cyt</p>	cm	FALSE	FALSE	FALSE	1	H
M_h_um	H+	meta_M_h_um	SBO:0000247	bqbiol:is, https://identifiers.org/kegg.compound/C00080, https://identifiers.org/bigg.metabolite/h, https://identifiers.org/chebi/CHEBI:15378, https://identifiers.org/metanetx.chemical/MNXM1	<p>names: H+;Hydron</p><p>old_id: C00080_cyt</p>	um	FALSE	FALSE	FALSE	1	H
M_cdec3eACP_c	Cis-dec-3-enoyl-[acyl-carrier protein] (n-C10:1)	meta_M_cdec3eACP_c	SBO:0000247	bqbiol:is, https://identifiers.org/kegg.compound/C04180, https://identifiers.org/chebi/CHEBI:1480, https://identifiers.org/bigg.metabolite/cdec3eACP, https://identifiers.org/metanetx.chemical/MNXM7186, https://identifiers.org/metanetx.chemical/MNXM5086		c	FALSE	FALSE	FALSE	0	C10H17ORS
M_3ocddec5eACP_c	3-oxo-cis-dodec-5-enoyl-[acyl-carrier protein]	meta_M_3ocddec5eACP_c	SBO:0000247	bqbiol:is, https://identifiers.org/bigg.metabolite/3ocddec5eACP, https://identifiers.org/metanetx.chemical/MNXM6837		c	FALSE	FALSE	FALSE	0	C12H19O2RS
M_3hcddec5eACP_c	(R)-3-hydroxy-cis-dodec-5-enoyl-[acyl-carrier protein]	meta_M_3hcddec5eACP_c	SBO:0000247	bqbiol:is, https://identifiers.org/bigg.metabolite/3hcddec5eACP, https://identifiers.org/metanetx.chemical/MNXM5389		c	FALSE	FALSE	FALSE	0	C12H21O2RS
M_t3c5ddeceACP_c	Trans-3-cis-5-dodecenoyl-[acyl-carrier protein]	meta_M_t3c5ddeceACP_c	SBO:0000247	bqbiol:is, https://identifiers.org/bigg.metabolite/t3c5ddeceACP, https://identifiers.org/metanetx.chemical/MNXM5959		c	FALSE	FALSE	FALSE	0	C12H19ORS
M_cddec5eACP_c	Cis-dodec-5-enoyl-[acyl-carrier protein] (n-C12:1)	meta_M_cddec5eACP_c	SBO:0000247	bqbiol:is, https://identifiers.org/bigg.metabolite/cddec5eACP, https://identifiers.org/metanetx.chemical/MNXM163784		c	FALSE	FALSE	FALSE	0	C12H21ORS
M_3ocmrs7eACP_c	3-oxo-cis-myristol-7-eoyl-[acyl-carrier protein]	meta_M_3ocmrs7eACP_c	SBO:0000247	bqbiol:is, https://identifiers.org/bigg.metabolite/3ocmrs7eACP, https://identifiers.org/metanetx.chemical/MNXM6838		c	FALSE	FALSE	FALSE	0	C14H23O2RS
M_3hcmrs7eACP_c	(R)-3-hydroxy-cis-myristol-7-eoyl-[acyl-carrier protein]	meta_M_3hcmrs7eACP_c	SBO:0000247	bqbiol:is, https://identifiers.org/bigg.metabolite/3hcmrs7eACP, https://identifiers.org/metanetx.chemical/MNXM5390		c	FALSE	FALSE	FALSE	0	C14H25O2RS
M_t3c7mrseACP_c	Trans-3-cis-7-myristoleoyl-[acyl-carrier protein]	meta_M_t3c7mrseACP_c	SBO:0000247	bqbiol:is, https://identifiers.org/bigg.metabolite/t3c7mrseACP, https://identifiers.org/metanetx.chemical/MNXM5960		c	FALSE	FALSE	FALSE	0	C14H23ORS
M_tdeACP_c	Cis-tetradec-7-enoyl-[acyl-carrier protein] (n-C14:1)	meta_M_tdeACP_c	SBO:0000247	bqbiol:is, https://identifiers.org/chebi/CHEBI:76519, https://identifiers.org/bigg.metabolite/tdeACP, https://identifiers.org/metanetx.chemical/MNXM162426		c	FALSE	FALSE	FALSE	0	C14H25ORS
M_3ocpalm9eACP_c	3-oxo-cis-palm-9-eoyl-[acyl-carrier protein]	meta_M_3ocpalm9eACP_c	SBO:0000247	bqbiol:is, https://identifiers.org/bigg.metabolite/3ocpalm9eACP, https://identifiers.org/metanetx.chemical/MNXM6839		c	FALSE	FALSE	FALSE	0	C16H27O2RS
M_3hcpalm9eACP_c	(R)-3-hydroxy-cis-palm-9-eoyl-[acyl-carrier protein]	meta_M_3hcpalm9eACP_c	SBO:0000247	bqbiol:is, https://identifiers.org/bigg.metabolite/3hcpalm9eACP, https://identifiers.org/metanetx.chemical/MNXM6556		c	FALSE	FALSE	FALSE	0	C16H29O2RS
M_t3c9palmeACP_c	Trans-3-cis-9-palmitoleoyl-[acyl-carrier protein]	meta_M_t3c9palmeACP_c	SBO:0000247	bqbiol:is, https://identifiers.org/bigg.metabolite/t3c9palmeACP, https://identifiers.org/metanetx.chemical/MNXM5961		c	FALSE	FALSE	FALSE	0	C16H27ORS
M_hdeACP_c	Cis-hexadec-9-enoyl-[acyl-carrier protein] (n-C16:1)	meta_M_hdeACP_c	SBO:0000247	bqbiol:is, https://identifiers.org/chebi/CHEBI:76518, https://identifiers.org/bigg.metabolite/hdeACP, https://identifiers.org/metanetx.chemical/MNXM89949		c	FALSE	FALSE	FALSE	0	C16H29ORS
M_3ocvac11eACP_c	3-oxo-cis-vacc-11-enoyl-[acyl-carrier protein]	meta_M_3ocvac11eACP_c	SBO:0000247	bqbiol:is, https://identifiers.org/bigg.metabolite/3ocvac11eACP, https://identifiers.org/metanetx.chemical/MNXM6840		c	FALSE	FALSE	FALSE	0	C18H31O2RS
M_3hcvac11eACP_c	(R)-3-hydroxy-cis-vacc-11-enoyl-[acyl-carrier protein]	meta_M_3hcvac11eACP_c	SBO:0000247	bqbiol:is, https://identifiers.org/bigg.metabolite/3hcvac11eACP, https://identifiers.org/metanetx.chemical/MNXM6557		c	FALSE	FALSE	FALSE	0	C18H33O2RS
M_t3c11vaceACP_c	Trans-3-cis-11-vacceoyl-[acyl-carrier protein]	meta_M_t3c11vaceACP_c	SBO:0000247	bqbiol:is, https://identifiers.org/bigg.metabolite/t3c11vaceACP, https://identifiers.org/metanetx.chemical/MNXM5958		c	FALSE	FALSE	FALSE	0	C18H31ORS
M_octeACP_c	Cis-octadec-11-enoyl-[acyl-carrier protein] (n-C18:1)	meta_M_octeACP_c	SBO:0000247	bqbiol:is, https://identifiers.org/bigg.metabolite/octeACP, https://identifiers.org/metanetx.chemical/MNXM89950		c	FALSE	FALSE	FALSE	0	C18H33ORS
M_octe_9_ACP_c	Cis-octadec-9-enoyl-[acyl-carrier protein] (n-C18 1)	meta_M_octe_9_ACP_c	SBO:0000247	bqbiol:is, https://identifiers.org/bigg.metabolite/octe_9_ACP, https://identifiers.org/metanetx.chemical/MNXM147065		c	FALSE	FALSE	FALSE	0	C18H33ORS
M_1hdecg3p_c	1-hexadecanoyl-sn-glycerol 3-phosphate	meta_M_1hdecg3p_c	SBO:0000247	bqbiol:is, https://identifiers.org/kegg.compound/C04036, https://identifiers.org/chebi/CHEBI:64023, https://identifiers.org/bigg.metabolite/1hdecg3p, https://identifiers.org/metanetx.chemical/MNXM732965		c	FALSE	FALSE	FALSE	-2	C19H37O7P
M_1hdec9eg3p_c	1-hexadec-9-enoyl-sn-glycerol 3-phosphate	meta_M_1hdec9eg3p_c	SBO:0000247	bqbiol:is, https://identifiers.org/bigg.metabolite/1hdec9eg3p, https://identifiers.org/metanetx.chemical/MNXM91047		c	FALSE	FALSE	FALSE	-2	C19H35O7P
M_1odecg3p_c	1-octadecanoyl-sn-glycerol 3-phosphate	meta_M_1odecg3p_c	SBO:0000247	bqbiol:is, https://identifiers.org/chebi/CHEBI:74565, https://identifiers.org/bigg.metabolite/1odecg3p, https://identifiers.org/metanetx.chemical/MNXM734212		c	FALSE	FALSE	FALSE	-2	C21H41O7P
M_1odec11eg3p_c	1-octadec-11-enoyl-sn-glycerol 3-phosphate	meta_M_1odec11eg3p_c	SBO:0000247	bqbiol:is, https://identifiers.org/bigg.metabolite/1odec11eg3p, https://identifiers.org/metanetx.chemical/MNXM732145		c	FALSE	FALSE	FALSE	-2	C21H39O7P
M_1odec9eg3p_c	1-octadec-9-enoyl-sn-glycerol 3-phosphate	meta_M_1odec9eg3p_c	SBO:0000247	bqbiol:is, https://identifiers.org/bigg.metabolite/1odec9eg3p, https://identifiers.org/metanetx.chemical/MNXM145555		c	FALSE	FALSE	FALSE	-2	C21H39O7P
M_1odec912eg3p_c	1-octadec-9-12-dienoyl-sn-glycerol 3-phosphate	meta_M_1odec912eg3p_c	SBO:0000247	bqbiol:is, https://identifiers.org/bigg.metabolite/1odec912eg3p, https://identifiers.org/metanetx.chemical/MNXM147683		c	FALSE	FALSE	FALSE	-2	C21H37O7P
M_1odec691215eg3p_c	1-octadec-6-9-12-15-tetraenoyl-sn-glycerol 3-phosphate	meta_M_1odec691215eg3p_c	SBO:0000247	bqbiol:is, https://identifiers.org/bigg.metabolite/1odec691215eg3p, https://identifiers.org/metanetx.chemical/MNXM147680		c	FALSE	FALSE	FALSE	-2	C21H33O7P
M_1odec91215eg3p_c	1-octadec-9-12-15-trienoyl-sn-glycerol 3-phosphate	meta_M_1odec91215eg3p_c	SBO:0000247	bqbiol:is, https://identifiers.org/bigg.metabolite/1odec91215eg3p, https://identifiers.org/metanetx.chemical/MNXM147682		c	FALSE	FALSE	FALSE	-2	C21H35O7P
M_1odec6912eg3p_c	1-octadec-6-9-12trienoyl-sn-glycerol 3-phosphate	meta_M_1odec6912eg3p_c	SBO:0000247	bqbiol:is, https://identifiers.org/bigg.metabolite/1odec6912eg3p, https://identifiers.org/metanetx.chemical/MNXM147681		c	FALSE	FALSE	FALSE	-2	C21H35O7P
M_pa160_c	1,2-dihexadecanoyl-sn-glycerol 3-phosphate	meta_M_pa160_c	SBO:0000247	bqbiol:is, https://identifiers.org/chebi/CHEBI:72859, https://identifiers.org/bigg.metabolite/pa160, https://identifiers.org/metanetx.chemical/MNXM731668		c	FALSE	FALSE	FALSE	-2	C35H67O8P
M_pa161_c	1,2-dihexadec-9-enoyl-sn-glycerol 3-phosphate	meta_M_pa161_c	SBO:0000247	bqbiol:is, https://identifiers.org/bigg.metabolite/pa161, https://identifiers.org/metanetx.chemical/MNXM90510		c	FALSE	FALSE	FALSE	-2	C35H63O8P
M_pa180_c	1,2-dioctadecanoyl-sn-glycerol 3-phosphate	meta_M_pa180_c	SBO:0000247	bqbiol:is, https://identifiers.org/bigg.metabolite/pa180, https://identifiers.org/metanetx.chemical/MNXM737489		c	FALSE	FALSE	FALSE	-2	C39H75O8P
M_pa181_c	1,2-dioctadec-11-enoyl-sn-glycerol 3-phosphate	meta_M_pa181_c	SBO:0000247	bqbiol:is, https://identifiers.org/bigg.metabolite/pa181, https://identifiers.org/metanetx.chemical/MNXM90511		c	FALSE	FALSE	FALSE	-2	C39H71O8P
M_pa181_9_c	1,2-dioctadec-9-enoyl-sn-glycerol 3-phosphate	meta_M_pa181_9_c	SBO:0000247	bqbiol:is, https://identifiers.org/bigg.metabolite/pa181_9, https://identifiers.org/metanetx.chemical/MNXM147355		c	FALSE	FALSE	FALSE	-2	C39H71O8P
M_pa182_9_12_c	1,2-dioctadec-9-12-dienoyl-sn-glycerol 3-phosphate	meta_M_pa182_9_12_c	SBO:0000247	bqbiol:is, https://identifiers.org/bigg.metabolite/pa182_9_12, https://identifiers.org/metanetx.chemical/MNXM147354		c	FALSE	FALSE	FALSE	-2	C39H67O8P
M_pa184_6_9_12_15_c	1,2-dioctadec-6-9-12-15-tetraenoyl-sn-glycerol 3-phosphate	meta_M_pa184_6_9_12_15_c	SBO:0000247	bqbiol:is, https://identifiers.org/bigg.metabolite/pa184_6_9_12_15, https://identifiers.org/metanetx.chemical/MNXM147351		c	FALSE	FALSE	FALSE	-2	C39H59O8P
M_pa183_9_12_15_c	1,2-dioctadec-9-12-15-trienoyl-sn-glycerol 3-phosphate	meta_M_pa183_9_12_15_c	SBO:0000247	bqbiol:is, https://identifiers.org/bigg.metabolite/pa183_9_12_15, https://identifiers.org/metanetx.chemical/MNXM147353		c	FALSE	FALSE	FALSE	-2	C39H65O8P
M_pa183_6_9_12_c	1,2-dioctadec-6-9-12-trienoyl-sn-glycerol 3-phosphate	meta_M_pa183_6_9_12_c	SBO:0000247	bqbiol:is, https://identifiers.org/bigg.metabolite/pa183_6_9_12, https://identifiers.org/metanetx.chemical/MNXM147352		c	FALSE	FALSE	FALSE	-2	C39H63O8P
M_12dgr160_c	1,2-Diacyl-sn-glycerol (dihexadecanoyl, n-C16:0)	meta_M_12dgr160_c	SBO:0000247	bqbiol:is, https://identifiers.org/bigg.metabolite/12dgr160, https://identifiers.org/metanetx.chemical/MNXM3132		c	FALSE	FALSE	FALSE	0	C35H68O5
M_12dgr161_c	1,2-Diacyl-sn-glycerol (dihexadec-9-enoyl, n-C16:1)	meta_M_12dgr161_c	SBO:0000247	bqbiol:is, https://identifiers.org/bigg.metabolite/12dgr161, https://identifiers.org/metanetx.chemical/MNXM3774		c	FALSE	FALSE	FALSE	0	C35H64O5
M_12dgr180_c	1,2-Diacyl-sn-glycerol (dioctadecanoyl, n-C18:0)	meta_M_12dgr180_c	SBO:0000247	bqbiol:is, https://identifiers.org/bigg.metabolite/12dgr180, https://identifiers.org/metanetx.chemical/MNXM4217		c	FALSE	FALSE	FALSE	0	C39H76O5
M_12dgr181_c	1,2-Diacyl-sn-glycerol (dioctadec-11-enoyl, n-C18:1)	meta_M_12dgr181_c	SBO:0000247	bqbiol:is, https://identifiers.org/bigg.metabolite/12dgr181, https://identifiers.org/metanetx.chemical/MNXM3775		c	FALSE	FALSE	FALSE	0	C39H72O5
M_12dgr181_9_c	1,2-Diacyl-sn-glycerol (dioctadec-9-enoyl, n-C18 1)	meta_M_12dgr181_9_c	SBO:0000247	bqbiol:is, https://identifiers.org/bigg.metabolite/12dgr181_9, https://identifiers.org/metanetx.chemical/MNXM147348		c	FALSE	FALSE	FALSE	0	C39H72O5
M_12dgr182_9_12_c	1,2-Diacyl-sn-glycerol (dioctadec-9-12-dienoyl, n-C18 2)	meta_M_12dgr182_9_12_c	SBO:0000247	bqbiol:is, https://identifiers.org/bigg.metabolite/12dgr182_9_12, https://identifiers.org/metanetx.chemical/MNXM147347		c	FALSE	FALSE	FALSE	0	C39H68O5
M_12dgr184_6_9_12_15_c	1,2-Diacyl-sn-glycerol (dioctadec-6-9-12-15-tetraenoyl, n-C18 4)	meta_M_12dgr184_6_9_12_15_c	SBO:0000247	bqbiol:is, https://identifiers.org/bigg.metabolite/12dgr184_6_9_12_15, https://identifiers.org/metanetx.chemical/MNXM147344		c	FALSE	FALSE	FALSE	0	C39H60O5
M_12dgr183_9_12_15_c	1,2-Diacyl-sn-glycerol (dioctadec-9-12-15-trienoyl, n-C18 3)	meta_M_12dgr183_9_12_15_c	SBO:0000247	bqbiol:is, https://identifiers.org/bigg.metabolite/12dgr183_9_12_15, https://identifiers.org/metanetx.chemical/MNXM147346		c	FALSE	FALSE	FALSE	0	C39H66O5
M_12dgr183_6_9_12_c	1,2-Diacyl-sn-glycerol (dioctadec-6-9-12-trienoyl, n-C18 3)	meta_M_12dgr183_6_9_12_c	SBO:0000247	bqbiol:is, https://identifiers.org/bigg.metabolite/12dgr183_6_9_12, https://identifiers.org/metanetx.chemical/MNXM147345		c	FALSE	FALSE	FALSE	0	C39H64O5
M_12mgdg160_c	3-D-glucosyl-1,2-Diacylglycerol (n-C16::0)	meta_M_12mgdg160_c	SBO:0000247	bqbiol:is, https://identifiers.org/bigg.metabolite/12mgdg160, https://identifiers.org/metanetx.chemical/MNXM1091596		c	FALSE	FALSE	FALSE	0	C41H78O10
M_12mgdg161_c	3-D-glucosyl-1,2-Diacylglycerol (n-C16::1)	meta_M_12mgdg161_c	SBO:0000247	bqbiol:is, https://identifiers.org/bigg.metabolite/12mgdg161, https://identifiers.org/metanetx.chemical/MNXM1091597		c	FALSE	FALSE	FALSE	0	C41H74O10
M_12mgdg180_c	3-D-glucosyl-1,2-Diacylglycerol (n-C18::0)	meta_M_12mgdg180_c	SBO:0000247	bqbiol:is, https://identifiers.org/bigg.metabolite/12mgdg180, https://identifiers.org/metanetx.chemical/MNXM1091598		c	FALSE	FALSE	FALSE	0	C45H86O10
M_12mgdg181_c	3-D-glucosyl-1,2-Diacylglycerol (n-C18::1)	meta_M_12mgdg181_c	SBO:0000247	bqbiol:is, https://identifiers.org/bigg.metabolite/12mgdg181, https://identifiers.org/metanetx.chemical/MNXM1091599		c	FALSE	FALSE	FALSE	0	C45H82O10
M_12mgdg181_9_c	3-D-glucosyl-1,2-Diacylglycerol (n-C18::1:9)	meta_M_12mgdg181_9_c	SBO:0000247	bqbiol:is, https://identifiers.org/bigg.metabolite/12mgdg181_9, https://identifiers.org/metanetx.chemical/MNXM1091600		c	FALSE	FALSE	FALSE	0	C45H82O10
M_12mgdg182_9_12_c	3-D-glucosyl-1,2-Diacylglycerol (n-C18::2)	meta_M_12mgdg182_9_12_c	SBO:0000247	bqbiol:is, https://identifiers.org/bigg.metabolite/12mgdg182_9_12, https://identifiers.org/metanetx.chemical/MNXM1091601		c	FALSE	FALSE	FALSE	0	C45H78O10
M_12mgdg184_6_9_12_15_c	3-D-glucosyl-1,2-Diacylglycerol (n-C18::4)	meta_M_12mgdg184_6_9_12_15_c	SBO:0000247	bqbiol:is, https://identifiers.org/bigg.metabolite/12mgdg184_6_9_12_15, https://identifiers.org/metanetx.chemical/MNXM1091604		c	FALSE	FALSE	FALSE	0	C45H70O10
M_12mgdg183_9_12_15_c	3-D-glucosyl-1,2-Diacylglycerol (n-C18::3 (9,12,15))	meta_M_12mgdg183_9_12_15_c	SBO:0000247	bqbiol:is, https://identifiers.org/bigg.metabolite/12mgdg183_9_12_15, https://identifiers.org/metanetx.chemical/MNXM1091603		c	FALSE	FALSE	FALSE	0	C45H76O10
M_12mgdg183_6_9_12_c	3-D-glucosyl-1,2-Diacylglycerol (n-C18::3 (6,9,12))	meta_M_12mgdg183_6_9_12_c	SBO:0000247	bqbiol:is, https://identifiers.org/bigg.metabolite/12mgdg183_6_9_12, https://identifiers.org/metanetx.chemical/MNXM1091602		c	FALSE	FALSE	FALSE	0	C45H74O10
M_mgdg160_c	1,2-Diacyl-3-beta-D-galactosyl-sn-glycerol (n-C16::0)	meta_M_mgdg160_c	SBO:0000247	bqbiol:is, https://identifiers.org/bigg.metabolite/mgdg160, https://identifiers.org/metanetx.chemical/MNXM146470		c	FALSE	FALSE	FALSE	0	C41H78O10
M_mgdg161_c	1,2-Diacyl-3-beta-D-galactosyl-sn-glycerol (n-C16::1)	meta_M_mgdg161_c	SBO:0000247	bqbiol:is, https://identifiers.org/bigg.metabolite/mgdg161, https://identifiers.org/metanetx.chemical/MNXM146469		c	FALSE	FALSE	FALSE	0	C41H74O10
M_mgdg180_c	1,2-Diacyl-3-beta-D-galactosyl-sn-glycerol (n-C18::0)	meta_M_mgdg180_c	SBO:0000247	bqbiol:is, https://identifiers.org/bigg.metabolite/mgdg180, https://identifiers.org/metanetx.chemical/MNXM146471		c	FALSE	FALSE	FALSE	0	C45H86O10
M_mgdg181_c	1,2-Diacyl-3-beta-D-galactosyl-sn-glycerol (n-C18::1)	meta_M_mgdg181_c	SBO:0000247	bqbiol:is, https://identifiers.org/bigg.metabolite/mgdg181, https://identifiers.org/metanetx.chemical/MNXM146472		c	FALSE	FALSE	FALSE	0	C45H82O10
M_mgdg181_9_c	1,2-Diacyl-3-beta-D-galactosyl-sn-glycerol (n-C18::1:9)	meta_M_mgdg181_9_c	SBO:0000247	bqbiol:is, https://identifiers.org/bigg.metabolite/mgdg181_9, https://identifiers.org/metanetx.chemical/MNXM146473		c	FALSE	FALSE	FALSE	0	C45H82O10
M_mgdg182_9_12_c	1,2-Diacyl-3-beta-D-galactosyl-sn-glycerol (n-C18::2)	meta_M_mgdg182_9_12_c	SBO:0000247	bqbiol:is, https://identifiers.org/bigg.metabolite/mgdg182_9_12, https://identifiers.org/metanetx.chemical/MNXM146474		c	FALSE	FALSE	FALSE	0	C45H78O10
M_mgdg184_6_9_12_15_c	1,2-Diacyl-3-beta-D-galactosyl-sn-glycerol (n-C18::4)	meta_M_mgdg184_6_9_12_15_c	SBO:0000247	bqbiol:is, https://identifiers.org/bigg.metabolite/mgdg184_6_9_12_15, https://identifiers.org/metanetx.chemical/MNXM146477		c	FALSE	FALSE	FALSE	0	C45H70O10
M_mgdg183_9_12_15_c	1,2-Diacyl-3-beta-D-galactosyl-sn-glycerol (n-C18::3 (9,12,15))	meta_M_mgdg183_9_12_15_c	SBO:0000247	bqbiol:is, https://identifiers.org/bigg.metabolite/mgdg183_9_12_15, https://identifiers.org/metanetx.chemical/MNXM146476		c	FALSE	FALSE	FALSE	0	C45H76O10
M_mgdg183_6_9_12_c	1,2-Diacyl-3-beta-D-galactosyl-sn-glycerol (n-C18::3 (6,9,12))	meta_M_mgdg183_6_9_12_c	SBO:0000247	bqbiol:is, https://identifiers.org/bigg.metabolite/mgdg183_6_9_12, https://identifiers.org/metanetx.chemical/MNXM146475		c	FALSE	FALSE	FALSE	0	C45H74O10
M_dgdg160_c	Digalactosyl-diacylglycerol(n-C160::0)	meta_M_dgdg160_c	SBO:0000247	bqbiol:is, https://identifiers.org/bigg.metabolite/dgdg160, https://identifiers.org/metanetx.chemical/MNXM147088		c	FALSE	FALSE	FALSE	0	C47H88O15
M_dgdg161_c	Digalactosyl-diacylglycerol(n-C160::1)	meta_M_dgdg161_c	SBO:0000247	bqbiol:is, https://identifiers.org/bigg.metabolite/dgdg161, https://identifiers.org/metanetx.chemical/MNXM147087		c	FALSE	FALSE	FALSE	0	C47H84O15
M_dgdg180_c	Digalactosyl-diacylglycerol(n-C180::0)	meta_M_dgdg180_c	SBO:0000247	bqbiol:is, https://identifiers.org/bigg.metabolite/dgdg180, https://identifiers.org/metanetx.chemical/MNXM147089		c	FALSE	FALSE	FALSE	0	C51H96O15
M_dgdg181_c	Digalactosyl-diacylglycerol(n-C180::1)	meta_M_dgdg181_c	SBO:0000247	bqbiol:is, https://identifiers.org/bigg.metabolite/dgdg181, https://identifiers.org/metanetx.chemical/MNXM147090		c	FALSE	FALSE	FALSE	0	C51H92O15
M_dgdg181_9_c	Digalactosyl-diacylglycerol(n-C180::1:9)	meta_M_dgdg181_9_c	SBO:0000247	bqbiol:is, https://identifiers.org/bigg.metabolite/dgdg181_9, https://identifiers.org/metanetx.chemical/MNXM147091		c	FALSE	FALSE	FALSE	0	C51H92O15
M_dgdg182_9_12_c	Digalactosyl-diacylglycerol(n-C180::2)	meta_M_dgdg182_9_12_c	SBO:0000247	bqbiol:is, https://identifiers.org/bigg.metabolite/dgdg182_9_12, https://identifiers.org/metanetx.chemical/MNXM147092		c	FALSE	FALSE	FALSE	0	C51H88O15
M_dgdg184_6_9_12_15_c	Digalactosyl-diacylglycerol(n-C180::4)	meta_M_dgdg184_6_9_12_15_c	SBO:0000247	bqbiol:is, https://identifiers.org/bigg.metabolite/dgdg184_6_9_12_15, https://identifiers.org/metanetx.chemical/MNXM147095		c	FALSE	FALSE	FALSE	0	C51H80O15
M_dgdg183_9_12_15_c	Digalactosyl-diacylglycerol(n-C180::3 (9,12,15))	meta_M_dgdg183_9_12_15_c	SBO:0000247	bqbiol:is, https://identifiers.org/bigg.metabolite/dgdg183_9_12_15, https://identifiers.org/metanetx.chemical/MNXM147094		c	FALSE	FALSE	FALSE	0	C51H86O15
M_dgdg183_6_9_12_c	Digalactosyl-diacylglycerol(n-C180::3 (6,9,12))	meta_M_dgdg183_6_9_12_c	SBO:0000247	bqbiol:is, https://identifiers.org/bigg.metabolite/dgdg183_6_9_12, https://identifiers.org/metanetx.chemical/MNXM147093		c	FALSE	FALSE	FALSE	0	C51H84O15
M_sqdg160_c	Sulfoquinovosyldiacylglycerol (n-C16::0)	meta_M_sqdg160_c	SBO:0000247	bqbiol:is, https://identifiers.org/bigg.metabolite/sqdg160, https://identifiers.org/metanetx.chemical/MNXM146235		c	FALSE	FALSE	FALSE	-1	C41H79O13S
M_sqdg161_c	Sulfoquinovosyldiacylglycerol (n-C16::1)	meta_M_sqdg161_c	SBO:0000247	bqbiol:is, https://identifiers.org/bigg.metabolite/sqdg161, https://identifiers.org/metanetx.chemical/MNXM147312		c	FALSE	FALSE	FALSE	-1	C41H75O13S
M_sqdg180_c	Sulfoquinovosyldiacylglycerol (n-C18::0)	meta_M_sqdg180_c	SBO:0000247	bqbiol:is, https://identifiers.org/bigg.metabolite/sqdg180, https://identifiers.org/metanetx.chemical/MNXM147313		c	FALSE	FALSE	FALSE	-1	C45H87O13S
M_sqdg181_c	Sulfoquinovosyldiacylglycerol (n-C18::1)	meta_M_sqdg181_c	SBO:0000247	bqbiol:is, https://identifiers.org/bigg.metabolite/sqdg181, https://identifiers.org/metanetx.chemical/MNXM147314		c	FALSE	FALSE	FALSE	-1	C45H83O13S
M_sqdg181_9_c	Sulfoquinovosyldiacylglycerol (n-C18::1:9)	meta_M_sqdg181_9_c	SBO:0000247	bqbiol:is, https://identifiers.org/bigg.metabolite/sqdg181_9, https://identifiers.org/metanetx.chemical/MNXM147315		c	FALSE	FALSE	FALSE	-1	C45H83O13S
M_sqdg182_9_12_c	Sulfoquinovosyldiacylglycerol (n-C18::2)	meta_M_sqdg182_9_12_c	SBO:0000247	bqbiol:is, https://identifiers.org/bigg.metabolite/sqdg182_9_12, https://identifiers.org/metanetx.chemical/MNXM147316		c	FALSE	FALSE	FALSE	-1	C45H79O13S
M_sqdg184_6_9_12_15_c	Sulfoquinovosyldiacylglycerol (n-C18::4)	meta_M_sqdg184_6_9_12_15_c	SBO:0000247	bqbiol:is, https://identifiers.org/bigg.metabolite/sqdg184_6_9_12_15, https://identifiers.org/metanetx.chemical/MNXM147319		c	FALSE	FALSE	FALSE	-1	C45H71O13S
M_sqdg183_9_12_15_c	Sulfoquinovosyldiacylglycerol (n-C18::3 (9,12,15))	meta_M_sqdg183_9_12_15_c	SBO:0000247	bqbiol:is, https://identifiers.org/bigg.metabolite/sqdg183_9_12_15, https://identifiers.org/metanetx.chemical/MNXM147318		c	FALSE	FALSE	FALSE	-1	C45H77O13S
M_sqdg183_6_9_12_c	Sulfoquinovosyldiacylglycerol (n-C18::3 (6,9,12))	meta_M_sqdg183_6_9_12_c	SBO:0000247	bqbiol:is, https://identifiers.org/bigg.metabolite/sqdg183_6_9_12, https://identifiers.org/metanetx.chemical/MNXM147317		c	FALSE	FALSE	FALSE	-1	C45H75O13S
M_cdpdhdecg_c	CDP-1,2-dihexadecanoylglycerol	meta_M_cdpdhdecg_c	SBO:0000247	bqbiol:is, https://identifiers.org/bigg.metabolite/cdpdhdecg, https://identifiers.org/metanetx.chemical/MNXM1104403		c	FALSE	FALSE	FALSE	-2	C44H79N3O15P2
M_cdpdhdec9eg_c	CDP-1,2-dihexadec-9-enoylglycerol	meta_M_cdpdhdec9eg_c	SBO:0000247	bqbiol:is, https://identifiers.org/bigg.metabolite/cdpdhdec9eg, https://identifiers.org/metanetx.chemical/MNXM736316		c	FALSE	FALSE	FALSE	-2	C44H75N3O15P2
M_cdpdodecg_c	CDP-1,2-dioctadecanoylglycerol	meta_M_cdpdodecg_c	SBO:0000247	bqbiol:is, https://identifiers.org/bigg.metabolite/cdpdodecg, https://identifiers.org/metanetx.chemical/MNXM736453		c	FALSE	FALSE	FALSE	-2	C48H87N3O15P2
M_cdpdodec11eg_c	CDP-1,2-dioctadec-11-enoylglycerol	meta_M_cdpdodec11eg_c	SBO:0000247	bqbiol:is, https://identifiers.org/bigg.metabolite/cdpdodec11eg, https://identifiers.org/metanetx.chemical/MNXM736319		c	FALSE	FALSE	FALSE	-2	C48H83N3O15P2
M_cdpdodec9eg_c	CDP-1,2-dioctadec-9-enoylglycerol	meta_M_cdpdodec9eg_c	SBO:0000247	bqbiol:is, https://identifiers.org/bigg.metabolite/cdpdodec9eg, https://identifiers.org/metanetx.chemical/MNXM148138		c	FALSE	FALSE	FALSE	-2	C48H83N3O15P2
M_cdpdodec912eg_c	CDP-1,2-dioctadec-9-12-dienoylglycerol	meta_M_cdpdodec912eg_c	SBO:0000247	bqbiol:is, https://identifiers.org/bigg.metabolite/cdpdodec912eg, https://identifiers.org/metanetx.chemical/MNXM148137		c	FALSE	FALSE	FALSE	-2	C48H79N3O15P2
M_cdpdodec691215eg_c	CDP-1,2-dioctadec-6-9-12-15-tetraenoylglycerol	meta_M_cdpdodec691215eg_c	SBO:0000247	bqbiol:is, https://identifiers.org/bigg.metabolite/cdpdodec691215eg, https://identifiers.org/metanetx.chemical/MNXM148134		c	FALSE	FALSE	FALSE	-2	C48H71N3O15P2
M_cdpdodec6912eg_c	CDP-1,2-dioctadec-6-9-12-trienoylglycerol	meta_M_cdpdodec6912eg_c	SBO:0000247	bqbiol:is, https://identifiers.org/bigg.metabolite/cdpdodec6912eg, https://identifiers.org/metanetx.chemical/MNXM148135		c	FALSE	FALSE	FALSE	-2	C48H75N3O15P2
M_cdpdodec91215eg_c	CDP-1,2-dioctadec-9-12-15-trienoylglycerol	meta_M_cdpdodec91215eg_c	SBO:0000247	bqbiol:is, https://identifiers.org/bigg.metabolite/cdpdodec91215eg, https://identifiers.org/metanetx.chemical/MNXM148136		c	FALSE	FALSE	FALSE	-2	C48H77N3O15P2
M_pgp160_c	Phosphatidylglycerophosphate (dihexadecanoyl, n-C16:0)	meta_M_pgp160_c	SBO:0000247	bqbiol:is, https://identifiers.org/chebi/CHEBI:169479, https://identifiers.org/bigg.metabolite/pgp160, https://identifiers.org/metanetx.chemical/MNXM734044		c	FALSE	FALSE	FALSE	-3	C38H73O13P2
M_pgp161_c	Phosphatidylglycerophosphate (dihexadec-9-enoyl, n-C16:1)	meta_M_pgp161_c	SBO:0000247	bqbiol:is, https://identifiers.org/bigg.metabolite/pgp161, https://identifiers.org/metanetx.chemical/MNXM739994		c	FALSE	FALSE	FALSE	-3	C38H69O13P2
M_pgp180_c	Phosphatidylglycerophosphate (dioctadecanoyl, n-C18:0)	meta_M_pgp180_c	SBO:0000247	bqbiol:is, https://identifiers.org/bigg.metabolite/pgp180, https://identifiers.org/metanetx.chemical/MNXM739997		c	FALSE	FALSE	FALSE	-3	C42H81O13P2
M_pgp181_c	Phosphatidylglycerophosphate (dioctadec-11-enoyl, n-C18:1)	meta_M_pgp181_c	SBO:0000247	bqbiol:is, https://identifiers.org/bigg.metabolite/pgp181, https://identifiers.org/metanetx.chemical/MNXM5269		c	FALSE	FALSE	FALSE	-3	C42H77O13P2
M_pgp181_9_c	Phosphatidylglycerophosphate (dioctadec-9-enoyl, n-C18 1)	meta_M_pgp181_9_c	SBO:0000247	bqbiol:is, https://identifiers.org/bigg.metabolite/pgp181_9, https://identifiers.org/metanetx.chemical/MNXM148433		c	FALSE	FALSE	FALSE	-3	C42H77O13P2
M_pgp182_9_12_c	Phosphatidylglycerophosphate (dioctadec-9-12-dienoyl, n-C18 2)	meta_M_pgp182_9_12_c	SBO:0000247	bqbiol:is, https://identifiers.org/bigg.metabolite/pgp182_9_12, https://identifiers.org/metanetx.chemical/MNXM148432		c	FALSE	FALSE	FALSE	-3	C42H73O13P2
M_pgp184_6_9_12_15_c	Phosphatidylglycerophosphate (dioctadec-6-9-12-15-tetraenoyl, n-C18 4)	meta_M_pgp184_6_9_12_15_c	SBO:0000247	bqbiol:is, https://identifiers.org/bigg.metabolite/pgp184_6_9_12_15, https://identifiers.org/metanetx.chemical/MNXM148429		c	FALSE	FALSE	FALSE	-3	C42H65O13P2
M_pgp183_6_9_12_c	Phosphatidylglycerophosphate (dioctadec-6-9-12-trienoyl, n-C18 3)	meta_M_pgp183_6_9_12_c	SBO:0000247	bqbiol:is, https://identifiers.org/bigg.metabolite/pgp183_6_9_12, https://identifiers.org/metanetx.chemical/MNXM148430		c	FALSE	FALSE	FALSE	-3	C42H69O13P2
M_pgp183_9_12_15_c	Phosphatidylglycerophosphate (dioctadec-9-12-15-trienoyl, n-C18 3)	meta_M_pgp183_9_12_15_c	SBO:0000247	bqbiol:is, https://identifiers.org/bigg.metabolite/pgp183_9_12_15, https://identifiers.org/metanetx.chemical/MNXM148431		c	FALSE	FALSE	FALSE	-3	C42H71O13P2
M_pg160_c	Phosphatidylglycerol (dihexadecanoyl, n-C16:0)	meta_M_pg160_c	SBO:0000247	bqbiol:is, https://identifiers.org/chebi/CHEBI:60724, https://identifiers.org/bigg.metabolite/pg160, https://identifiers.org/metanetx.chemical/MNXM734041		c	FALSE	FALSE	FALSE	-1	C38H74O10P
M_pg161_c	Phosphatidylglycerol (dihexadec-9-enoyl, n-C16:1)	meta_M_pg161_c	SBO:0000247	bqbiol:is, https://identifiers.org/bigg.metabolite/pg161, https://identifiers.org/metanetx.chemical/MNXM739991		c	FALSE	FALSE	FALSE	-1	C38H70O10P
M_pg180_c	Phosphatidylglycerol (dioctadecanoyl, n-C18:0)	meta_M_pg180_c	SBO:0000247	bqbiol:is, https://identifiers.org/bigg.metabolite/pg180, https://identifiers.org/metanetx.chemical/MNXM737492		c	FALSE	FALSE	FALSE	-1	C42H82O10P
M_pg181_c	Phosphatidylglycerol (dioctadec-11-enoyl, n-C18:1)	meta_M_pg181_c	SBO:0000247	bqbiol:is, https://identifiers.org/bigg.metabolite/pg181, https://identifiers.org/metanetx.chemical/MNXM731815		c	FALSE	FALSE	FALSE	-1	C42H78O10P
M_pg181_9_c	Phosphatidylglycerol (dioctadec-9-enoyl, n-C18 1)	meta_M_pg181_9_c	SBO:0000247	bqbiol:is, https://identifiers.org/bigg.metabolite/pg181_9, https://identifiers.org/metanetx.chemical/MNXM147284		c	FALSE	FALSE	FALSE	-1	C42H78O10P
M_pg182_9_12_c	Phosphatidylglycerol (dioctadec-9-12-dienoyl, n-C18 2)	meta_M_pg182_9_12_c	SBO:0000247	bqbiol:is, https://identifiers.org/bigg.metabolite/pg182_9_12, https://identifiers.org/metanetx.chemical/MNXM147283		c	FALSE	FALSE	FALSE	-1	C42H74O10P
M_pg183_6_9_12_c	Phosphatidylglycerol (dioctadec-6-9-12-trienoyl, n-C18 3)	meta_M_pg183_6_9_12_c	SBO:0000247	bqbiol:is, https://identifiers.org/bigg.metabolite/pg183_6_9_12, https://identifiers.org/metanetx.chemical/MNXM147281		c	FALSE	FALSE	FALSE	-1	C42H70O10P
M_pg183_9_12_15_c	Phosphatidylglycerol (dioctadec-9-12-15-trienoyl, n-C18 3)	meta_M_pg183_9_12_15_c	SBO:0000247	bqbiol:is, https://identifiers.org/bigg.metabolite/pg183_9_12_15, https://identifiers.org/metanetx.chemical/MNXM147282		c	FALSE	FALSE	FALSE	-1	C42H72O10P
M_pg184_6_9_12_15_c	Phosphatidylglycerol (dioctadec-6-9-12-15-tetraenoyl, n-C18 4)	meta_M_pg184_6_9_12_15_c	SBO:0000247	bqbiol:is, https://identifiers.org/bigg.metabolite/pg184_6_9_12_15, https://identifiers.org/metanetx.chemical/MNXM147280		c	FALSE	FALSE	FALSE	-1	C42H66O10P

## Sheet: parameters
id	sboterm	value	constant
cobra_default_lb	SBO:0000626	-1000	TRUE
cobra_default_ub	SBO:0000626	1000	TRUE
cobra_0_bound	SBO:0000626	0	TRUE
minus_inf	SBO:0000626	-inf	TRUE
plus_inf	SBO:0000626	inf	TRUE

## Sheet: reactions
id	metaid	sboterm	miriamAnnotation	notes	reversible	reactants	products	fbcLowerFluxBound	fbcUpperFluxBound	fbcGeneProdAssoc	name	reactionString	fbcLb	fbcUb
R_PHETA1	meta_R_PHETA1	SBO:0000403	bqbiol:is, https://identifiers.org/bigg.reaction/PHETA1, https://identifiers.org/ec-code/2.6.1.1, https://identifiers.org/kegg.reaction/R00694, https://identifiers.org/metanetx.reaction/MNXR126234	<p>old_id: AA0001</p>	TRUE	species=M_phe__L_c, stoic=1.0, const=True; species=M_akg_c, stoic=1.0, const=True	species=M_phpyr_c, stoic=1.0, const=True; species=M_glu__L_c, stoic=1.0, const=True	cobra_default_lb	cobra_default_ub	assoc=(G_sll1958 or G_sll0402 or G_slr0036)		M_akg_c + M_phe__L_c -> M_glu__L_c + M_phpyr_c	-1000	1000
R_TYRTA	meta_R_TYRTA	SBO:0000403	bqbiol:is, https://identifiers.org/bigg.reaction/TYRTA, https://identifiers.org/ec-code/2.6.1.9, https://identifiers.org/kegg.reaction/R00734, https://identifiers.org/metanetx.reaction/MNXR105000	<p>old_id: AA0002</p>	TRUE	species=M_tyr__L_c, stoic=1.0, const=True; species=M_akg_c, stoic=1.0, const=True	species=M_34hpp_c, stoic=1.0, const=True; species=M_glu__L_c, stoic=1.0, const=True	cobra_default_lb	cobra_default_ub	assoc=(G_sll0402 or G_slr0036 or G_sll1958)		M_akg_c + M_tyr__L_c -> M_34hpp_c + M_glu__L_c	-1000	1000
R_DDPA	meta_R_DDPA	SBO:0000402	bqbiol:is, https://identifiers.org/bigg.reaction/DDPA, https://identifiers.org/ec-code/2.5.1.54, https://identifiers.org/kegg.reaction/R01826, https://identifiers.org/metanetx.reaction/MNXR97218	<p>old_id: AA0003</p>	FALSE	species=M_pep_c, stoic=1.0, const=True; species=M_e4p_c, stoic=1.0, const=True; species=M_h2o_c, stoic=1.0, const=True	species=M_2dda7p_c, stoic=1.0, const=True; species=M_pi_c, stoic=1.0, const=True	cobra_0_bound	cobra_default_ub	assoc=G_sll0934		M_e4p_c + M_h2o_c + M_pep_c => M_2dda7p_c + M_pi_c	0	1000
R_DHQS	meta_R_DHQS	SBO:0000178	bqbiol:is, https://identifiers.org/bigg.reaction/DHQS, https://identifiers.org/ec-code/4.2.3.4, https://identifiers.org/kegg.reaction/R03083, https://identifiers.org/metanetx.reaction/MNXR153354	<p>old_id: AA0004</p>	FALSE	species=M_2dda7p_c, stoic=1.0, const=True	species=M_3dhq_c, stoic=1.0, const=True; species=M_pi_c, stoic=1.0, const=True	cobra_0_bound	cobra_default_ub	assoc=G_slr2130		M_2dda7p_c => M_3dhq_c + M_pi_c	0	1000
R_DHQTi	meta_R_DHQTi	SBO:0000178	bqbiol:is, https://identifiers.org/bigg.reaction/DHQTi, https://identifiers.org/ec-code/4.2.1.10, https://identifiers.org/kegg.reaction/R03084, https://identifiers.org/metanetx.reaction/MNXR153359	<p>old_id: AA0005</p>	TRUE	species=M_3dhq_c, stoic=1.0, const=True	species=M_3dhsk_c, stoic=1.0, const=True; species=M_h2o_c, stoic=1.0, const=True	cobra_default_lb	cobra_default_ub	assoc=G_sll1112		M_3dhq_c -> M_3dhsk_c + M_h2o_c	-1000	1000
R_SHK3Dr	meta_R_SHK3Dr	SBO:0000200	bqbiol:is, https://identifiers.org/bigg.reaction/SHK3Dr, https://identifiers.org/ec-code/1.1.1.25, https://identifiers.org/kegg.reaction/R02413, https://identifiers.org/metanetx.reaction/MNXR104378	<p>old_id: AA0006</p>	TRUE	species=M_skm_c, stoic=1.0, const=True; species=M_nadp_c, stoic=1.0, const=True	species=M_3dhsk_c, stoic=1.0, const=True; species=M_nadph_c, stoic=1.0, const=True; species=M_h_c, stoic=1.0, const=True	cobra_default_lb	cobra_default_ub	assoc=G_slr1559		M_nadp_c + M_skm_c -> M_3dhsk_c + M_h_c + M_nadph_c	-1000	1000
R_SHKK_1	meta_R_SHKK_1	SBO:0000216	bqbiol:is, https://identifiers.org/bigg.reaction/SHKK_1, https://identifiers.org/ec-code/2.7.1.71, https://identifiers.org/kegg.reaction/R02412, https://identifiers.org/metanetx.reaction/MNXR104379	<p>old_id: AA0007</p>	FALSE	species=M_atp_c, stoic=1.0, const=True; species=M_skm_c, stoic=1.0, const=True	species=M_adp_c, stoic=1.0, const=True; species=M_skm5p_c, stoic=1.0, const=True; species=M_h_c, stoic=1.0, const=True	cobra_0_bound	cobra_default_ub	assoc=G_sll1669		M_atp_c + M_skm_c => M_adp_c + M_h_c + M_skm5p_c	0	1000
R_PSCVT	meta_R_PSCVT	SBO:0000402	bqbiol:is, https://identifiers.org/bigg.reaction/PSCVT, https://identifiers.org/ec-code/2.5.1.19, https://identifiers.org/kegg.reaction/R03460, https://identifiers.org/metanetx.reaction/MNXR103226	<p>old_id: AA0008</p>	TRUE	species=M_pep_c, stoic=1.0, const=True; species=M_skm5p_c, stoic=1.0, const=True	species=M_pi_c, stoic=1.0, const=True; species=M_3psme_c, stoic=1.0, const=True	cobra_default_lb	cobra_default_ub	assoc=G_slr0444		M_pep_c + M_skm5p_c -> M_3psme_c + M_pi_c	-1000	1000
R_CHORS	meta_R_CHORS	SBO:0000178	bqbiol:is, https://identifiers.org/bigg.reaction/CHORS, https://identifiers.org/ec-code/4.2.3.5, https://identifiers.org/kegg.reaction/R01714, https://identifiers.org/metanetx.reaction/MNXR96709	<p>old_id: AA0009</p>	FALSE	species=M_3psme_c, stoic=1.0, const=True	species=M_chor_c, stoic=1.0, const=True; species=M_pi_c, stoic=1.0, const=True	cobra_0_bound	cobra_default_ub	assoc=G_sll1747		M_3psme_c => M_chor_c + M_pi_c	0	1000
R_ANS	meta_R_ANS	SBO:0000178	bqbiol:is, https://identifiers.org/bigg.reaction/ANS, https://identifiers.org/ec-code/4.1.3.27, https://identifiers.org/kegg.reaction/R00986, https://identifiers.org/metanetx.reaction/MNXR95843	<p>old_id: AA0010</p>	FALSE	species=M_chor_c, stoic=1.0, const=True; species=M_gln__L_c, stoic=1.0, const=True	species=M_anth_c, stoic=1.0, const=True; species=M_pyr_c, stoic=1.0, const=True; species=M_glu__L_c, stoic=1.0, const=True; species=M_h_c, stoic=1.0, const=True	cobra_0_bound	cobra_default_ub	assoc=(G_slr0055 and G_slr0738)		M_chor_c + M_gln__L_c => M_anth_c + M_glu__L_c + M_h_c + M_pyr_c	0	1000
R_ANSN	meta_R_ANSN	SBO:0000178	bqbiol:is, https://identifiers.org/bigg.reaction/ANSN, https://identifiers.org/ec-code/4.1.3.27, https://identifiers.org/kegg.reaction/R00985, https://identifiers.org/metanetx.reaction/MNXR152986	<p>old_id: AA0011</p>	FALSE	species=M_chor_c, stoic=1.0, const=True; species=M_nh3_c, stoic=1.0, const=True	species=M_anth_c, stoic=1.0, const=True; species=M_pyr_c, stoic=1.0, const=True; species=M_h2o_c, stoic=1.0, const=True; species=M_h_c, stoic=1.0, const=True	cobra_0_bound	cobra_default_ub	assoc=(G_slr0055 and G_slr0738)		M_chor_c + M_nh3_c => M_anth_c + M_h2o_c + M_h_c + M_pyr_c	0	1000
R_ANPRT	meta_R_ANPRT	SBO:0000217	bqbiol:is, https://identifiers.org/bigg.reaction/ANPRT, https://identifiers.org/ec-code/2.4.2.18, https://identifiers.org/kegg.reaction/R01073, https://identifiers.org/metanetx.reaction/MNXR190678	<p>old_id: AA0012</p>	TRUE	species=M_pran_c, stoic=1.0, const=True; species=M_ppi_c, stoic=1.0, const=True	species=M_anth_c, stoic=1.0, const=True; species=M_prpp_c, stoic=1.0, const=True	cobra_default_lb	cobra_0_bound	assoc=G_slr1867		M_ppi_c + M_pran_c -> M_anth_c + M_prpp_c	-1000	0
R_PRAIi	meta_R_PRAIi	SBO:0000377	bqbiol:is, https://identifiers.org/bigg.reaction/PRAIi, https://identifiers.org/ec-code/5.3.1.24, https://identifiers.org/kegg.reaction/R03509, https://identifiers.org/metanetx.reaction/MNXR103156	<p>old_id: AA0013</p>	FALSE	species=M_pran_c, stoic=1.0, const=True	species=M_2cpr5p_c, stoic=1.0, const=True	cobra_0_bound	cobra_default_ub	assoc=G_sll0356		M_pran_c => M_2cpr5p_c	0	1000
R_IGPS	meta_R_IGPS	SBO:0000399	bqbiol:is, https://identifiers.org/bigg.reaction/IGPS, https://identifiers.org/ec-code/4.1.1.48, https://identifiers.org/kegg.reaction/R03508, https://identifiers.org/metanetx.reaction/MNXR145290	<p>old_id: AA0014</p>	FALSE	species=M_2cpr5p_c, stoic=1.0, const=True; species=M_h_c, stoic=1.0, const=True	species=M_3ig3p_c, stoic=1.0, const=True; species=M_co2_c, stoic=1.0, const=True; species=M_h2o_c, stoic=1.0, const=True	cobra_0_bound	cobra_default_ub	assoc=G_slr0546		M_2cpr5p_c + M_h_c => M_3ig3p_c + M_co2_c + M_h2o_c	0	1000
R_TRPS3	meta_R_TRPS3	SBO:0000178	bqbiol:is, https://identifiers.org/bigg.reaction/TRPS3, https://identifiers.org/ec-code/4.2.1.20, https://identifiers.org/kegg.reaction/R02340, https://identifiers.org/metanetx.reaction/MNXR151535, https://identifiers.org/metanetx.reaction/MNXR151536	<p>old_id: AA0015</p>	FALSE	species=M_3ig3p_c, stoic=1.0, const=True	species=M_indole_c, stoic=1.0, const=True; species=M_g3p_c, stoic=1.0, const=True	cobra_0_bound	cobra_default_ub	assoc=(G_slr0543 and G_slr0966)		M_3ig3p_c => M_g3p_c + M_indole_c	0	1000
R_TRPS1	meta_R_TRPS1	SBO:0000178	bqbiol:is, https://identifiers.org/bigg.reaction/TRPS1, https://identifiers.org/ec-code/4.2.1.20, https://identifiers.org/kegg.reaction/R02722, https://identifiers.org/metanetx.reaction/MNXR146413, https://identifiers.org/metanetx.reaction/MNXR146414	<p>old_id: AA0016</p>	FALSE	species=M_ser__L_c, stoic=1.0, const=True; species=M_3ig3p_c, stoic=1.0, const=True	species=M_trp__L_c, stoic=1.0, const=True; species=M_g3p_c, stoic=1.0, const=True; species=M_h2o_c, stoic=1.0, const=True	cobra_0_bound	cobra_default_ub	assoc=(G_slr0543 and G_slr0966)		M_3ig3p_c + M_ser__L_c => M_g3p_c + M_h2o_c + M_trp__L_c	0	1000
R_TRPS2	meta_R_TRPS2	SBO:0000178	bqbiol:is, https://identifiers.org/bigg.reaction/TRPS2, https://identifiers.org/ec-code/4.2.1.20, https://identifiers.org/kegg.reaction/R00674, https://identifiers.org/metanetx.reaction/MNXR146597	<p>old_id: AA0017</p>	TRUE	species=M_ser__L_c, stoic=1.0, const=True; species=M_indole_c, stoic=1.0, const=True	species=M_trp__L_c, stoic=1.0, const=True; species=M_h2o_c, stoic=1.0, const=True	cobra_default_lb	cobra_default_ub	assoc=(G_slr0543 and G_slr0966)		M_indole_c + M_ser__L_c -> M_h2o_c + M_trp__L_c	-1000	1000
R_CHORM	meta_R_CHORM	SBO:0000377	bqbiol:is, https://identifiers.org/bigg.reaction/CHORM, https://identifiers.org/ec-code/5.4.99.5, https://identifiers.org/kegg.reaction/R01715, https://identifiers.org/metanetx.reaction/MNXR153200	<p>old_id: AA0018</p>	TRUE	species=M_chor_c, stoic=1.0, const=True	species=M_pphn_c, stoic=1.0, const=True	cobra_default_lb	cobra_default_ub	assoc=G_sll0109		M_chor_c -> M_pphn_c	-1000	1000
R_PPNDH	meta_R_PPNDH	SBO:0000178	bqbiol:is, https://identifiers.org/bigg.reaction/PPNDH, https://identifiers.org/ec-code/4.2.1.51, https://identifiers.org/kegg.reaction/R01373, https://identifiers.org/metanetx.reaction/MNXR151441	<p>old_id: AA0019</p>	FALSE	species=M_pphn_c, stoic=1.0, const=True; species=M_h_c, stoic=1.0, const=True	species=M_phpyr_c, stoic=1.0, const=True; species=M_h2o_c, stoic=1.0, const=True; species=M_co2_c, stoic=1.0, const=True	cobra_0_bound	cobra_default_ub	assoc=G_sll1662		M_h_c + M_pphn_c => M_co2_c + M_h2o_c + M_phpyr_c	0	1000
R_PPND	meta_R_PPND	SBO:0000200	bqbiol:is, https://identifiers.org/bigg.reaction/PPND, https://identifiers.org/ec-code/1.3.1.12, https://identifiers.org/kegg.reaction/R01728, https://identifiers.org/metanetx.reaction/MNXR146103	<p>old_id: AA0020</p>	FALSE	species=M_pphn_c, stoic=1.0, const=True; species=M_nad_c, stoic=1.0, const=True	species=M_34hpp_c, stoic=1.0, const=True; species=M_co2_c, stoic=1.0, const=True; species=M_nadh_c, stoic=1.0, const=True	cobra_0_bound	cobra_default_ub	assoc=G_slr2081		M_nad_c + M_pphn_c => M_34hpp_c + M_co2_c + M_nadh_c	0	1000
R_ACOTA	meta_R_ACOTA	SBO:0000403	bqbiol:is, https://identifiers.org/bigg.reaction/ACOTA, https://identifiers.org/ec-code/2.6.1.11, https://identifiers.org/kegg.reaction/R02283, https://identifiers.org/metanetx.reaction/MNXR95388	<p>old_id: AG0001</p>	TRUE	species=M_acorn_c, stoic=1.0, const=True; species=M_akg_c, stoic=1.0, const=True	species=M_acg5sa_c, stoic=1.0, const=True; species=M_glu__L_c, stoic=1.0, const=True	cobra_default_lb	cobra_default_ub	assoc=(G_sll0938 or G_slr1022)		M_acorn_c + M_akg_c -> M_acg5sa_c + M_glu__L_c	-1000	1000
R_GLUSx	meta_R_GLUSx	SBO:0000200	bqbiol:is, https://identifiers.org/bigg.reaction/GLUSx, https://identifiers.org/ec-code/1.4.1.14, https://identifiers.org/kegg.reaction/R00093, https://identifiers.org/metanetx.reaction/MNXR100289	<p>old_id: AG0002</p>	TRUE	species=M_glu__L_c, stoic=2.0, const=True; species=M_nad_c, stoic=1.0, const=True	species=M_gln__L_c, stoic=1.0, const=True; species=M_akg_c, stoic=1.0, const=True; species=M_nadh_c, stoic=1.0, const=True; species=M_h_c, stoic=1.0, const=True	cobra_default_lb	cobra_0_bound	assoc=(G_sll1027 and G_sll1502)		2.0 M_glu__L_c + M_nad_c -> M_akg_c + M_gln__L_c + M_h_c + M_nadh_c	-1000	0
R_GLNS_1	meta_R_GLNS_1	SBO:0000176	bqbiol:is, https://identifiers.org/bigg.reaction/GLNS_1, https://identifiers.org/ec-code/6.3.1.2, https://identifiers.org/kegg.reaction/R00253, https://identifiers.org/metanetx.reaction/MNXR100024	<p>old_id: AG0003</p>	FALSE	species=M_atp_c, stoic=1.0, const=True; species=M_glu__L_c, stoic=1.0, const=True; species=M_nh3_c, stoic=1.0, const=True	species=M_adp_c, stoic=1.0, const=True; species=M_pi_c, stoic=1.0, const=True; species=M_gln__L_c, stoic=1.0, const=True; species=M_h_c, stoic=1.0, const=True	cobra_0_bound	cobra_default_ub	assoc=(G_slr0288 or G_slr1756)		M_atp_c + M_glu__L_c + M_nh3_c => M_adp_c + M_gln__L_c + M_h_c + M_pi_c	0	1000
R_GLUN_1	meta_R_GLUN_1	SBO:0000376	bqbiol:is, https://identifiers.org/bigg.reaction/GLUN_1, https://identifiers.org/ec-code/3.5.1.2, https://identifiers.org/kegg.reaction/R00256, https://identifiers.org/metanetx.reaction/MNXR100030	<p>old_id: AG0004</p>	FALSE	species=M_gln__L_c, stoic=1.0, const=True; species=M_h2o_c, stoic=1.0, const=True	species=M_glu__L_c, stoic=1.0, const=True; species=M_nh3_c, stoic=1.0, const=True	cobra_0_bound	cobra_default_ub	assoc=G_slr2079		M_gln__L_c + M_h2o_c => M_glu__L_c + M_nh3_c	0	1000
R_GLUDy_1	meta_R_GLUDy_1	SBO:0000200	bqbiol:is, https://identifiers.org/bigg.reaction/GLUDy_1, https://identifiers.org/ec-code/1.4.1.4, https://identifiers.org/kegg.reaction/R00248, https://identifiers.org/metanetx.reaction/MNXR100086	<p>old_id: AG0005</p>	TRUE	species=M_glu__L_c, stoic=1.0, const=True; species=M_nadp_c, stoic=1.0, const=True; species=M_h2o_c, stoic=1.0, const=True	species=M_akg_c, stoic=1.0, const=True; species=M_nh3_c, stoic=1.0, const=True; species=M_nadph_c, stoic=1.0, const=True; species=M_h_c, stoic=1.0, const=True	cobra_default_lb	cobra_default_ub	assoc=G_slr0710		M_glu__L_c + M_h2o_c + M_nadp_c -> M_akg_c + M_h_c + M_nadph_c + M_nh3_c	-1000	1000
R_GLU5K	meta_R_GLU5K	SBO:0000216	bqbiol:is, https://identifiers.org/bigg.reaction/GLU5K, https://identifiers.org/ec-code/2.7.2.11, https://identifiers.org/kegg.reaction/R00239, https://identifiers.org/metanetx.reaction/MNXR100277	<p>old_id: AG0006</p>	FALSE	species=M_atp_c, stoic=1.0, const=True; species=M_glu__L_c, stoic=1.0, const=True	species=M_adp_c, stoic=1.0, const=True; species=M_glu5p_c, stoic=1.0, const=True	cobra_0_bound	cobra_default_ub	assoc=G_slr2035		M_atp_c + M_glu__L_c => M_adp_c + M_glu5p_c	0	1000
R_G5SD	meta_R_G5SD	SBO:0000200	bqbiol:is, https://identifiers.org/bigg.reaction/G5SD, https://identifiers.org/ec-code/1.2.1.41, https://identifiers.org/kegg.reaction/R03313, https://identifiers.org/metanetx.reaction/MNXR99896	<p>old_id: AG0007</p>	TRUE	species=M_glu5sa_c, stoic=1.0, const=True; species=M_pi_c, stoic=1.0, const=True; species=M_nadp_c, stoic=1.0, const=True	species=M_glu5p_c, stoic=1.0, const=True; species=M_nadph_c, stoic=1.0, const=True; species=M_h_c, stoic=1.0, const=True	cobra_default_lb	cobra_0_bound	assoc=(G_sll0461 or G_sll0373)		M_glu5sa_c + M_nadp_c + M_pi_c -> M_glu5p_c + M_h_c + M_nadph_c	-1000	0
R_PUTA3	meta_R_PUTA3	SBO:0000200	bqbiol:is, https://identifiers.org/bigg.reaction/PUTA3, https://identifiers.org/ec-code/1.2.1.88, https://identifiers.org/kegg.reaction/R00245, https://identifiers.org/metanetx.reaction/MNXR103352	<p>old_id: AG0008</p>	FALSE	species=M_glu5sa_c, stoic=1.0, const=True; species=M_nad_c, stoic=1.0, const=True; species=M_h2o_c, stoic=1.0, const=True	species=M_glu__L_c, stoic=1.0, const=True; species=M_nadh_c, stoic=1.0, const=True; species=M_h_c, stoic=2.0, const=True	cobra_0_bound	cobra_default_ub	assoc=G_sll1561		M_glu5sa_c + M_h2o_c + M_nad_c => M_glu__L_c + 2.0 M_h_c + M_nadh_c	0	1000
R_P5CD	meta_R_P5CD	SBO:0000200	bqbiol:is, https://identifiers.org/bigg.reaction/P5CD, https://identifiers.org/ec-code/1.2.1.88, https://identifiers.org/kegg.reaction/R00707, https://identifiers.org/metanetx.reaction/MNXR102301	<p>old_id: AG0009</p>	FALSE	species=M_1pyr5c_c, stoic=1.0, const=True; species=M_nad_c, stoic=1.0, const=True; species=M_h2o_c, stoic=2.0, const=True	species=M_glu__L_c, stoic=1.0, const=True; species=M_nadh_c, stoic=1.0, const=True; species=M_h_c, stoic=1.0, const=True	cobra_0_bound	cobra_default_ub	assoc=G_sll1561		M_1pyr5c_c + 2.0 M_h2o_c + M_nad_c => M_glu__L_c + M_h_c + M_nadh_c	0	1000
R_AG0010	meta_R_AG0010	SBO:0000660	bqbiol:is, https://identifiers.org/ec-code/1.5.5.2	<p>old_id: AG0010</p>	FALSE	species=M_pro__L_c, stoic=1.0, const=True; species=M_pq_um, stoic=1.0, const=True	species=M_1pyr5c_c, stoic=1.0, const=True; species=M_pqh2_um, stoic=1.0, const=True; species=M_h_c, stoic=1.0, const=True	cobra_0_bound	cobra_default_ub	assoc=G_sll1561		M_pq_um + M_pro__L_c => M_1pyr5c_c + M_h_c + M_pqh2_um	0	1000
R_AG0011	meta_R_AG0011	SBO:0000660	bqbiol:is, https://identifiers.org/ec-code/1.5.5.2	<p>old_id: AG0011</p>	FALSE	species=M_pro__L_c, stoic=1.0, const=True; species=M_pq_cm, stoic=1.0, const=True	species=M_1pyr5c_c, stoic=1.0, const=True; species=M_pqh2_cm, stoic=1.0, const=True; species=M_h_c, stoic=1.0, const=True	cobra_0_bound	cobra_default_ub	assoc=G_sll1561		M_pq_cm + M_pro__L_c => M_1pyr5c_c + M_h_c + M_pqh2_cm	0	1000
R_P5CR_1	meta_R_P5CR_1	SBO:0000200	bqbiol:is, https://identifiers.org/bigg.reaction/P5CR_1, https://identifiers.org/ec-code/1.5.1.2, https://identifiers.org/kegg.reaction/R01251, https://identifiers.org/metanetx.reaction/MNXR102302	<p>old_id: AG0012</p>	TRUE	species=M_pro__L_c, stoic=1.0, const=True; species=M_nadp_c, stoic=1.0, const=True	species=M_1pyr5c_c, stoic=1.0, const=True; species=M_nadph_c, stoic=1.0, const=True; species=M_h_c, stoic=2.0, const=True	cobra_default_lb	cobra_0_bound	assoc=G_slr0661		M_nadp_c + M_pro__L_c -> M_1pyr5c_c + 2.0 M_h_c + M_nadph_c	-1000	0
R_ACGS	meta_R_ACGS	SBO:0000215	bqbiol:is, https://identifiers.org/bigg.reaction/ACGS, https://identifiers.org/ec-code/2.3.1.1, https://identifiers.org/kegg.reaction/R00259, https://identifiers.org/metanetx.reaction/MNXR190531	<p>old_id: AG0013</p>	FALSE	species=M_accoa_c, stoic=1.0, const=True; species=M_glu__L_c, stoic=1.0, const=True	species=M_coa_c, stoic=1.0, const=True; species=M_acglu_c, stoic=1.0, const=True; species=M_h_c, stoic=1.0, const=True	cobra_0_bound	cobra_default_ub	assoc=G_sll1883		M_accoa_c + M_glu__L_c => M_acglu_c + M_coa_c + M_h_c	0	1000
R_ORNTAC_1	meta_R_ORNTAC_1	SBO:0000215	bqbiol:is, https://identifiers.org/bigg.reaction/ORNTAC_1, https://identifiers.org/ec-code/2.3.1.35, https://identifiers.org/kegg.reaction/R02282, https://identifiers.org/metanetx.reaction/MNXR102221	<p>old_id: AG0014</p>	FALSE	species=M_acorn_c, stoic=1.0, const=True; species=M_glu__L_c, stoic=1.0, const=True	species=M_orn__L_c, stoic=1.0, const=True; species=M_acglu_c, stoic=1.0, const=True	cobra_0_bound	cobra_default_ub	assoc=G_sll1883		M_acorn_c + M_glu__L_c => M_acglu_c + M_orn__L_c	0	1000
R_ACODA_1	meta_R_ACODA_1	SBO:0000376	bqbiol:is, https://identifiers.org/bigg.reaction/ACODA_1, https://identifiers.org/ec-code/3.5.1.14, https://identifiers.org/kegg.reaction/R00669, https://identifiers.org/metanetx.reaction/MNXR95377	<p>old_id: AG0015</p>	TRUE	species=M_acorn_c, stoic=1.0, const=True; species=M_h2o_c, stoic=1.0, const=True	species=M_ac_c, stoic=1.0, const=True; species=M_orn__L_c, stoic=1.0, const=True	cobra_default_lb	cobra_default_ub	assoc=(G_slr1653 or G_sll0100)		M_acorn_c + M_h2o_c -> M_ac_c + M_orn__L_c	-1000	1000
R_G5SADs	meta_R_G5SADs	SBO:0000176	bqbiol:is, https://identifiers.org/bigg.reaction/G5SADs, https://identifiers.org/kegg.reaction/R03314, https://identifiers.org/metanetx.reaction/MNXR153703	<p>old_id: AG0016</p>	TRUE	species=M_1pyr5c_c, stoic=1.0, const=True; species=M_h2o_c, stoic=1.0, const=True; species=M_h_c, stoic=1.0, const=True	species=M_glu5sa_c, stoic=1.0, const=True	cobra_default_lb	cobra_default_ub			M_1pyr5c_c + M_h2o_c + M_h_c -> M_glu5sa_c	-1000	1000
R_ACGK	meta_R_ACGK	SBO:0000216	bqbiol:is, https://identifiers.org/bigg.reaction/ACGK, https://identifiers.org/ec-code/2.7.2.8, https://identifiers.org/kegg.reaction/R02649, https://identifiers.org/metanetx.reaction/MNXR95256	<p>old_id: AG0017</p>	FALSE	species=M_atp_c, stoic=1.0, const=True; species=M_acglu_c, stoic=1.0, const=True	species=M_adp_c, stoic=1.0, const=True; species=M_acg5p_c, stoic=1.0, const=True	cobra_0_bound	cobra_default_ub	assoc=G_slr1898		M_acglu_c + M_atp_c => M_acg5p_c + M_adp_c	0	1000
R_AGPR	meta_R_AGPR	SBO:0000200	bqbiol:is, https://identifiers.org/bigg.reaction/AGPR, https://identifiers.org/ec-code/1.2.1.38, https://identifiers.org/kegg.reaction/R03443, https://identifiers.org/metanetx.reaction/MNXR95530	<p>old_id: AG0018</p>	TRUE	species=M_acg5sa_c, stoic=1.0, const=True; species=M_pi_c, stoic=1.0, const=True; species=M_nadp_c, stoic=1.0, const=True	species=M_acg5p_c, stoic=1.0, const=True; species=M_nadph_c, stoic=1.0, const=True; species=M_h_c, stoic=1.0, const=True	cobra_default_lb	cobra_default_ub	assoc=G_sll0080		M_acg5sa_c + M_nadp_c + M_pi_c -> M_acg5p_c + M_h_c + M_nadph_c	-1000	1000
R_OCBT_1	meta_R_OCBT_1	SBO:0000402	bqbiol:is, https://identifiers.org/bigg.reaction/OCBT_1, https://identifiers.org/ec-code/2.1.3.3, https://identifiers.org/kegg.reaction/R01398, https://identifiers.org/metanetx.reaction/MNXR102137	<p>old_id: AG0019</p>	TRUE	species=M_cbp_c, stoic=1.0, const=True; species=M_orn__L_c, stoic=1.0, const=True	species=M_pi_c, stoic=1.0, const=True; species=M_citr__L_c, stoic=1.0, const=True; species=M_h_c, stoic=1.0, const=True	cobra_default_lb	cobra_default_ub	assoc=G_sll0902		M_cbp_c + M_orn__L_c -> M_citr__L_c + M_h_c + M_pi_c	-1000	1000
R_ARGSL	meta_R_ARGSL	SBO:0000178	bqbiol:is, https://identifiers.org/bigg.reaction/ARGSL, https://identifiers.org/ec-code/4.3.2.1, https://identifiers.org/kegg.reaction/R01086, https://identifiers.org/metanetx.reaction/MNXR138059	<p>old_id: AG0020</p>	FALSE	species=M_argsuc_c, stoic=1.0, const=True	species=M_fum_c, stoic=1.0, const=True; species=M_arg__L_c, stoic=1.0, const=True	cobra_0_bound	cobra_default_ub	assoc=G_slr1133		M_argsuc_c => M_arg__L_c + M_fum_c	0	1000
R_ARGSS2	meta_R_ARGSS2	SBO:0000176	bqbiol:is, https://identifiers.org/bigg.reaction/ARGSS2, https://identifiers.org/ec-code/6.3.4.5, https://identifiers.org/kegg.reaction/R01954, https://identifiers.org/metanetx.reaction/MNXR138060	<p>old_id: AG0021</p>	FALSE	species=M_atp_c, stoic=1.0, const=True; species=M_citr__L_c, stoic=1.0, const=True; species=M_asp__L_c, stoic=1.0, const=True	species=M_amp_c, stoic=1.0, const=True; species=M_ppi_c, stoic=1.0, const=True; species=M_argsuc_c, stoic=1.0, const=True; species=M_h_c, stoic=1.0, const=True	cobra_0_bound	cobra_default_ub	assoc=G_slr0585		M_asp__L_c + M_atp_c + M_citr__L_c => M_amp_c + M_argsuc_c + M_h_c + M_ppi_c	0	1000
R_CBPS	meta_R_CBPS	SBO:0000176	bqbiol:is, https://identifiers.org/bigg.reaction/CBPS, https://identifiers.org/ec-code/6.3.5.5, https://identifiers.org/kegg.reaction/R00575, https://identifiers.org/metanetx.reaction/MNXR96485	<p>old_id: AG0022</p>	FALSE	species=M_atp_c, stoic=2.0, const=True; species=M_gln__L_c, stoic=1.0, const=True; species=M_hco3_c, stoic=1.0, const=True; species=M_h2o_c, stoic=1.0, const=True	species=M_adp_c, stoic=2.0, const=True; species=M_pi_c, stoic=1.0, const=True; species=M_glu__L_c, stoic=1.0, const=True; species=M_cbp_c, stoic=1.0, const=True; species=M_h_c, stoic=2.0, const=True	cobra_0_bound	cobra_default_ub	assoc=(G_sll0370 and G_sll1498 and G_slr1616)		2.0 M_atp_c + M_gln__L_c + M_h2o_c + M_hco3_c => 2.0 M_adp_c + M_cbp_c + M_glu__L_c + 2.0 M_h_c + M_pi_c	0	1000
R_CBMKr	meta_R_CBMKr	SBO:0000216	bqbiol:is, https://identifiers.org/bigg.reaction/CBMKr, https://identifiers.org/ec-code/2.7.2.2, https://identifiers.org/kegg.reaction/R01395, https://identifiers.org/metanetx.reaction/MNXR153145, https://identifiers.org/metanetx.reaction/MNXR106966	<p>old_id: AG0023</p>	TRUE	species=M_atp_c, stoic=1.0, const=True; species=M_cbm_c, stoic=1.0, const=True	species=M_adp_c, stoic=1.0, const=True; species=M_cbp_c, stoic=1.0, const=True	cobra_default_lb	cobra_default_ub	assoc=G_sll0573		M_atp_c + M_cbm_c -> M_adp_c + M_cbp_c	-1000	1000
R_AG0023_2	meta_R_AG0023_2	SBO:0000176	bqbiol:is, https://identifiers.org/ec-code/6.3.5.5, https://identifiers.org/kegg.reaction/R01395, https://identifiers.org/metanetx.reaction/MNXR106966	<p>old_id: AG0023_2</p>	TRUE	species=M_atp_c, stoic=1.0, const=True; species=M_cbm_c, stoic=1.0, const=True	species=M_adp_c, stoic=1.0, const=True; species=M_cbp_c, stoic=1.0, const=True	cobra_default_lb	cobra_default_ub	assoc=(G_sll0370 and G_sll1498 and G_slr1616)		M_atp_c + M_cbm_c -> M_adp_c + M_cbp_c	-1000	1000
R_NAR_syn	meta_R_NAR_syn	SBO:0000200	bqbiol:is, https://identifiers.org/bigg.reaction/NAR_syn, https://identifiers.org/ec-code/1.7.7.2, https://identifiers.org/kegg.reaction/R00791, https://identifiers.org/metanetx.reaction/MNXR145767, https://identifiers.org/metanetx.reaction/MNXR145768	<p>old_id: AG0024</p>	TRUE	species=M_no2_c, stoic=1.0, const=True; species=M_h2o_c, stoic=1.0, const=True; species=M_fdxo_2_2_c, stoic=2.0, const=True	species=M_no3_c, stoic=1.0, const=True; species=M_fdxrd_c, stoic=2.0, const=True; species=M_h_c, stoic=2.0, const=True	cobra_default_lb	cobra_0_bound	assoc=G_sll1454		2.0 M_fdxo_2_2_c + M_h2o_c + M_no2_c -> 2.0 M_fdxrd_c + 2.0 M_h_c + M_no3_c	-1000	0
R_NOR_syn_1	meta_R_NOR_syn_1	SBO:0000200	bqbiol:is, https://identifiers.org/bigg.reaction/NOR_syn_1, https://identifiers.org/ec-code/1.7.7.1, https://identifiers.org/kegg.reaction/R00790, https://identifiers.org/metanetx.reaction/MNXR101983	<p>old_id: AG0025</p>	TRUE	species=M_nh3_c, stoic=1.0, const=True; species=M_h2o_c, stoic=2.0, const=True; species=M_fdxo_2_2_c, stoic=6.0, const=True	species=M_no2_c, stoic=1.0, const=True; species=M_fdxrd_c, stoic=6.0, const=True; species=M_h_c, stoic=8.0, const=True	cobra_default_lb	cobra_0_bound	assoc=G_slr0898		6.0 M_fdxo_2_2_c + 2.0 M_h2o_c + M_nh3_c -> 6.0 M_fdxrd_c + 8.0 M_h_c + M_no2_c	-1000	0
R_GLMS_syn	meta_R_GLMS_syn	SBO:0000200	bqbiol:is, https://identifiers.org/bigg.reaction/GLMS_syn, https://identifiers.org/ec-code/1.4.7.1, https://identifiers.org/kegg.reaction/R00021, https://identifiers.org/metanetx.reaction/MNXR100245	<p>old_id: AG0026</p>	TRUE	species=M_glu__L_c, stoic=2.0, const=True; species=M_fdxo_2_2_c, stoic=2.0, const=True	species=M_gln__L_c, stoic=1.0, const=True; species=M_akg_c, stoic=1.0, const=True; species=M_fdxrd_c, stoic=2.0, const=True; species=M_h_c, stoic=2.0, const=True	cobra_default_lb	cobra_0_bound	assoc=G_sll1499		2.0 M_fdxo_2_2_c + 2.0 M_glu__L_c -> M_akg_c + 2.0 M_fdxrd_c + M_gln__L_c + 2.0 M_h_c	-1000	0
R_ARGDI_1	meta_R_ARGDI_1	SBO:0000401	bqbiol:is, https://identifiers.org/bigg.reaction/ARGDI_1, https://identifiers.org/ec-code/3.5.3.6, https://identifiers.org/kegg.reaction/R00552, https://identifiers.org/metanetx.reaction/MNXR154721	<p>old_id: AG0027</p>	FALSE	species=M_arg__L_c, stoic=1.0, const=True; species=M_h2o_c, stoic=1.0, const=True	species=M_citr__L_c, stoic=1.0, const=True; species=M_nh3_c, stoic=1.0, const=True	cobra_0_bound	cobra_default_ub	assoc=G_sll1336		M_arg__L_c + M_h2o_c => M_citr__L_c + M_nh3_c	0	1000
R_ORNTA_1	meta_R_ORNTA_1	SBO:0000403	bqbiol:is, https://identifiers.org/bigg.reaction/ORNTA_1, https://identifiers.org/ec-code/2.6.1.13, https://identifiers.org/kegg.reaction/R00667, https://identifiers.org/metanetx.reaction/MNXR102220	<p>old_id: AG0028</p>	TRUE	species=M_orn__L_c, stoic=1.0, const=True; species=M_akg_c, stoic=1.0, const=True	species=M_glu5sa_c, stoic=1.0, const=True; species=M_glu__L_c, stoic=1.0, const=True	cobra_default_lb	cobra_default_ub	assoc=G_slr1022		M_akg_c + M_orn__L_c -> M_glu5sa_c + M_glu__L_c	-1000	1000
R_AG0029	meta_R_AG0029	SBO:0000660	bqbiol:is, https://identifiers.org/ec-code/1.4.3.4	<p>old_id: AG0029</p>	FALSE	species=M_arg__L_c, stoic=1.0, const=True; species=M_pq_um, stoic=1.0, const=True; species=M_h2o_c, stoic=1.0, const=True	species=M_5g2oxpt_c, stoic=1.0, const=True; species=M_nh3_c, stoic=1.0, const=True; species=M_pqh2_um, stoic=1.0, const=True	cobra_0_bound	cobra_default_ub	assoc=G_slr0782		M_arg__L_c + M_h2o_c + M_pq_um => M_5g2oxpt_c + M_nh3_c + M_pqh2_um	0	1000
R_AG0030	meta_R_AG0030	SBO:0000660	bqbiol:is, https://identifiers.org/ec-code/1.4.3.4	<p>old_id: AG0030</p>	FALSE	species=M_arg__L_c, stoic=1.0, const=True; species=M_pq_cm, stoic=1.0, const=True; species=M_h2o_c, stoic=1.0, const=True	species=M_5g2oxpt_c, stoic=1.0, const=True; species=M_nh3_c, stoic=1.0, const=True; species=M_pqh2_cm, stoic=1.0, const=True	cobra_0_bound	cobra_default_ub	assoc=G_slr0782		M_arg__L_c + M_h2o_c + M_pq_cm => M_5g2oxpt_c + M_nh3_c + M_pqh2_cm	0	1000
R_AG0031		SBO:0000399		<p>old_id: AG0031</p>	FALSE	species=M_5g2oxpt_c, stoic=1.0, const=True; species=M_h2o2_c, stoic=1.0, const=True	species=M_4gudbutn_c, stoic=1.0, const=True; species=M_co2_c, stoic=1.0, const=True; species=M_h2o_c, stoic=1.0, const=True	cobra_0_bound	cobra_default_ub			M_5g2oxpt_c + M_h2o2_c => M_4gudbutn_c + M_co2_c + M_h2o_c	0	1000
R_GUDBUTNAH	meta_R_GUDBUTNAH	SBO:0000376	bqbiol:is, https://identifiers.org/bigg.reaction/GUDBUTNAH, https://identifiers.org/ec-code/3.5.3.7, https://identifiers.org/kegg.reaction/R01990, https://identifiers.org/metanetx.reaction/MNXR100467	<p>old_id: AG0032</p>	FALSE	species=M_4gudbutn_c, stoic=1.0, const=True; species=M_h2o_c, stoic=1.0, const=True	species=M_4abut_c, stoic=1.0, const=True; species=M_urea_c, stoic=1.0, const=True	cobra_0_bound	cobra_default_ub	assoc=(G_sll1077 or G_sll0228)		M_4gudbutn_c + M_h2o_c => M_4abut_c + M_urea_c	0	1000
R_UREA_1	meta_R_UREA_1	SBO:0000376	bqbiol:is, https://identifiers.org/bigg.reaction/UREA_1, https://identifiers.org/ec-code/3.5.1.5, https://identifiers.org/kegg.reaction/R00131, https://identifiers.org/metanetx.reaction/MNXR105153	<p>old_id: AG0033</p>	FALSE	species=M_urea_c, stoic=1.0, const=True; species=M_h2o_c, stoic=1.0, const=True; species=M_h_c, stoic=2.0, const=True	species=M_co2_c, stoic=1.0, const=True; species=M_nh3_c, stoic=2.0, const=True	cobra_0_bound	cobra_default_ub	assoc=(G_sll0420 and G_sll1750 and G_slr1256 and G_sll1639 and G_sll0643 and G_slr1219 and G_slr1899)		M_h2o_c + 2.0 M_h_c + M_urea_c => M_co2_c + 2.0 M_nh3_c	0	1000
R_PROAKGOX1	meta_R_PROAKGOX1	SBO:0000200	bqbiol:is, https://identifiers.org/bigg.reaction/PROAKGOX1, https://identifiers.org/ec-code/1.14.11.2, https://identifiers.org/kegg.reaction/R01252, https://identifiers.org/metanetx.reaction/MNXR103186	<p>old_id: AG0034</p>	FALSE	species=M_pro__L_c, stoic=1.0, const=True; species=M_akg_c, stoic=1.0, const=True; species=M_o2_c, stoic=1.0, const=True	species=M_4hpro_LT_c, stoic=1.0, const=True; species=M_succ_c, stoic=1.0, const=True; species=M_co2_c, stoic=1.0, const=True	cobra_0_bound	cobra_default_ub	assoc=(G_sll0428 or G_sll0191)		M_akg_c + M_o2_c + M_pro__L_c => M_4hpro_LT_c + M_co2_c + M_succ_c	0	1000
R_HPROb	meta_R_HPROb	SBO:0000200	bqbiol:is, https://identifiers.org/bigg.reaction/HPROb, https://identifiers.org/ec-code/1.5.1.2, https://identifiers.org/kegg.reaction/R03293, https://identifiers.org/metanetx.reaction/MNXR100699	<p>old_id: AG0035</p>	FALSE	species=M_4hpro_LT_c, stoic=1.0, const=True; species=M_nadp_c, stoic=1.0, const=True	species=M_1p3h5c_c, stoic=1.0, const=True; species=M_nadph_c, stoic=1.0, const=True; species=M_h_c, stoic=2.0, const=True	cobra_0_bound	cobra_default_ub	assoc=G_slr0661		M_4hpro_LT_c + M_nadp_c => M_1p3h5c_c + 2.0 M_h_c + M_nadph_c	0	1000
R_PHCD	meta_R_PHCD	SBO:0000200	bqbiol:is, https://identifiers.org/bigg.reaction/PHCD, https://identifiers.org/ec-code/1.2.1.88, https://identifiers.org/kegg.reaction/R04444, https://identifiers.org/metanetx.reaction/MNXR145234	<p>old_id: AG0036</p>	FALSE	species=M_1p3h5c_c, stoic=1.0, const=True; species=M_nad_c, stoic=1.0, const=True; species=M_h2o_c, stoic=2.0, const=True	species=M_e4hglu_c, stoic=1.0, const=True; species=M_nadh_c, stoic=1.0, const=True; species=M_h_c, stoic=1.0, const=True	cobra_0_bound	cobra_default_ub	assoc=G_sll1561		M_1p3h5c_c + 2.0 M_h2o_c + M_nad_c => M_e4hglu_c + M_h_c + M_nadh_c	0	1000
R_EHGLAT	meta_R_EHGLAT	SBO:0000403	bqbiol:is, https://identifiers.org/bigg.reaction/EHGLAT, https://identifiers.org/ec-code/2.6.1.1, https://identifiers.org/kegg.reaction/R05052, https://identifiers.org/metanetx.reaction/MNXR148082, https://identifiers.org/metanetx.reaction/MNXR148083	<p>old_id: AG0037</p>	TRUE	species=M_e4hglu_c, stoic=1.0, const=True; species=M_akg_c, stoic=1.0, const=True	species=M_4h2oglt_c, stoic=1.0, const=True; species=M_glu__L_c, stoic=1.0, const=True	cobra_default_lb	cobra_default_ub	assoc=(G_sll0402 or G_slr0036)		M_akg_c + M_e4hglu_c -> M_4h2oglt_c + M_glu__L_c	-1000	1000
R_DDPGA	meta_R_DDPGA	SBO:0000178	bqbiol:is, https://identifiers.org/bigg.reaction/DDPGA, https://identifiers.org/ec-code/4.1.3.16, https://identifiers.org/kegg.reaction/R00471, https://identifiers.org/metanetx.reaction/MNXR146939, https://identifiers.org/metanetx.reaction/MNXR146938	<p>old_id: AG0038</p>	FALSE	species=M_4h2oglt_c, stoic=1.0, const=True	species=M_pyr_c, stoic=1.0, const=True; species=M_glx_c, stoic=1.0, const=True	cobra_0_bound	cobra_default_ub	assoc=G_sll0107		M_4h2oglt_c => M_glx_c + M_pyr_c	0	1000
R_ARGDC	meta_R_ARGDC	SBO:0000399	bqbiol:is, https://identifiers.org/bigg.reaction/ARGDC, https://identifiers.org/ec-code/4.1.1.19, https://identifiers.org/kegg.reaction/R00566, https://identifiers.org/metanetx.reaction/MNXR95940	<p>old_id: AG0039</p>	FALSE	species=M_arg__L_c, stoic=1.0, const=True; species=M_h_c, stoic=1.0, const=True	species=M_agm_c, stoic=1.0, const=True; species=M_co2_c, stoic=1.0, const=True	cobra_0_bound	cobra_default_ub	assoc=(G_slr0662 or G_slr1312)		M_arg__L_c + M_h_c => M_agm_c + M_co2_c	0	1000
R_CYNL	meta_R_CYNL	SBO:0000178	bqbiol:is, https://identifiers.org/bigg.reaction/CYNL, https://identifiers.org/ec-code/4.2.1.104, https://identifiers.org/kegg.reaction/R03546, https://identifiers.org/metanetx.reaction/MNXR139204	<p>old_id: AG0040</p>	TRUE	species=M_cynt_c, stoic=1.0, const=True; species=M_hco3_c, stoic=1.0, const=True; species=M_h_c, stoic=1.0, const=True	species=M_co2_c, stoic=1.0, const=True; species=M_cbm_c, stoic=1.0, const=True	cobra_default_lb	cobra_default_ub	assoc=G_slr0899		M_cynt_c + M_h_c + M_hco3_c -> M_cbm_c + M_co2_c	-1000	1000
R_CBMD	meta_R_CBMD	SBO:0000399	bqbiol:is, https://identifiers.org/bigg.reaction/CBMD, https://identifiers.org/kegg.reaction/R07316, https://identifiers.org/metanetx.reaction/MNXR96481	<p>old_id: AG0041</p>	FALSE	species=M_cbm_c, stoic=1.0, const=True; species=M_h_c, stoic=2.0, const=True	species=M_nh3_c, stoic=1.0, const=True; species=M_co2_c, stoic=1.0, const=True	cobra_0_bound	cobra_default_ub			M_cbm_c + 2.0 M_h_c => M_co2_c + M_nh3_c	0	1000
R_THRD_L_1	meta_R_THRD_L_1	SBO:0000178	bqbiol:is, https://identifiers.org/bigg.reaction/THRD_L_1, https://identifiers.org/ec-code/4.3.1.19, https://identifiers.org/kegg.reaction/R00996, https://identifiers.org/metanetx.reaction/MNXR104714	<p>old_id: AL0001</p>	FALSE	species=M_thr__L_c, stoic=1.0, const=True	species=M_2obut_c, stoic=1.0, const=True; species=M_nh3_c, stoic=1.0, const=True	cobra_0_bound	cobra_default_ub	assoc=G_slr2072		M_thr__L_c => M_2obut_c + M_nh3_c	0	1000
R_THRS	meta_R_THRS	SBO:0000178	bqbiol:is, https://identifiers.org/bigg.reaction/THRS, https://identifiers.org/ec-code/4.2.3.1, https://identifiers.org/kegg.reaction/R01466, https://identifiers.org/metanetx.reaction/MNXR104846	<p>old_id: AL0002</p>	FALSE	species=M_phom_c, stoic=1.0, const=True; species=M_h2o_c, stoic=1.0, const=True	species=M_thr__L_c, stoic=1.0, const=True; species=M_pi_c, stoic=1.0, const=True	cobra_0_bound	cobra_default_ub	assoc=(G_sll1172 or G_sll1688)		M_h2o_c + M_phom_c => M_pi_c + M_thr__L_c	0	1000
R_HSK_2	meta_R_HSK_2	SBO:0000216	bqbiol:is, https://identifiers.org/bigg.reaction/HSK_2, https://identifiers.org/ec-code/2.7.1.39, https://identifiers.org/kegg.reaction/R01771, https://identifiers.org/metanetx.reaction/MNXR100737	<p>old_id: AL0003</p>	FALSE	species=M_atp_c, stoic=1.0, const=True; species=M_hom__L_c, stoic=1.0, const=True	species=M_adp_c, stoic=1.0, const=True; species=M_phom_c, stoic=1.0, const=True; species=M_h_c, stoic=1.0, const=True	cobra_0_bound	cobra_default_ub	assoc=G_sll1760		M_atp_c + M_hom__L_c => M_adp_c + M_h_c + M_phom_c	0	1000
R_HSDy	meta_R_HSDy	SBO:0000200	bqbiol:is, https://identifiers.org/bigg.reaction/HSDy, https://identifiers.org/ec-code/1.1.1.3, https://identifiers.org/kegg.reaction/R01775, https://identifiers.org/metanetx.reaction/MNXR100734	<p>old_id: AL0004</p>	TRUE	species=M_hom__L_c, stoic=1.0, const=True; species=M_nadp_c, stoic=1.0, const=True	species=M_aspsa_c, stoic=1.0, const=True; species=M_nadph_c, stoic=1.0, const=True; species=M_h_c, stoic=1.0, const=True	cobra_default_lb	cobra_0_bound	assoc=G_sll0455		M_hom__L_c + M_nadp_c -> M_aspsa_c + M_h_c + M_nadph_c	-1000	0
R_ASAD	meta_R_ASAD	SBO:0000200	bqbiol:is, https://identifiers.org/bigg.reaction/ASAD, https://identifiers.org/ec-code/1.2.1.11, https://identifiers.org/kegg.reaction/R02291, https://identifiers.org/metanetx.reaction/MNXR96039	<p>old_id: AL0005</p>	TRUE	species=M_aspsa_c, stoic=1.0, const=True; species=M_pi_c, stoic=1.0, const=True; species=M_nadp_c, stoic=1.0, const=True	species=M_4pasp_c, stoic=1.0, const=True; species=M_nadph_c, stoic=1.0, const=True; species=M_h_c, stoic=1.0, const=True	cobra_default_lb	cobra_0_bound	assoc=G_slr0549		M_aspsa_c + M_nadp_c + M_pi_c -> M_4pasp_c + M_h_c + M_nadph_c	-1000	0
R_ASPK	meta_R_ASPK	SBO:0000216	bqbiol:is, https://identifiers.org/bigg.reaction/ASPK, https://identifiers.org/ec-code/2.7.2.4, https://identifiers.org/kegg.reaction/R00480, https://identifiers.org/metanetx.reaction/MNXR96085	<p>old_id: AL0006</p>	FALSE	species=M_atp_c, stoic=1.0, const=True; species=M_asp__L_c, stoic=1.0, const=True	species=M_adp_c, stoic=1.0, const=True; species=M_4pasp_c, stoic=1.0, const=True	cobra_0_bound	cobra_default_ub	assoc=G_slr0657		M_asp__L_c + M_atp_c => M_4pasp_c + M_adp_c	0	1000
R_H4THDPS	meta_R_H4THDPS	SBO:0000178	bqbiol:is, https://identifiers.org/bigg.reaction/H4THDPS, https://identifiers.org/ec-code/4.3.3.7, https://identifiers.org/kegg.reaction/R10147, https://identifiers.org/metanetx.reaction/MNXR113514	<p>old_id: AL0007</p>	FALSE	species=M_aspsa_c, stoic=1.0, const=True; species=M_pyr_c, stoic=1.0, const=True	species=M_4hthdp_c, stoic=1.0, const=True; species=M_h2o_c, stoic=1.0, const=True; species=M_h_c, stoic=1.0, const=True	cobra_0_bound	cobra_default_ub	assoc=G_slr0550		M_aspsa_c + M_pyr_c => M_4hthdp_c + M_h2o_c + M_h_c	0	1000
R_H4THDPR	meta_R_H4THDPR	SBO:0000200	bqbiol:is, https://identifiers.org/bigg.reaction/H4THDPR, https://identifiers.org/ec-code/1.17.1.8, https://identifiers.org/kegg.reaction/R04199, https://identifiers.org/metanetx.reaction/MNXR148597	<p>old_id: AL0008</p>	TRUE	species=M_thdp_c, stoic=1.0, const=True; species=M_nadp_c, stoic=1.0, const=True; species=M_h2o_c, stoic=1.0, const=True	species=M_4hthdp_c, stoic=1.0, const=True; species=M_nadph_c, stoic=1.0, const=True; species=M_h_c, stoic=1.0, const=True	cobra_default_lb	cobra_0_bound	assoc=G_sll1058		M_h2o_c + M_nadp_c + M_thdp_c -> M_4hthdp_c + M_h_c + M_nadph_c	-1000	0
R_LDAPAT	meta_R_LDAPAT	SBO:0000403	bqbiol:is, https://identifiers.org/bigg.reaction/LDAPAT, https://identifiers.org/ec-code/2.6.1.83, https://identifiers.org/kegg.reaction/R07613, https://identifiers.org/metanetx.reaction/MNXR97144	<p>old_id: AL0009</p>	TRUE	species=M_26dap_LL_c, stoic=1.0, const=True; species=M_akg_c, stoic=1.0, const=True	species=M_thdp_c, stoic=1.0, const=True; species=M_glu__L_c, stoic=1.0, const=True; species=M_h2o_c, stoic=1.0, const=True; species=M_h_c, stoic=1.0, const=True	cobra_default_lb	cobra_0_bound	assoc=G_sll0480		M_26dap_LL_c + M_akg_c -> M_glu__L_c + M_h2o_c + M_h_c + M_thdp_c	-1000	0
R_DAPE	meta_R_DAPE	SBO:0000377	bqbiol:is, https://identifiers.org/bigg.reaction/DAPE, https://identifiers.org/ec-code/5.1.1.7, https://identifiers.org/kegg.reaction/R02735, https://identifiers.org/metanetx.reaction/MNXR97143	<p>old_id: AL0010</p>	TRUE	species=M_26dap_LL_c, stoic=1.0, const=True	species=M_26dap__M_c, stoic=1.0, const=True	cobra_default_lb	cobra_default_ub	assoc=G_slr1665		M_26dap_LL_c -> M_26dap__M_c	-1000	1000
R_DAPDC	meta_R_DAPDC	SBO:0000399	bqbiol:is, https://identifiers.org/bigg.reaction/DAPDC, https://identifiers.org/ec-code/4.1.1.20, https://identifiers.org/kegg.reaction/R00451, https://identifiers.org/metanetx.reaction/MNXR190874	<p>old_id: AL0011</p>	FALSE	species=M_26dap__M_c, stoic=1.0, const=True; species=M_h_c, stoic=1.0, const=True	species=M_lys__L_c, stoic=1.0, const=True; species=M_co2_c, stoic=1.0, const=True	cobra_0_bound	cobra_default_ub	assoc=G_sll0504		M_26dap__M_c + M_h_c => M_co2_c + M_lys__L_c	0	1000
R_ASNS1	meta_R_ASNS1	SBO:0000176	bqbiol:is, https://identifiers.org/bigg.reaction/ASNS1, https://identifiers.org/ec-code/6.3.5.4, https://identifiers.org/kegg.reaction/R00578, https://identifiers.org/metanetx.reaction/MNXR153021	<p>old_id: AL0012</p>	FALSE	species=M_atp_c, stoic=1.0, const=True; species=M_asp__L_c, stoic=1.0, const=True; species=M_gln__L_c, stoic=1.0, const=True; species=M_h2o_c, stoic=1.0, const=True	species=M_amp_c, stoic=1.0, const=True; species=M_ppi_c, stoic=1.0, const=True; species=M_asn__L_c, stoic=1.0, const=True; species=M_glu__L_c, stoic=1.0, const=True; species=M_h_c, stoic=1.0, const=True	cobra_0_bound	cobra_default_ub			M_asp__L_c + M_atp_c + M_gln__L_c + M_h2o_c => M_amp_c + M_asn__L_c + M_glu__L_c + M_h_c + M_ppi_c	0	1000
R_ASNN_1	meta_R_ASNN_1	SBO:0000376	bqbiol:is, https://identifiers.org/bigg.reaction/ASNN_1, https://identifiers.org/ec-code/3.5.1.1, https://identifiers.org/kegg.reaction/R00485, https://identifiers.org/metanetx.reaction/MNXR192440	<p>old_id: AL0013</p>	FALSE	species=M_asn__L_c, stoic=1.0, const=True; species=M_h2o_c, stoic=1.0, const=True	species=M_asp__L_c, stoic=1.0, const=True; species=M_nh3_c, stoic=1.0, const=True	cobra_0_bound	cobra_default_ub	assoc=(G_sll0422 or G_sll0585)		M_asn__L_c + M_h2o_c => M_asp__L_c + M_nh3_c	0	1000
R_LTHRK	meta_R_LTHRK	SBO:0000216	bqbiol:is, https://identifiers.org/bigg.reaction/LTHRK, https://identifiers.org/ec-code/2.7.1.177, https://identifiers.org/kegg.reaction/R06531, https://identifiers.org/metanetx.reaction/MNXR101251	<p>old_id: AL0014</p>	FALSE	species=M_thr__L_c, stoic=1.0, const=True; species=M_atp_c, stoic=1.0, const=True	species=M_thrp_c, stoic=1.0, const=True; species=M_adp_c, stoic=1.0, const=True; species=M_h_c, stoic=1.0, const=True	cobra_0_bound	cobra_default_ub	assoc=G_sll0776		M_atp_c + M_thr__L_c => M_adp_c + M_h_c + M_thrp_c	0	1000
R_THRPDC	meta_R_THRPDC	SBO:0000399	bqbiol:is, https://identifiers.org/bigg.reaction/THRPDC, https://identifiers.org/ec-code/4.1.1.81, https://identifiers.org/kegg.reaction/R06530, https://identifiers.org/metanetx.reaction/MNXR104843	<p>old_id: AL0015</p>	FALSE	species=M_thrp_c, stoic=1.0, const=True; species=M_h_c, stoic=1.0, const=True	species=M_applp_c, stoic=1.0, const=True; species=M_co2_c, stoic=1.0, const=True	cobra_0_bound	cobra_default_ub	assoc=G_sll1713		M_h_c + M_thrp_c => M_applp_c + M_co2_c	0	1000
R_BM0001		SBO:0000629		<p>old_id: BM0001</p>	FALSE	species=M_ala__L_c, stoic=0.766, const=True; species=M_arg__L_c, stoic=0.455, const=True; species=M_asn__L_c, stoic=0.366, const=True; species=M_asp__L_c, stoic=0.454, const=True; species=M_cys__L_c, stoic=0.09, const=True; species=M_gln__L_c, stoic=0.502, const=True; species=M_glu__L_c, stoic=0.546, const=True; species=M_gly_c, stoic=0.666, const=True; species=M_his__L_c, stoic=0.168, const=True…	species=M_bm_pro_c, stoic=0.985, const=True; species=M_h2o_c, stoic=9.0197, const=True	cobra_0_bound	cobra_default_ub			0.766 M_ala__L_c + 0.455 M_arg__L_c + 0.366 M_asn__L_c + 0.454 M_asp__L_c + 0.09 M_cys__L_c + 0.502 M_gln__L_c + 0.546 M_glu__L_c + 0.666 M_gly_c + 0.168 M_his__L_c + 0.566 M_ile__L_c + 1.029 M_leu__L_c + 0.378 M_lys__L_c + 0.177 M_met__L_c + 0.362 M_phe__L_c + 0.463 M_pro__L_c + 0.524 M_ser__L_c + 0.496 M_thr__L_c + 0.14 M_trp__L_c + 0.263 M_tyr__L_c + 0.608 M_val__L_c => 0.985 M_bm_pro_c + 9.01…	0	1000
R_BM0002		SBO:0000629		<p>old_id: BM0002</p>	FALSE	species=M_dctp_c, stoic=0.7749, const=True; species=M_datp_c, stoic=0.8487, const=True; species=M_dgtp_c, stoic=0.7772, const=True; species=M_dttp_c, stoic=0.8517, const=True	species=M_bm_dna_c, stoic=0.985, const=True; species=M_ppi_c, stoic=3.2525, const=True	cobra_0_bound	cobra_default_ub			0.8487 M_datp_c + 0.7749 M_dctp_c + 0.7772 M_dgtp_c + 0.8517 M_dttp_c => 0.985 M_bm_dna_c + 3.2525 M_ppi_c	0	1000
R_BM0003		SBO:0000629		<p>old_id: BM0003</p>	FALSE	species=M_gtp_c, stoic=0.808, const=True; species=M_atp_c, stoic=0.73, const=True; species=M_ctp_c, stoic=0.7799, const=True; species=M_utp_c, stoic=0.8012, const=True	species=M_bm_rna_c, stoic=0.985, const=True; species=M_ppi_c, stoic=3.1191, const=True	cobra_0_bound	cobra_default_ub			0.73 M_atp_c + 0.7799 M_ctp_c + 0.808 M_gtp_c + 0.8012 M_utp_c => 0.985 M_bm_rna_c + 3.1191 M_ppi_c	0	1000
R_BM0004		SBO:0000629		<p>old_id: BM0004</p>	FALSE	species=M_lipidAds_c, stoic=0.4276, const=True; species=M_PG_p, stoic=0.4276, const=True	species=M_bm_cw_c, stoic=0.985, const=True	cobra_0_bound	cobra_default_ub			0.4276 M_PG_p + 0.4276 M_lipidAds_c => 0.985 M_bm_cw_c	0	1000
R_BM0005		SBO:0000629			FALSE	species=M_mgdg160_c, stoic=0.25274, const=True; species=M_mgdg161_c, stoic=0.01471, const=True; species=M_mgdg180_c, stoic=0.00065, const=True; species=M_mgdg181_c, stoic=0.00603, const=True; species=M_mgdg181_9_c, stoic=0.00603, const=True; species=M_mgdg182_9_12_c, stoic=0.08048, const=True; species=M_mgdg183_6_9_12_c, stoic=0.11998, const=True; species=M_mgdg183_9_12_15_c, stoic=0.0006, const=…	species=M_bm_memlip_c, stoic=0.985, const=True	cobra_0_bound	cobra_default_ub			0.17306 M_dgdg160_c + 0.01278 M_dgdg161_c + 0.00296 M_dgdg180_c + 0.00387 M_dgdg181_9_c + 0.00387 M_dgdg181_c + 0.04418 M_dgdg182_9_12_c + 0.0961 M_dgdg183_6_9_12_c + 0.00126 M_dgdg183_9_12_15_c + 0.00521 M_dgdg184_6_9_12_15_c + 0.25274 M_mgdg160_c + 0.01471 M_mgdg161_c + 0.00065 M_mgdg180_c + 0.00603 M_mgdg181_9_c + 0.00603 M_mgdg181_c + 0.08048 M_mgdg182_9_12_c + 0.11998 M_mgdg183_6_9_12_c + 0.…	0	1000
R_BM0006		SBO:0000629		<p>old_id: BM0006</p>	FALSE	species=M_ptrc_c, stoic=1.147, const=True; species=M_spmd_c, stoic=0.233, const=True; species=M_accoa_c, stoic=0.01, const=True; species=M_coa_c, stoic=0.006, const=True; species=M_succoa_c, stoic=0.003, const=True; species=M_malcoa_c, stoic=0.001, const=True; species=M_nad_c, stoic=0.062, const=True; species=M_nadh_c, stoic=0.002, const=True; species=M_nadp_c, stoic=0.004, const=True; species=M_…	species=M_bm_sol_c, stoic=0.985, const=True	cobra_0_bound	cobra_default_ub			0.008 M_10fthf_c + 0.008 M_5mthf_c + 0.01 M_accoa_c + 0.008 M_adocbl_c + 0.008 M_amet_c + 0.008 M_chor_c + 0.006 M_coa_c + 0.002 M_dtpcudcpp_c + 0.008 M_fad_c + 0.008 M_gthrd_c + 0.008 M_hemeA_c + 0.008 M_hemeO_c + 0.001 M_malcoa_c + 0.008 M_methf_c + 0.062 M_nad_c + 0.002 M_nadh_c + 0.004 M_nadp_c + 0.012 M_nadph_c + 0.008 M_pheme_c + 1.147 M_ptrc_c + 0.008 M_pydx5p_c + 0.008 M_ribflv_c + 0.233 …	0	1000
R_BM0007		SBO:0000629		<p>old_id: BM0007</p>	FALSE	species=M_k_c, stoic=17.04, const=True; species=M_nh4_c, stoic=1.136, const=True; species=M_mg2_c, stoic=0.757, const=True; species=M_ca2_c, stoic=0.454, const=True; species=M_fe2_c, stoic=0.682, const=True; species=M_fe3_c, stoic=0.682, const=True; species=M_cu2_c, stoic=0.303, const=True; species=M_mn2_c, stoic=0.303, const=True; species=M_mobd_c, stoic=0.303, const=True; species=M_cobalt2_c, s…	species=M_bm_ion_c, stoic=0.985, const=True	cobra_0_bound	cobra_default_ub			0.454 M_ca2_c + 0.303 M_cobalt2_c + 0.303 M_cu2_c + 0.682 M_fe2_c + 0.682 M_fe3_c + 17.04 M_k_c + 0.757 M_mg2_c + 0.303 M_mn2_c + 0.303 M_mobd_c + 0.379 M_na1_c + 1.136 M_nh4_c + 0.379 M_pi_c + 0.379 M_so4_c + 0.303 M_zn2_c => 0.985 M_bm_ion_c	0	1000
R_BM0008		SBO:0000629		<p>old_id: BM0008</p>	FALSE	species=M_cholphya_c, stoic=0.827, const=True; species=M_caro_c, stoic=0.134, const=True; species=M_zeax_c, stoic=0.113, const=True; species=M_echin_c, stoic=0.098, const=True; species=M_gcarote_c, stoic=0.063, const=True; species=M_avite1_c, stoic=0.01, const=True; species=M_bvite_c, stoic=0.001, const=True; species=M_gtocophe_c, stoic=0.001, const=True; species=M_dtocophe_c, stoic=0.009, const=…	species=M_bm_pigm_c, stoic=0.985, const=True	cobra_0_bound	cobra_default_ub			0.01 M_avite1_c + 0.001 M_bvite_c + 0.134 M_caro_c + 0.827 M_cholphya_c + 0.009 M_dtocophe_c + 0.098 M_echin_c + 0.063 M_gcarote_c + 0.001 M_gtocophe_c + 0.067 M_phllqne_c + 0.113 M_zeax_c => 0.985 M_bm_pigm_c	0	1000
R_BM0009		SBO:0000629		<p>old_id: BM0009</p>	FALSE	species=M_atp_c, stoic=53.35, const=True; species=M_h2o_c, stoic=53.35, const=True; species=M_bm_pro_c, stoic=0.5165, const=True; species=M_bm_dna_c, stoic=0.0314, const=True; species=M_bm_rna_c, stoic=0.1722, const=True; species=M_bm_cw_c, stoic=0.0597, const=True; species=M_bm_memlip_c, stoic=0.1215, const=True; species=M_bm_sol_c, stoic=0.0294, const=True; species=M_bm_ion_c, stoic=0.0101, con…	species=M_biomass_e, stoic=1.0, const=True; species=M_adp_c, stoic=53.35, const=True; species=M_pi_c, stoic=53.35, const=True; species=M_h_c, stoic=53.35, const=True	cobra_0_bound	cobra_default_ub			53.35 M_atp_c + 0.0597 M_bm_cw_c + 0.0314 M_bm_dna_c + 0.0345 M_bm_glycogen_c + 0.0101 M_bm_ion_c + 0.1215 M_bm_memlip_c + 0.0247 M_bm_pigm_c + 0.5165 M_bm_pro_c + 0.1722 M_bm_rna_c + 0.0294 M_bm_sol_c + 53.35 M_h2o_c => 53.35 M_adp_c + M_biomass_e + 53.35 M_h_c + 53.35 M_pi_c	0	1000
R_MALCOAM	meta_R_MALCOAM	SBO:0000214	bqbiol:is, https://identifiers.org/bigg.reaction/MALCOAM, https://identifiers.org/ec-code/2.1.1.197, https://identifiers.org/kegg.reaction/R09543, https://identifiers.org/metanetx.reaction/MNXR150555, https://identifiers.org/metanetx.reaction/MNXR159536	<p>old_id: BT0001</p>	FALSE	species=M_amet_c, stoic=1.0, const=True; species=M_malACP_c, stoic=1.0, const=True	species=M_ahcys_c, stoic=1.0, const=True; species=M_malmeACP_c, stoic=1.0, const=True	cobra_0_bound	cobra_default_ub			M_amet_c + M_malACP_c => M_ahcys_c + M_malmeACP_c	0	1000
R_MALACPD	meta_R_MALACPD	SBO:0000402	bqbiol:is, https://identifiers.org/bigg.reaction/MALACPD, https://identifiers.org/ec-code/2.3.1.179, https://identifiers.org/kegg.reaction/R10115, https://identifiers.org/metanetx.reaction/MNXR159535, https://identifiers.org/metanetx.reaction/MNXR150749	<p>old_id: BT0002</p>	FALSE	species=M_malmeACP_c, stoic=1.0, const=True; species=M_malACP_c, stoic=1.0, const=True; species=M_h_c, stoic=1.0, const=True	species=M_skgmeACP_c, stoic=1.0, const=True; species=M_co2_c, stoic=1.0, const=True; species=M_ACP_c, stoic=1.0, const=True	cobra_0_bound	cobra_default_ub	assoc=(G_sll1069 or G_slr1332)		M_h_c + M_malACP_c + M_malmeACP_c => M_ACP_c + M_co2_c + M_skgmeACP_c	0	1000
R_BT0003	meta_R_BT0003	SBO:0000200	bqbiol:is, https://identifiers.org/ec-code/1.1.1.100, https://identifiers.org/kegg.reaction/R10116, https://identifiers.org/metanetx.reaction/MNXR150751	<p>old_id: BT0003</p>	TRUE	species=M_skgmeACP_c, stoic=1.0, const=True; species=M_nadph_c, stoic=1.0, const=True; species=M_h_c, stoic=1.0, const=True	species=M_hgmeACP_c, stoic=1.0, const=True; species=M_nadp_c, stoic=1.0, const=True	cobra_default_lb	cobra_default_ub	assoc=(G_sll5079 or G_slr0886 or G_slr1994)		M_h_c + M_nadph_c + M_skgmeACP_c -> M_hgmeACP_c + M_nadp_c	-1000	1000
R_OGMEACPD	meta_R_OGMEACPD	SBO:0000178	bqbiol:is, https://identifiers.org/bigg.reaction/OGMEACPD, https://identifiers.org/ec-code/4.2.1.59, https://identifiers.org/kegg.reaction/R10117, https://identifiers.org/metanetx.reaction/MNXR145835, https://identifiers.org/metanetx.reaction/MNXR145836	<p>old_id: BT0004</p>	TRUE	species=M_hgmeACP_c, stoic=1.0, const=True	species=M_egmeACP_c, stoic=1.0, const=True; species=M_h2o_c, stoic=1.0, const=True	cobra_default_lb	cobra_default_ub	assoc=G_sll1605		M_hgmeACP_c -> M_egmeACP_c + M_h2o_c	-1000	1000
R_EGMEACPR	meta_R_EGMEACPR	SBO:0000200	bqbiol:is, https://identifiers.org/bigg.reaction/EGMEACPR, https://identifiers.org/ec-code/1.3.1.10, https://identifiers.org/kegg.reaction/R10118, https://identifiers.org/metanetx.reaction/MNXR153445, https://identifiers.org/metanetx.reaction/MNXR153446	<p>old_id: BT0005</p>	TRUE	species=M_egmeACP_c, stoic=1.0, const=True; species=M_nadph_c, stoic=1.0, const=True; species=M_h_c, stoic=1.0, const=True	species=M_gmeACP_c, stoic=1.0, const=True; species=M_nadp_c, stoic=1.0, const=True	cobra_default_lb	cobra_default_ub	assoc=G_slr1051		M_egmeACP_c + M_h_c + M_nadph_c -> M_gmeACP_c + M_nadp_c	-1000	1000
R_BT0006	meta_R_BT0006	SBO:0000402	bqbiol:is, https://identifiers.org/ec-code/2.3.1.179, https://identifiers.org/kegg.reaction/R10119, https://identifiers.org/metanetx.reaction/MNXR150753	<p>old_id: BT0006</p>	FALSE	species=M_gmeACP_c, stoic=1.0, const=True; species=M_malACP_c, stoic=1.0, const=True; species=M_h_c, stoic=1.0, const=True	species=M_skpmeACP_c, stoic=1.0, const=True; species=M_co2_c, stoic=1.0, const=True; species=M_ACP_c, stoic=1.0, const=True	cobra_0_bound	cobra_default_ub	assoc=(G_sll1069 or G_slr1332)		M_gmeACP_c + M_h_c + M_malACP_c => M_ACP_c + M_co2_c + M_skpmeACP_c	0	1000
R_BT0007	meta_R_BT0007	SBO:0000200	bqbiol:is, https://identifiers.org/ec-code/1.1.1.100, https://identifiers.org/kegg.reaction/R10120, https://identifiers.org/metanetx.reaction/MNXR150755	<p>old_id: BT0007</p>	TRUE	species=M_skpmeACP_c, stoic=1.0, const=True; species=M_nadph_c, stoic=1.0, const=True; species=M_h_c, stoic=1.0, const=True	species=M_hpmeACP_c, stoic=1.0, const=True; species=M_nadp_c, stoic=1.0, const=True	cobra_default_lb	cobra_default_ub	assoc=(G_sll5079 or G_slr0886 or G_slr1994)		M_h_c + M_nadph_c + M_skpmeACP_c -> M_hpmeACP_c + M_nadp_c	-1000	1000
R_OPMEACPD	meta_R_OPMEACPD	SBO:0000178	bqbiol:is, https://identifiers.org/bigg.reaction/OPMEACPD, https://identifiers.org/ec-code/4.2.1.59, https://identifiers.org/kegg.reaction/R10121, https://identifiers.org/metanetx.reaction/MNXR145843, https://identifiers.org/metanetx.reaction/MNXR145842	<p>old_id: BT0008</p>	TRUE	species=M_hpmeACP_c, stoic=1.0, const=True	species=M_epmeACP_c, stoic=1.0, const=True; species=M_h2o_c, stoic=1.0, const=True	cobra_default_lb	cobra_default_ub	assoc=G_sll1605		M_hpmeACP_c -> M_epmeACP_c + M_h2o_c	-1000	1000
R_EPMEACPR	meta_R_EPMEACPR	SBO:0000200	bqbiol:is, https://identifiers.org/bigg.reaction/EPMEACPR, https://identifiers.org/ec-code/1.3.1.10, https://identifiers.org/kegg.reaction/R10122, https://identifiers.org/metanetx.reaction/MNXR153458, https://identifiers.org/metanetx.reaction/MNXR153459	<p>old_id: BT0009</p>	TRUE	species=M_epmeACP_c, stoic=1.0, const=True; species=M_nadph_c, stoic=1.0, const=True; species=M_h_c, stoic=1.0, const=True	species=M_pmeACP_c, stoic=1.0, const=True; species=M_nadp_c, stoic=1.0, const=True	cobra_default_lb	cobra_default_ub	assoc=G_slr1051		M_epmeACP_c + M_h_c + M_nadph_c -> M_nadp_c + M_pmeACP_c	-1000	1000
R_PMEACPE	meta_R_PMEACPE	SBO:0000376	bqbiol:is, https://identifiers.org/bigg.reaction/PMEACPE, https://identifiers.org/ec-code/3.1.1.85, https://identifiers.org/kegg.reaction/R09725, https://identifiers.org/metanetx.reaction/MNXR146085, https://identifiers.org/metanetx.reaction/MNXR146084	<p>old_id: BT0010</p>	TRUE	species=M_pmeACP_c, stoic=1.0, const=True; species=M_h2o_c, stoic=1.0, const=True	species=M_pimACP_c, stoic=1.0, const=True; species=M_meoh_c, stoic=1.0, const=True	cobra_default_lb	cobra_default_ub			M_h2o_c + M_pmeACP_c -> M_meoh_c + M_pimACP_c	-1000	1000
R_AOXSr2	meta_R_AOXSr2	SBO:0000402	bqbiol:is, https://identifiers.org/bigg.reaction/AOXSr2, https://identifiers.org/ec-code/2.3.1.47, https://identifiers.org/kegg.reaction/R10124, https://identifiers.org/metanetx.reaction/MNXR152990, https://identifiers.org/metanetx.reaction/MNXR152991	<p>old_id: BT0011</p>	FALSE	species=M_pimACP_c, stoic=1.0, const=True; species=M_ala__L_c, stoic=1.0, const=True	species=M_8aonn_c, stoic=1.0, const=True; species=M_ACP_c, stoic=1.0, const=True; species=M_co2_c, stoic=1.0, const=True	cobra_0_bound	cobra_default_ub	assoc=G_slr0917		M_ala__L_c + M_pimACP_c => M_8aonn_c + M_ACP_c + M_co2_c	0	1000
R_AMAOTr	meta_R_AMAOTr	SBO:0000403	bqbiol:is, https://identifiers.org/bigg.reaction/AMAOTr, https://identifiers.org/ec-code/2.6.1.62, https://identifiers.org/kegg.reaction/R03231, https://identifiers.org/metanetx.reaction/MNXR152974, https://identifiers.org/metanetx.reaction/MNXR152975	<p>old_id: BT0012</p>	FALSE	species=M_amet_c, stoic=1.0, const=True; species=M_8aonn_c, stoic=1.0, const=True	species=M_amob_c, stoic=1.0, const=True; species=M_dann_c, stoic=1.0, const=True	cobra_0_bound	cobra_default_ub			M_8aonn_c + M_amet_c => M_amob_c + M_dann_c	0	1000
R_DBTS	meta_R_DBTS	SBO:0000176	bqbiol:is, https://identifiers.org/bigg.reaction/DBTS, https://identifiers.org/ec-code/6.3.3.3, https://identifiers.org/kegg.reaction/R03182, https://identifiers.org/metanetx.reaction/MNXR97180	<p>old_id: BT0013</p>	FALSE	species=M_atp_c, stoic=1.0, const=True; species=M_dann_c, stoic=1.0, const=True; species=M_co2_c, stoic=1.0, const=True	species=M_adp_c, stoic=1.0, const=True; species=M_pi_c, stoic=1.0, const=True; species=M_dtbt_c, stoic=1.0, const=True; species=M_h_c, stoic=3.0, const=True	cobra_0_bound	cobra_default_ub	assoc=G_slr0523		M_atp_c + M_co2_c + M_dann_c => M_adp_c + M_dtbt_c + 3.0 M_h_c + M_pi_c	0	1000
R_BT0014	meta_R_BT0014	SBO:0000402	bqbiol:is, https://identifiers.org/ec-code/2.8.1.6, https://identifiers.org/kegg.reaction/R01078, https://identifiers.org/metanetx.reaction/MNXR106816	<p>old_id: BT0014</p>	FALSE	species=M_dtbt_c, stoic=1.0, const=True; species=M_h2s_c, stoic=1.0, const=True; species=M_amet_c, stoic=2.0, const=True	species=M_btn_c, stoic=1.0, const=True; species=M_met__L_c, stoic=2.0, const=True; species=M_dad_5_c, stoic=2.0, const=True; species=M_h_c, stoic=1.0, const=True	cobra_0_bound	cobra_default_ub	assoc=G_slr1364		2.0 M_amet_c + M_dtbt_c + M_h2s_c => M_btn_c + 2.0 M_dad_5_c + M_h_c + 2.0 M_met__L_c	0	1000
R_BACCL	meta_R_BACCL	SBO:0000176	bqbiol:is, https://identifiers.org/bigg.reaction/BACCL, https://identifiers.org/ec-code/6.3.4.15, https://identifiers.org/kegg.reaction/R01074, https://identifiers.org/metanetx.reaction/MNXR190726	<p>old_id: BT0015</p>	FALSE	species=M_atp_c, stoic=1.0, const=True; species=M_btn_c, stoic=1.0, const=True; species=M_h_c, stoic=1.0, const=True	species=M_ppi_c, stoic=1.0, const=True; species=M_btamp_c, stoic=1.0, const=True	cobra_0_bound	cobra_default_ub	assoc=G_sll1655		M_atp_c + M_btn_c + M_h_c => M_btamp_c + M_ppi_c	0	1000
R_BTNPL2	meta_R_BTNPL2	SBO:0000176	bqbiol:is, https://identifiers.org/bigg.reaction/BTNPL2, https://identifiers.org/ec-code/6.3.4.15, https://identifiers.org/kegg.reaction/R05145, https://identifiers.org/metanetx.reaction/MNXR154925, https://identifiers.org/metanetx.reaction/MNXR109352	<p>old_id: BT0016</p>	FALSE	species=M_btamp_c, stoic=1.0, const=True; species=M_accp_c, stoic=1.0, const=True	species=M_amp_c, stoic=1.0, const=True; species=M_btnCCP_c, stoic=1.0, const=True; species=M_h_c, stoic=1.0, const=True	cobra_0_bound	cobra_default_ub	assoc=G_sll1655		M_accp_c + M_btamp_c => M_amp_c + M_btnCCP_c + M_h_c	0	1000
R_PHYTES	meta_R_PHYTES	SBO:0000402	bqbiol:is, https://identifiers.org/bigg.reaction/PHYTES, https://identifiers.org/ec-code/2.5.1.32, https://identifiers.org/kegg.reaction/R02065, https://identifiers.org/metanetx.reaction/MNXR146006, https://identifiers.org/metanetx.reaction/MNXR146007	<p>old_id: CA0001</p>	FALSE	species=M_ggdp_c, stoic=2.0, const=True	species=M_ppi_c, stoic=1.0, const=True; species=M_prephytedp_c, stoic=1.0, const=True	cobra_0_bound	cobra_default_ub	assoc=G_slr1255		2.0 M_ggdp_c => M_ppi_c + M_prephytedp_c	0	1000
R_PHYTES2	meta_R_PHYTES2	SBO:0000402	bqbiol:is, https://identifiers.org/bigg.reaction/PHYTES2, https://identifiers.org/ec-code/2.5.1.32, https://identifiers.org/kegg.reaction/R07270, https://identifiers.org/metanetx.reaction/MNXR149847, https://identifiers.org/metanetx.reaction/MNXR102656	<p>old_id: CA0002</p>	FALSE	species=M_prephytedp_c, stoic=1.0, const=True	species=M_phytoe_c, stoic=1.0, const=True; species=M_ppi_c, stoic=1.0, const=True	cobra_0_bound	cobra_default_ub	assoc=G_slr1255		M_prephytedp_c => M_phytoe_c + M_ppi_c	0	1000
R_PHYTEDH2	meta_R_PHYTEDH2	SBO:0000200	bqbiol:is, https://identifiers.org/bigg.reaction/PHYTEDH2, https://identifiers.org/ec-code/1.3.5.5, https://identifiers.org/metanetx.reaction/MNXR102654	<p>old_id: CA0003</p>	FALSE	species=M_phytoe_c, stoic=1.0, const=True; species=M_nadp_c, stoic=1.0, const=True	species=M_phytof_c, stoic=1.0, const=True; species=M_nadph_c, stoic=1.0, const=True; species=M_h_c, stoic=1.0, const=True	cobra_0_bound	cobra_default_ub	assoc=G_slr1254		M_nadp_c + M_phytoe_c => M_h_c + M_nadph_c + M_phytof_c	0	1000
R_PHYTFDH2	meta_R_PHYTFDH2	SBO:0000200	bqbiol:is, https://identifiers.org/bigg.reaction/PHYTFDH2, https://identifiers.org/ec-code/1.3.5.5, https://identifiers.org/metanetx.reaction/MNXR102658	<p>old_id: CA0004</p>	FALSE	species=M_phytof_c, stoic=1.0, const=True; species=M_nadp_c, stoic=1.0, const=True	species=M_zcarote_c, stoic=1.0, const=True; species=M_nadph_c, stoic=1.0, const=True; species=M_h_c, stoic=1.0, const=True	cobra_0_bound	cobra_default_ub	assoc=G_slr1254		M_nadp_c + M_phytof_c => M_h_c + M_nadph_c + M_zcarote_c	0	1000
R_ZCAROTDH1	meta_R_ZCAROTDH1	SBO:0000200	bqbiol:is, https://identifiers.org/bigg.reaction/ZCAROTDH1, https://identifiers.org/ec-code/1.3.5.6, https://identifiers.org/kegg.reaction/R04798, https://identifiers.org/metanetx.reaction/MNXR105274, https://identifiers.org/metanetx.reaction/MNXR109123	<p>old_id: CA0005</p>	FALSE	species=M_zcarote_c, stoic=1.0, const=True; species=M_nadph_c, stoic=1.0, const=True; species=M_h_c, stoic=1.0, const=True; species=M_o2_c, stoic=1.0, const=True	species=M_neuspn_c, stoic=1.0, const=True; species=M_h2o_c, stoic=2.0, const=True; species=M_nadp_c, stoic=1.0, const=True	cobra_0_bound	cobra_default_ub	assoc=(G_sll0033 or G_slr0940)		M_h_c + M_nadph_c + M_o2_c + M_zcarote_c => 2.0 M_h2o_c + M_nadp_c + M_neuspn_c	0	1000
R_ZCAROTDH2	meta_R_ZCAROTDH2	SBO:0000200	bqbiol:is, https://identifiers.org/bigg.reaction/ZCAROTDH2, https://identifiers.org/ec-code/1.3.5.6, https://identifiers.org/kegg.reaction/R04800, https://identifiers.org/metanetx.reaction/MNXR105275, https://identifiers.org/metanetx.reaction/MNXR109125	<p>old_id: CA0006</p>	FALSE	species=M_neuspn_c, stoic=1.0, const=True; species=M_nadph_c, stoic=1.0, const=True; species=M_h_c, stoic=1.0, const=True; species=M_o2_c, stoic=1.0, const=True	species=M_lycop_c, stoic=1.0, const=True; species=M_h2o_c, stoic=2.0, const=True; species=M_nadp_c, stoic=1.0, const=True	cobra_0_bound	cobra_default_ub	assoc=(G_sll0033 and G_slr0940)		M_h_c + M_nadph_c + M_neuspn_c + M_o2_c => 2.0 M_h2o_c + M_lycop_c + M_nadp_c	0	1000
R_LYCOPC	meta_R_LYCOPC	SBO:0000377	bqbiol:is, https://identifiers.org/bigg.reaction/LYCOPC, https://identifiers.org/ec-code/5.5.1.19, https://identifiers.org/kegg.reaction/R05341, https://identifiers.org/metanetx.reaction/MNXR145426, https://identifiers.org/metanetx.reaction/MNXR145425	<p>old_id: CA0007</p>	TRUE	species=M_lycop_c, stoic=1.0, const=True	species=M_gcarote_c, stoic=1.0, const=True	cobra_default_lb	cobra_default_ub	assoc=(G_sll0147 or G_sll0659 or G_sll0254)		M_lycop_c -> M_gcarote_c	-1000	1000
R_GCATENEC	meta_R_GCATENEC	SBO:0000377	bqbiol:is, https://identifiers.org/bigg.reaction/GCATENEC, https://identifiers.org/ec-code/5.5.1.19, https://identifiers.org/kegg.reaction/R03824, https://identifiers.org/metanetx.reaction/MNXR100063	<p>old_id: CA0008</p>	TRUE	species=M_gcarote_c, stoic=1.0, const=True	species=M_caro_c, stoic=1.0, const=True	cobra_default_lb	cobra_default_ub	assoc=(G_sll0147 or G_sll0659 or G_sll0254)		M_gcarote_c -> M_caro_c	-1000	1000
R_BCAROHX11	meta_R_BCAROHX11	SBO:0000233	bqbiol:is, https://identifiers.org/bigg.reaction/BCAROHX11, https://identifiers.org/ec-code/1.14.13.129, https://identifiers.org/kegg.reaction/R07558, https://identifiers.org/metanetx.reaction/MNXR154855, https://identifiers.org/metanetx.reaction/MNXR111179	<p>old_id: CA0009</p>	FALSE	species=M_caro_c, stoic=1.0, const=True; species=M_nadh_c, stoic=1.0, const=True; species=M_h_c, stoic=1.0, const=True; species=M_o2_c, stoic=1.0, const=True	species=M_bcryptox_c, stoic=1.0, const=True; species=M_nad_c, stoic=1.0, const=True; species=M_h2o_c, stoic=1.0, const=True	cobra_0_bound	cobra_default_ub	assoc=G_sll1468		M_caro_c + M_h_c + M_nadh_c + M_o2_c => M_bcryptox_c + M_h2o_c + M_nad_c	0	1000
R_BCAROHX21	meta_R_BCAROHX21	SBO:0000233	bqbiol:is, https://identifiers.org/bigg.reaction/BCAROHX21, https://identifiers.org/ec-code/1.14.13.129, https://identifiers.org/kegg.reaction/R07559, https://identifiers.org/metanetx.reaction/MNXR154856, https://identifiers.org/metanetx.reaction/MNXR111180	<p>old_id: CA0010</p>	FALSE	species=M_bcryptox_c, stoic=1.0, const=True; species=M_nadh_c, stoic=1.0, const=True; species=M_h_c, stoic=1.0, const=True; species=M_o2_c, stoic=1.0, const=True	species=M_zeax_c, stoic=1.0, const=True; species=M_nad_c, stoic=1.0, const=True; species=M_h2o_c, stoic=1.0, const=True	cobra_0_bound	cobra_default_ub	assoc=G_sll1468		M_bcryptox_c + M_h_c + M_nadh_c + M_o2_c => M_h2o_c + M_nad_c + M_zeax_c	0	1000
R_ECHINH	meta_R_ECHINH	SBO:0000233	bqbiol:is, https://identifiers.org/bigg.reaction/ECHINH, https://identifiers.org/ec-code/1.14.13.129, https://identifiers.org/kegg.reaction/R07562, https://identifiers.org/metanetx.reaction/MNXR156087, https://identifiers.org/metanetx.reaction/MNXR149978	<p>old_id: CA0011</p>	FALSE	species=M_echin_c, stoic=1.0, const=True; species=M_nadh_c, stoic=1.0, const=True; species=M_h_c, stoic=1.0, const=True; species=M_o2_c, stoic=1.0, const=True	species=M_3hechin_c, stoic=1.0, const=True; species=M_nad_c, stoic=1.0, const=True; species=M_h2o_c, stoic=1.0, const=True	cobra_0_bound	cobra_default_ub	assoc=G_sll1468		M_echin_c + M_h_c + M_nadh_c + M_o2_c => M_3hechin_c + M_h2o_c + M_nad_c	0	1000
R_CA0012		SBO:0000176		<p>old_id: CA0012</p>	FALSE	species=M_caro_c, stoic=1.0, const=True; species=M_o2_c, stoic=1.0, const=True	species=M_echin_c, stoic=1.0, const=True; species=M_h2o_c, stoic=1.0, const=True	cobra_0_bound	cobra_default_ub	assoc=G_slr0088		M_caro_c + M_o2_c => M_echin_c + M_h2o_c	0	1000
R_GLUTRS	meta_R_GLUTRS	SBO:0000176	bqbiol:is, https://identifiers.org/bigg.reaction/GLUTRS, https://identifiers.org/ec-code/6.1.1.17, https://identifiers.org/kegg.reaction/R05578, https://identifiers.org/metanetx.reaction/MNXR145081, https://identifiers.org/metanetx.reaction/MNXR145080	<p>old_id: CP0001</p>	FALSE	species=M_trnaglu_c, stoic=1.0, const=True; species=M_glu__L_c, stoic=1.0, const=True; species=M_atp_c, stoic=1.0, const=True	species=M_glutrna_c, stoic=1.0, const=True; species=M_ppi_c, stoic=1.0, const=True; species=M_amp_c, stoic=1.0, const=True	cobra_0_bound	cobra_default_ub	assoc=G_sll0179		M_atp_c + M_glu__L_c + M_trnaglu_c => M_amp_c + M_glutrna_c + M_ppi_c	0	1000
R_GLUTRR	meta_R_GLUTRR	SBO:0000200	bqbiol:is, https://identifiers.org/bigg.reaction/GLUTRR, https://identifiers.org/ec-code/1.2.1.70, https://identifiers.org/kegg.reaction/R04109, https://identifiers.org/metanetx.reaction/MNXR145076, https://identifiers.org/metanetx.reaction/MNXR145077	<p>old_id: CP0002</p>	FALSE	species=M_glutrna_c, stoic=1.0, const=True; species=M_nadph_c, stoic=1.0, const=True; species=M_h_c, stoic=1.0, const=True	species=M_glu1sa_c, stoic=1.0, const=True; species=M_trnaglu_c, stoic=1.0, const=True; species=M_nadp_c, stoic=1.0, const=True	cobra_0_bound	cobra_default_ub	assoc=G_slr1808		M_glutrna_c + M_h_c + M_nadph_c => M_glu1sa_c + M_nadp_c + M_trnaglu_c	0	1000
R_G1SAT	meta_R_G1SAT	SBO:0000377	bqbiol:is, https://identifiers.org/bigg.reaction/G1SAT, https://identifiers.org/ec-code/5.4.3.8, https://identifiers.org/kegg.reaction/R02272, https://identifiers.org/metanetx.reaction/MNXR99850	<p>old_id: CP0003</p>	TRUE	species=M_5aop_c, stoic=1.0, const=True	species=M_glu1sa_c, stoic=1.0, const=True	cobra_default_lb	cobra_default_ub	assoc=G_sll0017		M_5aop_c -> M_glu1sa_c	-1000	1000
R_PPBNGS	meta_R_PPBNGS	SBO:0000178	bqbiol:is, https://identifiers.org/bigg.reaction/PPBNGS, https://identifiers.org/ec-code/4.2.1.24, https://identifiers.org/kegg.reaction/R00036, https://identifiers.org/metanetx.reaction/MNXR103095	<p>old_id: CP0004</p>	FALSE	species=M_5aop_c, stoic=2.0, const=True	species=M_ppbng_c, stoic=1.0, const=True; species=M_h2o_c, stoic=2.0, const=True; species=M_h_c, stoic=1.0, const=True	cobra_0_bound	cobra_default_ub	assoc=G_sll1994		2.0 M_5aop_c => 2.0 M_h2o_c + M_h_c + M_ppbng_c	0	1000
R_HMBS_1	meta_R_HMBS_1	SBO:0000402	bqbiol:is, https://identifiers.org/bigg.reaction/HMBS_1, https://identifiers.org/ec-code/2.5.1.61, https://identifiers.org/kegg.reaction/R00084, https://identifiers.org/metanetx.reaction/MNXR100658	<p>old_id: CP0005</p>	FALSE	species=M_ppbng_c, stoic=4.0, const=True; species=M_h2o_c, stoic=1.0, const=True	species=M_hmbil_c, stoic=1.0, const=True; species=M_nh3_c, stoic=4.0, const=True	cobra_0_bound	cobra_default_ub	assoc=G_slr1887		M_h2o_c + 4.0 M_ppbng_c => M_hmbil_c + 4.0 M_nh3_c	0	1000
R_UPP3S	meta_R_UPP3S	SBO:0000178	bqbiol:is, https://identifiers.org/bigg.reaction/UPP3S, https://identifiers.org/ec-code/4.2.1.75, https://identifiers.org/kegg.reaction/R03165, https://identifiers.org/metanetx.reaction/MNXR105139	<p>old_id: CP0006</p>	FALSE	species=M_hmbil_c, stoic=1.0, const=True	species=M_uppg3_c, stoic=1.0, const=True; species=M_h2o_c, stoic=1.0, const=True	cobra_0_bound	cobra_default_ub	assoc=G_sll0166		M_hmbil_c => M_h2o_c + M_uppg3_c	0	1000
R_UPPDC1	meta_R_UPPDC1	SBO:0000399	bqbiol:is, https://identifiers.org/bigg.reaction/UPPDC1, https://identifiers.org/ec-code/4.1.1.37, https://identifiers.org/kegg.reaction/R03197, https://identifiers.org/metanetx.reaction/MNXR105140	<p>old_id: CP0007</p>	FALSE	species=M_uppg3_c, stoic=1.0, const=True; species=M_h_c, stoic=4.0, const=True	species=M_cpppg3_c, stoic=1.0, const=True; species=M_co2_c, stoic=4.0, const=True	cobra_0_bound	cobra_default_ub	assoc=G_slr0536		4.0 M_h_c + M_uppg3_c => 4.0 M_co2_c + M_cpppg3_c	0	1000
R_CPPPGO	meta_R_CPPPGO	SBO:0000200	bqbiol:is, https://identifiers.org/bigg.reaction/CPPPGO, https://identifiers.org/ec-code/1.3.3.3, https://identifiers.org/kegg.reaction/R03220, https://identifiers.org/metanetx.reaction/MNXR96880	<p>old_id: CP0008</p>	FALSE	species=M_cpppg3_c, stoic=1.0, const=True; species=M_o2_c, stoic=1.0, const=True; species=M_h_c, stoic=2.0, const=True	species=M_pppg9_c, stoic=1.0, const=True; species=M_co2_c, stoic=2.0, const=True; species=M_h2o_c, stoic=2.0, const=True	cobra_0_bound	cobra_default_ub	assoc=G_sll1185		M_cpppg3_c + 2.0 M_h_c + M_o2_c => 2.0 M_co2_c + 2.0 M_h2o_c + M_pppg9_c	0	1000
R_CPPPGO2	meta_R_CPPPGO2	SBO:0000200	bqbiol:is, https://identifiers.org/bigg.reaction/CPPPGO2, https://identifiers.org/ec-code/1.3.98.3, https://identifiers.org/kegg.reaction/R06895, https://identifiers.org/metanetx.reaction/MNXR190830	<p>old_id: CP0009</p>	FALSE	species=M_cpppg3_c, stoic=1.0, const=True; species=M_amet_c, stoic=2.0, const=True	species=M_pppg9_c, stoic=1.0, const=True; species=M_co2_c, stoic=2.0, const=True; species=M_met__L_c, stoic=2.0, const=True; species=M_dad_5_c, stoic=2.0, const=True	cobra_0_bound	cobra_default_ub	assoc=(G_sll1876 or G_sll1917)		2.0 M_amet_c + M_cpppg3_c => 2.0 M_co2_c + 2.0 M_dad_5_c + 2.0 M_met__L_c + M_pppg9_c	0	1000
R_PPPGO2_1	meta_R_PPPGO2_1	SBO:0000200	bqbiol:is, https://identifiers.org/bigg.reaction/PPPGO2_1, https://identifiers.org/ec-code/1.3.3.4, https://identifiers.org/kegg.reaction/R03222, https://identifiers.org/metanetx.reaction/MNXR103132	<p>old_id: CP0010</p>	FALSE	species=M_pppg9_c, stoic=1.0, const=True; species=M_o2_c, stoic=3.0, const=True	species=M_ppp9_c, stoic=1.0, const=True; species=M_h2o2_c, stoic=3.0, const=True	cobra_0_bound	cobra_default_ub	assoc=(G_sll1237 or G_slr1790)		3.0 M_o2_c + M_pppg9_c => 3.0 M_h2o2_c + M_ppp9_c	0	1000
R_MPML	meta_R_MPML	SBO:0000176	bqbiol:is, https://identifiers.org/bigg.reaction/MPML, https://identifiers.org/ec-code/6.6.1.1, https://identifiers.org/kegg.reaction/R03877, https://identifiers.org/metanetx.reaction/MNXR145691, https://identifiers.org/metanetx.reaction/MNXR145692	<p>old_id: CP0011</p>	FALSE	species=M_atp_c, stoic=1.0, const=True; species=M_ppp9_c, stoic=1.0, const=True; species=M_mg2_c, stoic=1.0, const=True; species=M_h2o_c, stoic=1.0, const=True	species=M_adp_c, stoic=1.0, const=True; species=M_pi_c, stoic=1.0, const=True; species=M_mppp9_c, stoic=1.0, const=True; species=M_h_c, stoic=3.0, const=True	cobra_0_bound	cobra_default_ub	assoc=(G_slr1030 and G_slr1055 and G_slr1777)		M_atp_c + M_h2o_c + M_mg2_c + M_ppp9_c => M_adp_c + 3.0 M_h_c + M_mppp9_c + M_pi_c	0	1000
R_MPOMT	meta_R_MPOMT	SBO:0000214	bqbiol:is, https://identifiers.org/bigg.reaction/MPOMT, https://identifiers.org/ec-code/2.1.1.11, https://identifiers.org/kegg.reaction/R04237, https://identifiers.org/metanetx.reaction/MNXR145698, https://identifiers.org/metanetx.reaction/MNXR145699	<p>old_id: CP0012</p>	FALSE	species=M_amet_c, stoic=1.0, const=True; species=M_mppp9_c, stoic=1.0, const=True	species=M_ahcys_c, stoic=1.0, const=True; species=M_mppp9om_c, stoic=1.0, const=True	cobra_0_bound	cobra_default_ub	assoc=G_slr0525		M_amet_c + M_mppp9_c => M_ahcys_c + M_mppp9om_c	0	1000
R_MPOMC1	meta_R_MPOMC1	SBO:0000200	bqbiol:is, https://identifiers.org/bigg.reaction/MPOMC1, https://identifiers.org/ec-code/1.14.13.81, https://identifiers.org/kegg.reaction/R06265, https://identifiers.org/metanetx.reaction/MNXR145697, https://identifiers.org/metanetx.reaction/MNXR145695	<p>old_id: CP0013</p>	FALSE	species=M_mppp9om_c, stoic=1.0, const=True; species=M_nadph_c, stoic=1.0, const=True; species=M_h_c, stoic=1.0, const=True; species=M_o2_c, stoic=1.0, const=True	species=M_hmppp9_c, stoic=1.0, const=True; species=M_nadp_c, stoic=1.0, const=True; species=M_h2o_c, stoic=1.0, const=True	cobra_0_bound	cobra_default_ub	assoc=(G_slr0905 or (G_sll1214 and G_slr1780) or (G_sll1874 and G_slr1780))		M_h_c + M_mppp9om_c + M_nadph_c + M_o2_c => M_h2o_c + M_hmppp9_c + M_nadp_c	0	1000
R_MPOMMM	meta_R_MPOMMM	SBO:0000200	bqbiol:is, https://identifiers.org/bigg.reaction/MPOMMM, https://identifiers.org/ec-code/1.14.13.81, https://identifiers.org/kegg.reaction/R06266, https://identifiers.org/metanetx.reaction/MNXR101719	<p>old_id: CP0014</p>	FALSE	species=M_hmppp9_c, stoic=1.0, const=True; species=M_nadph_c, stoic=1.0, const=True; species=M_h_c, stoic=1.0, const=True; species=M_o2_c, stoic=1.0, const=True	species=M_omppp9_c, stoic=1.0, const=True; species=M_nadp_c, stoic=1.0, const=True; species=M_h2o_c, stoic=2.0, const=True	cobra_0_bound	cobra_default_ub	assoc=(G_slr0905 or (G_sll1214 and G_slr1780) or (G_sll1874 and G_slr1780))		M_h_c + M_hmppp9_c + M_nadph_c + M_o2_c => 2.0 M_h2o_c + M_nadp_c + M_omppp9_c	0	1000
R_MPOMOR	meta_R_MPOMOR	SBO:0000200	bqbiol:is, https://identifiers.org/bigg.reaction/MPOMOR, https://identifiers.org/ec-code/1.14.13.81, https://identifiers.org/kegg.reaction/R06267, https://identifiers.org/metanetx.reaction/MNXR145688, https://identifiers.org/metanetx.reaction/MNXR145689	<p>old_id: CP0015</p>	FALSE	species=M_omppp9_c, stoic=1.0, const=True; species=M_nadph_c, stoic=1.0, const=True; species=M_o2_c, stoic=1.0, const=True	species=M_dvpchlld_c, stoic=1.0, const=True; species=M_nadp_c, stoic=1.0, const=True; species=M_h2o_c, stoic=2.0, const=True	cobra_0_bound	cobra_default_ub	assoc=(G_slr0905 or (G_sll1214 and G_slr1780) or (G_sll1874 and G_slr1780))		M_nadph_c + M_o2_c + M_omppp9_c => M_dvpchlld_c + 2.0 M_h2o_c + M_nadp_c	0	1000
R_DVOCHR	meta_R_DVOCHR	SBO:0000200	bqbiol:is, https://identifiers.org/bigg.reaction/DVOCHR, https://identifiers.org/ec-code/1.3.1.75, https://identifiers.org/kegg.reaction/R06896, https://identifiers.org/metanetx.reaction/MNXR151370, https://identifiers.org/metanetx.reaction/MNXR151369	<p>old_id: CP0016</p>	FALSE	species=M_dvpchlld_c, stoic=1.0, const=True; species=M_nadph_c, stoic=1.0, const=True; species=M_h_c, stoic=1.0, const=True	species=M_pchlld_c, stoic=1.0, const=True; species=M_nadp_c, stoic=1.0, const=True	cobra_0_bound	cobra_default_ub	assoc=G_slr1923		M_dvpchlld_c + M_h_c + M_nadph_c => M_nadp_c + M_pchlld_c	0	1000
R_POR_1	meta_R_POR_1	SBO:0000200	bqbiol:is, https://identifiers.org/bigg.reaction/POR_1, https://identifiers.org/ec-code/1.3.1.33, https://identifiers.org/kegg.reaction/R03845, https://identifiers.org/metanetx.reaction/MNXR148407, https://identifiers.org/metanetx.reaction/MNXR146095	<p>old_id: CP0017</p>	TRUE	species=M_chlld_c, stoic=1.0, const=True; species=M_nadp_c, stoic=1.0, const=True	species=M_pchlld_c, stoic=1.0, const=True; species=M_nadph_c, stoic=1.0, const=True; species=M_h_c, stoic=1.0, const=True	cobra_default_lb	cobra_0_bound	assoc=G_slr0506		M_chlld_c + M_nadp_c -> M_h_c + M_nadph_c + M_pchlld_c	-1000	0
R_CP0018	meta_R_CP0018	SBO:0000200	bqbiol:is, https://identifiers.org/ec-code/1.3.7.7	<p>old_id: CP0018</p>	FALSE	species=M_pchlld_c, stoic=1.0, const=True; species=M_fdxrd_c, stoic=2.0, const=True; species=M_atp_c, stoic=2.0, const=True; species=M_h2o_c, stoic=2.0, const=True	species=M_chlld_c, stoic=1.0, const=True; species=M_fdxo_2_2_c, stoic=2.0, const=True; species=M_adp_c, stoic=2.0, const=True; species=M_pi_c, stoic=2.0, const=True	cobra_0_bound	cobra_default_ub	assoc=(G_slr0749 and G_slr0750 and G_slr0772)		2.0 M_atp_c + 2.0 M_fdxrd_c + 2.0 M_h2o_c + M_pchlld_c => 2.0 M_adp_c + M_chlld_c + 2.0 M_fdxo_2_2_c + 2.0 M_pi_c	0	1000
R_CHPHYS	meta_R_CHPHYS	SBO:0000402	bqbiol:is, https://identifiers.org/bigg.reaction/CHPHYS, https://identifiers.org/ec-code/2.5.1.62, https://identifiers.org/kegg.reaction/R06284, https://identifiers.org/metanetx.reaction/MNXR192198, https://identifiers.org/metanetx.reaction/MNXR153193	<p>old_id: CP0019</p>	FALSE	species=M_chlld_c, stoic=1.0, const=True; species=M_phdp_c, stoic=1.0, const=True; species=M_h_c, stoic=1.0, const=True	species=M_cholphya_c, stoic=1.0, const=True; species=M_ppi_c, stoic=1.0, const=True	cobra_0_bound	cobra_default_ub	assoc=G_slr0056		M_chlld_c + M_h_c + M_phdp_c => M_cholphya_c + M_ppi_c	0	1000
R_MTHFR3_1	meta_R_MTHFR3_1	SBO:0000200	bqbiol:is, https://identifiers.org/bigg.reaction/MTHFR3_1, https://identifiers.org/ec-code/1.5.1.20, https://identifiers.org/kegg.reaction/R01224, https://identifiers.org/metanetx.reaction/MNXR145718	<p>old_id: FO0001</p>	TRUE	species=M_5mthf_c, stoic=1.0, const=True; species=M_nadp_c, stoic=1.0, const=True	species=M_mlthf_c, stoic=1.0, const=True; species=M_nadph_c, stoic=1.0, const=True; species=M_h_c, stoic=1.0, const=True	cobra_default_lb	cobra_0_bound	assoc=G_slr2141		M_5mthf_c + M_nadp_c -> M_h_c + M_mlthf_c + M_nadph_c	-1000	0
R_GTPCI_1	meta_R_GTPCI_1	SBO:0000376	bqbiol:is, https://identifiers.org/bigg.reaction/GTPCI_1, https://identifiers.org/ec-code/3.5.4.16, https://identifiers.org/kegg.reaction/R00424, https://identifiers.org/metanetx.reaction/MNXR189646	<p>old_id: FO0002</p>	FALSE	species=M_gtp_c, stoic=1.0, const=True; species=M_h2o_c, stoic=1.0, const=True	species=M_ahdt_c, stoic=1.0, const=True; species=M_for_c, stoic=1.0, const=True; species=M_h_c, stoic=1.0, const=True	cobra_0_bound	cobra_default_ub	assoc=G_slr0426		M_gtp_c + M_h2o_c => M_ahdt_c + M_for_c + M_h_c	0	1000
R_DNTPPA_1	meta_R_DNTPPA_1	SBO:0000376	bqbiol:is, https://identifiers.org/bigg.reaction/DNTPPA_1, https://identifiers.org/ec-code/3.6.1.-, https://identifiers.org/kegg.reaction/R04638, https://identifiers.org/metanetx.reaction/MNXR192419, https://identifiers.org/metanetx.reaction/MNXR192418	<p>old_id: FO0003</p>	FALSE	species=M_ahdt_c, stoic=1.0, const=True; species=M_h2o_c, stoic=1.0, const=True	species=M_dhpmp_c, stoic=1.0, const=True; species=M_ppi_c, stoic=1.0, const=True; species=M_h_c, stoic=1.0, const=True	cobra_0_bound	cobra_default_ub	assoc=(G_slr0787 or G_slr0920)		M_ahdt_c + M_h2o_c => M_dhpmp_c + M_h_c + M_ppi_c	0	1000
R_DNMPPA	meta_R_DNMPPA	SBO:0000376	bqbiol:is, https://identifiers.org/bigg.reaction/DNMPPA, https://identifiers.org/ec-code/3.6.1.-, https://identifiers.org/kegg.reaction/R04621, https://identifiers.org/metanetx.reaction/MNXR151450, https://identifiers.org/metanetx.reaction/MNXR151449	<p>old_id: FO0004</p>	TRUE	species=M_dhnpt_c, stoic=1.0, const=True; species=M_pi_c, stoic=1.0, const=True	species=M_dhpmp_c, stoic=1.0, const=True; species=M_h2o_c, stoic=1.0, const=True	cobra_default_lb	cobra_0_bound	assoc=(G_slr0787 or G_slr0920)		M_dhnpt_c + M_pi_c -> M_dhpmp_c + M_h2o_c	-1000	0
R_DHNPA2r	meta_R_DHNPA2r	SBO:0000178	bqbiol:is, https://identifiers.org/bigg.reaction/DHNPA2r, https://identifiers.org/ec-code/4.1.2.25, https://identifiers.org/kegg.reaction/R03504, https://identifiers.org/metanetx.reaction/MNXR151400, https://identifiers.org/metanetx.reaction/MNXR151401	<p>old_id: FO0005</p>	FALSE	species=M_dhnpt_c, stoic=1.0, const=True	species=M_gcald_c, stoic=1.0, const=True; species=M_6hmhpt_c, stoic=1.0, const=True	cobra_0_bound	cobra_default_ub	assoc=G_slr1626		M_dhnpt_c => M_6hmhpt_c + M_gcald_c	0	1000
R_GCALDD	meta_R_GCALDD	SBO:0000200	bqbiol:is, https://identifiers.org/bigg.reaction/GCALDD, https://identifiers.org/ec-code/1.2.1.3, https://identifiers.org/kegg.reaction/R01333, https://identifiers.org/metanetx.reaction/MNXR100060	<p>old_id: FO0006</p>	FALSE	species=M_gcald_c, stoic=1.0, const=True; species=M_nad_c, stoic=1.0, const=True; species=M_h2o_c, stoic=1.0, const=True	species=M_glyclt_c, stoic=1.0, const=True; species=M_nadh_c, stoic=1.0, const=True; species=M_h_c, stoic=2.0, const=True	cobra_0_bound	cobra_default_ub	assoc=G_slr0091		M_gcald_c + M_h2o_c + M_nad_c => M_glyclt_c + 2.0 M_h_c + M_nadh_c	0	1000
R_HPPK2_1	meta_R_HPPK2_1	SBO:0000402	bqbiol:is, https://identifiers.org/bigg.reaction/HPPK2_1, https://identifiers.org/ec-code/2.7.6.3, https://identifiers.org/kegg.reaction/R03503, https://identifiers.org/metanetx.reaction/MNXR145237	<p>old_id: FO0007</p>	TRUE	species=M_atp_c, stoic=1.0, const=True; species=M_6hmhpt_c, stoic=1.0, const=True	species=M_amp_c, stoic=1.0, const=True; species=M_6hmhptpp_c, stoic=1.0, const=True; species=M_h_c, stoic=1.0, const=True	cobra_default_lb	cobra_default_ub	assoc=G_slr1093		M_6hmhpt_c + M_atp_c -> M_6hmhptpp_c + M_amp_c + M_h_c	-1000	1000
R_DHPS2	meta_R_DHPS2	SBO:0000402	bqbiol:is, https://identifiers.org/bigg.reaction/DHPS2, https://identifiers.org/ec-code/2.5.1.15, https://identifiers.org/kegg.reaction/R03067, https://identifiers.org/metanetx.reaction/MNXR151976	<p>old_id: FO0008</p>	FALSE	species=M_6hmhptpp_c, stoic=1.0, const=True; species=M_4abz_c, stoic=1.0, const=True	species=M_ppi_c, stoic=1.0, const=True; species=M_dhpt_c, stoic=1.0, const=True	cobra_0_bound	cobra_default_ub	assoc=G_slr2026		M_4abz_c + M_6hmhptpp_c => M_dhpt_c + M_ppi_c	0	1000
R_FO0009	meta_R_FO0009	SBO:0000402	bqbiol:is, https://identifiers.org/ec-code/2.5.1.15, https://identifiers.org/kegg.reaction/R03066, https://identifiers.org/metanetx.reaction/MNXR140386	<p>old_id: FO0009</p>	FALSE	species=M_6hmhpt_c, stoic=1.0, const=True; species=M_4abz_c, stoic=1.0, const=True	species=M_dhpt_c, stoic=1.0, const=True; species=M_h2o_c, stoic=1.0, const=True	cobra_0_bound	cobra_default_ub	assoc=G_slr2026		M_4abz_c + M_6hmhpt_c => M_dhpt_c + M_h2o_c	0	1000
R_ADCL	meta_R_ADCL	SBO:0000178	bqbiol:is, https://identifiers.org/bigg.reaction/ADCL, https://identifiers.org/ec-code/4.1.3.38, https://identifiers.org/kegg.reaction/R05553, https://identifiers.org/metanetx.reaction/MNXR95436	<p>old_id: FO0010</p>	FALSE	species=M_4adcho_c, stoic=1.0, const=True	species=M_4abz_c, stoic=1.0, const=True; species=M_pyr_c, stoic=1.0, const=True; species=M_h_c, stoic=1.0, const=True	cobra_0_bound	cobra_default_ub	assoc=G_slr0887		M_4adcho_c => M_4abz_c + M_h_c + M_pyr_c	0	1000
R_ADCS	meta_R_ADCS	SBO:0000403	bqbiol:is, https://identifiers.org/bigg.reaction/ADCS, https://identifiers.org/ec-code/2.6.1.85, https://identifiers.org/kegg.reaction/R01716, https://identifiers.org/metanetx.reaction/MNXR95440	<p>old_id: FO0011</p>	FALSE	species=M_chor_c, stoic=1.0, const=True; species=M_gln__L_c, stoic=1.0, const=True	species=M_4adcho_c, stoic=1.0, const=True; species=M_glu__L_c, stoic=1.0, const=True	cobra_0_bound	cobra_default_ub	assoc=G_slr1979		M_chor_c + M_gln__L_c => M_4adcho_c + M_glu__L_c	0	1000
[truncated: 776 more rows]

## Sheet: fbcObjectives
id	type	active	fluxObjectives
obj	maximize	TRUE	reac=R_BM0009, coef=1.0

## Sheet: fbcGeneProducts
id	name	metaid	sboterm	miriamAnnotation	label
G_sll1958	G_sll1958	meta_G_sll1958	SBO:0000243	bqbiol:is, https://identifiers.org/uniprot/P73807, https://identifiers.org/kegg.genes/syn:sll1958	G_sll1958
G_sll0402	G_sll0402	meta_G_sll0402	SBO:0000243	bqbiol:is, https://identifiers.org/uniprot/Q55128, https://identifiers.org/kegg.genes/syn:sll0402	G_sll0402
[truncated: 781 more rows]
