# Supplementary material for: A quantitative description of light-limited cyanobacterial growth using flux balance analysis
Source: PLoS Comput Biol. 2024 Aug 5;20(8):e1012280. doi: 10.1371/journal.pcbi.1012280 (PMC11326710; doi:10.1371/journal.pcbi.1012280)
Supplement: S2 Table — A list of added reactions compared to the model of Knoop et al. (2015) [27]. (CSV) [file pcbi.1012280.s003.csv]

Reaction_ID	Reaction_String	Associated_Genes
AG0023_2	atp_c + cbm_c <=> adp_c + cbp_c	sll0370 and sll1498 and slr1616
CYNL	cynt_c + h_c + hco3_c <=> cbm_c + co2_c	slr0899
CBMD	cbm_c + 2.0 h_c --> co2_c + nh3_c
MALCOAM	amet_c + malACP_c --> ahcys_c + malmeACP_c
MALACPD	h_c + malACP_c + malmeACP_c --> ACP_c + co2_c + skgmeACP_c	sll1069 or slr1332
BT0003	h_c + nadph_c + skgmeACP_c <=> hgmeACP_c + nadp_c	sll5079 or slr0886 or slr1994
OGMEACPD	hgmeACP_c <=> egmeACP_c + h2o_c	sll1605
EGMEACPR	egmeACP_c + h_c + nadph_c <=> gmeACP_c + nadp_c	slr1051
BT0006	gmeACP_c + h_c + malACP_c --> ACP_c + co2_c + skpmeACP_c	sll1069 or slr1332
BT0007	h_c + nadph_c + skpmeACP_c <=> hpmeACP_c + nadp_c	sll5079 or slr0886 or slr1994
OPMEACPD	hpmeACP_c <=> epmeACP_c + h2o_c	sll1605
EPMEACPR	epmeACP_c + h_c + nadph_c <=> nadp_c + pmeACP_c	slr1051
PMEACPE	h2o_c + pmeACP_c <=> meoh_c + pimACP_c
AOXSr2	ala__L_c + pimACP_c --> 8aonn_c + ACP_c + co2_c	slr0917
AMAOTr	8aonn_c + amet_c --> amob_c + dann_c
DBTS	atp_c + co2_c + dann_c --> adp_c + dtbt_c + 3.0 h_c + pi_c	slr0523
BT0014	2.0 amet_c + dtbt_c + h2s_c --> btn_c + 2.0 dad_5_c + h_c + 2.0 met__L_c	slr1364
BACCL	atp_c + btn_c + h_c --> btamp_c + ppi_c	sll1655
BTNPL2	accp_c + btamp_c --> amp_c + btnCCP_c + h_c	sll1655
PRDX	h2o2_c + meoh_c --> fald_c + 2.0 h2o_c	sll1987
FALGTHLs	fald_c + gthrd_c --> hmgth_c
FALDH2p	hmgth_c + nadp_c <=> Sfglutth_c + h_c + nadph_c	sll0990
SFGTHi	Sfglutth_c + h2o_c --> for_c + gthrd_c + h_c
GM0038	C02356_c + atp_c + glu__L_c <=> adp_c + gg2abut_c + h_c + pi_c	slr0990
RE2034C	C02356_c + akg_c <=> 2obut_c + glu__L_c	slr0032
GM0040	atp_c + gg2abut_c + gly_c --> adp_c + 3.0 h_c + opht_c + pi_c	slr1238
GMAND	gdpmann_c --> gdpddman_c + h2o_c	sll1212 or slr1072
GFUCS	gdpfuc_c + nadp_c <=> gdpddman_c + h_c + nadph_c	sll1213
GDPPS	akg_c + gdpper_c <=> gdpddman_c + glu__L_c	slr1615
CDPGLC46DH	cdpglc_c --> cdp4dh6doglc_c + h2o_c	slr0984
EDD	6pgc_c --> 2ddg6p_c + h2o_c	slr0452
EDA	2ddg6p_c <=> g3p_c + pyr_c	sll0107
UAG2E	uacgam_c <=> uacmam_c	slr0624
PG0026	uacgam_c + udcpp_cm --> ump_c + unaga_cm	sll0648
PG0027	uacmam_c + unaga_cm <=> abdmagdpu_cm + h_c + udp_c	slr1271
LA0001	lcprotl_c + ocACP_c --> ACP_c + protn6ol_c	slr0994
LA0002	2.0 amet_c + 2.0 fdxo_2_2_c + 2.0 h2s_c + protn6ol_c --> 2.0 dad_5_c + 2.0 fdxrd_c + 2.0 h_c + 2.0 met__L_c + protn6ll_c	sll0868 or slr1598
NMNAT	atp_c + h_c + nmn_c <=> nad_c + ppi_c	sll1916 or slr0787
NMNDA	h2o_c + nmn_c --> nh3_c + nicrnt_c	slr0427
NAPT	nmn_c + ppi_c <=> h_c + ncam_c + prpp_c	slr0788
PG0018	dtpcudcpp_cm + h2o_c + h_cm --> 2.0 h_c + pi_c + udcpp_cm	sll0210
ALAALAD	alaala_c + h2o_c --> 2.0 ala__D_c	slr1679
AGDC	acgam6p_c + h2o_c --> ac_c + gam6p_c
ACM6PH	acgam6p_c + lac__D_c <-- acmum6p_c + h2o_c	sll0861
ANHMK	anhm_c + atp_c + h2o_c --> acmum6p_c + adp_c + h_c	slr1179
S7PI	s7p_c <=> gmhep7p_c	sll0083
GMHEPK	atp_c + gmhep7p_c <=> adp_c + gmhep17bp_c + h_c	slr0862
NTPP11_1	h2o_c + xtp_c --> h_c + ppi_c + xmp_c	slr0402
NTD9	gmp_c + h2o_c --> gsn_c + pi_c	sll1108 or sll1459
GUAPRT	gmp_c + ppi_c <=> gua_c + prpp_c	sll1430
PPGPPDP	h2o_c + ppgpp_c <=> gdp_c + h_c + ppi_c	slr1325
GTPDPDP	gdptp_c + h2o_c <=> 2.0 h_c + pi_c + ppgpp_c	sll1546
DGK1	atp_c + dgmp_c <=> adp_c + dgdp_c	slr1123
NTD8	dgmp_c + h2o_c --> dgsn_c + pi_c	sll1108 or sll1459
NTPTP1	dgtp_c + h2o_c <=> dgsn_c + pppi_c	sll0398
NTD11	h2o_c + imp_c --> ins_c + pi_c	sll1108 or sll1459
ADNCYC	atp_c --> camp_c + ppi_c	sll0646 or slr1991 or sll1161 or slr0698
GUACYC	gtp_c --> 35cgmp_c + ppi_c	sll0646 or slr1991 or sll1161 or slr0698
APATTc	aps_c + atp_c --> ap4a_c + so4_c	sll0509
ATPATF1	adp_c + atp_c + h_c --> ap4a_c + pi_c	sll0509
NTD1	dump_c + h2o_c --> duri_c + pi_c	sll1108 or sll1459
NTD4	cmp_c + h2o_c --> cytd_c + pi_c	sll1108 or sll1459
NTD2	h2o_c + ump_c --> pi_c + uri_c	sll1108 or sll1459
NTD3	dcmp_c + h2o_c --> dcyt_c + pi_c	sll1108 or sll1459
NTD5	dtmp_c + h2o_c --> pi_c + thymd_c	sll1108 or sll1459
UPPRT	ppi_c + ump_c <=> prpp_c + ura_c	sll0368 or sll1035
CYTK2	atp_c + dcmp_c <=> adp_c + dcdp_c	sll1249
SS0016	adpglc_c + glyc_c <-- adp_c + glcglyc_c + h_c	slr1670
SQLS	2.0 frdp_c + h_c + nadph_c --> nadp_c + 2.0 ppi_c + sql_c	sll0513
SQLC	sql_c --> dptne_c	slr2089
SQLC2	h2o_c + sql_c --> dpterol_c	slr2089
Htcx	h_c <=> h_cx
O2tcx	o2_c <=> o2_cx
HCO3tcx	hco3_c <=> hco3_cx
RB15BPtcx	4.0 h_c + rb15bp_c <=> 4.0 h_cx + rb15bp_cx
3PGtcx	3pg_cx + 3.0 h_cx <=> 3pg_c + 3.0 h_c
2PGLYCtcx	2pglyc_cx + 3.0 h_cx <=> 2pglyc_c + 3.0 h_c
TR3007	co2_c <=> co2_cx
H2Otu_syn	h2o_c <=> h2o_u	slr2057
O2tu	o2_u <=> o2_c
PQH2tum	pqh2_c --> pqh2_um
Htex	h_e <=> h_p	slr1908 or slr1841 or sll1271 or sll1272 or sll0772 or slr0042 or sll1550
O2tex	o2_e <=> o2_p
CO2tex	co2_e <=> co2_p
H2Otex	h2o_e <=> h2o_p	slr1908 or slr1841 or sll1271 or sll1272 or sll0772 or slr0042 or sll1550 or slr2057
HCO3tex	hco3_e <=> hco3_p	slr1908 or slr1841 or sll1271 or sll1272 or sll0772 or slr0042 or sll1550
NAtex	na1_e <=> na1_p	slr1908 or slr1841 or sll1271 or sll1272 or sll0772 or slr0042 or sll1550 or slr1908 or slr1841 or sll1271 or sll1272 or sll0772 or slr0042 or sll1550
GLCtex	glc__D_e <=> glc__D_p	slr1908 or slr1841 or sll1271 or sll1272 or sll0772 or slr0042 or sll1550
GLNtex	gln__L_e <=> gln__L_p	slr1908 or slr1841 or sll1271 or sll1272 or sll0772 or slr0042 or sll1550
ARGtex	arg__L_e + h_p <=> arg__L_p + h_e	slr1908 or slr1841 or sll1271 or sll1272 or sll0772 or slr0042 or sll1550
HIStex	his__L_e <=> his__L_p	slr1908 or slr1841 or sll1271 or sll1272 or sll0772 or slr0042 or sll1550
UREAtex	urea_e <=> urea_p	slr1908 or slr1841 or sll1271 or sll1272 or sll0772 or slr0042 or sll1550
NO3tex	no3_e <=> no3_p	slr1908 or slr1841 or sll1271 or sll1272 or sll0772 or slr0042 or sll1550
NH4tex	nh4_e <=> nh4_p	slr1908 or slr1841 or sll1271 or sll1272 or sll0772 or slr0042 or sll1550
SO4tex	2.0 h_e + so4_e <=> 2.0 h_p + so4_p	slr1908 or slr1841 or sll1271 or sll1272 or sll0772 or slr0042 or sll1550
PItex	2.0 h_e + pi_e <=> 2.0 h_p + pi_p	slr1908 or slr1841 or sll1271 or sll1272 or sll0772 or slr0042 or sll1550
TR1017	feche_e <=> feche_p	slr1908 or slr1841 or sll1271 or sll1272 or sll0772 or slr0042 or sll1550
MNtex	mn2_e <=> mn2_p	slr1908 or slr1841 or sll1271 or sll1272 or sll0772 or slr0042 or sll1550
Ktex	k_e <=> k_p	slr1908 or slr1841 or sll1271 or sll1272 or sll0772 or slr0042 or sll1550 or sll0993 or sll0536 or slr5078
Zn2tex	zn2_e <=> zn2_p	slr1908 or slr1841 or sll1271 or sll1272 or sll0772 or slr0042 or sll1550
NI2tex	ni2_e <=> ni2_p	slr1908 or slr1841 or sll1271 or sll1272 or sll0772 or slr0042 or sll1550
COBALT2tex	cobalt2_e <=> cobalt2_p	slr1908 or slr1841 or sll1271 or sll1272 or sll0772 or slr0042 or sll1550
FE2tex	fe2_e <=> fe2_p	slr1908 or slr1841 or sll1271 or sll1272 or sll0772 or slr0042 or sll1550
MG2tex	mg2_e <=> mg2_p	slr1908 or slr1841 or sll1271 or sll1272 or sll0772 or slr0042 or sll1550
CA2tex	ca2_e <=> ca2_p	slr1908 or slr1841 or sll1271 or sll1272 or sll0772 or slr0042 or sll1550
CU2tex	cu2_e <=> cu2_p	slr1908 or slr1841 or sll1271 or sll1272 or sll0772 or slr0042 or sll1550
MOBDtex	2.0 h_e + mobd_e <=> 2.0 h_p + mobd_p	slr1908 or slr1841 or sll1271 or sll1272 or sll0772 or slr0042 or sll1550
FE3tex	fe3_e <=> fe3_p	slr1908 or slr1841 or sll1271 or sll1272 or sll0772 or slr0042 or sll1550
PTRCtex	2.0 h_p + ptrc_e <=> 2.0 h_e + ptrc_p	slr1908 or slr1841 or sll1271 or sll1272 or sll0772 or slr0042 or sll1550
SPMDtex	3.0 h_p + spmd_e <=> 3.0 h_e + spmd_p	slr1908 or slr1841 or sll1271 or sll1272 or sll0772 or slr0042 or sll1550
TR1031	5drib_e <=> 5drib_p	slr1908 or slr1841 or sll1271 or sll1272 or sll0772 or slr0042 or sll1550
TR1032	5mdru1p_e + 2.0 h_e <=> 5mdru1p_p + 2.0 h_p	slr1908 or slr1841 or sll1271 or sll1272 or sll0772 or slr0042 or sll1550
COt_1	co_e + h_p <=> co_p + h_e	slr1908 or slr1841 or sll1271 or sll1272 or sll0772 or slr0042 or sll1550
H2tex	h2_e <=> h2_p	slr1908 or slr1841 or sll1271 or sll1272 or sll0772 or slr0042 or sll1550
TR1035	dialurate_e + 2.0 h_e <=> dialurate_p + 2.0 h_p	slr1908 or slr1841 or sll1271 or sll1272 or sll0772 or slr0042 or sll1550
GLUtex	glu__L_e + h_e <=> glu__L_p + h_p	slr1908 or slr1841 or sll1271 or sll1272 or sll0772 or slr0042 or sll1550
GLCGLYCtex	glcglyc_e <=> glcglyc_p	slr1908 or slr1841 or sll1271 or sll1272 or sll0772 or slr0042 or sll1550
EX_biomass_e	biomass_e <=>
EX_photon_e1_e	photon_e1_e <=>
SK_glycogenN_c	glycogenN_c <=>
EX_h_e	h_e <=>
EX_o2_e	o2_e <=>
EX_co2_e	co2_e <=>
EX_h2o_e	h2o_e <=>
EX_na1_e	na1_e <=>
EX_glc__D_e	glc__D_e <=>
EX_gln__L_e	gln__L_e <=>
EX_arg__L_e	arg__L_e <=>
EX_his__L_e	his__L_e <=>
EX_urea_e	urea_e <=>
EX_no3_e	no3_e <=>
EX_nh4_e	nh4_e <=>
EX_so4_e	so4_e <=>
EX_pi_e	pi_e <=>
EX_feche_e	feche_e <=>
EX_mn2_e	mn2_e <=>
EX_k_e	k_e <=>
EX_zn2_e	zn2_e <=>
EX_ni2_e	ni2_e <=>
EX_cobalt2_e	cobalt2_e <=>
EX_fe2_e	fe2_e <=>
EX_mg2_e	mg2_e <=>
EX_ca2_e	ca2_e <=>
EX_cu2_e	cu2_e <=>
EX_mobd_e	mobd_e <=>
EX_fe3_e	fe3_e <=>
EX_ptrc_e	ptrc_e <=>
EX_spmd_e	spmd_e <=>
EX_5drib_e	5drib_e <=>
EX_5mdru1p_e	5mdru1p_e <=>
EX_co_e	co_e <=>
EX_h2_e	h2_e <=>
EX_dialurate_e	dialurate_e <=>
EX_glu__L_e	glu__L_e <=>
EX_glcglyc_e	glcglyc_e <=>
RBPC	co2_cx + h2o_cx + rb15bp_cx --> 2.0 3pg_cx + 2.0 h_cx	slr0009 and slr0012
RBCh	o2_cx + rb15bp_cx --> 2pglyc_cx + 3pg_cx + 2.0 h_cx	slr0009 and slr0012
BM0010	6.1674780058651 glycogen_c --> bm_glycogen_c
GDH	glc__D_c + h2o_c + nadp_c --> glcn_c + 2.0 h_c + nadph_c	sll1709
GNK	atp_c + glcn_c --> 6pgc_c + adp_c + h_c	None
AROAT	glu__L_c + h_c + pphn_c --> Largn_c + akg_c	slr0032
PPHTA_h	asp__L_c + h_c + pphn_c --> Largn_c + oaa_c	slr0032
AROH	Largn_c --> co2_c + h2o_c + phe__L_c	sll1662
ARODH	Largn_c + nadp_c --> co2_c + h_c + nadph_c + tyr__L_c	slr2081
AGTi	ala__L_c + glx_c <=> gly_c + pyr_c	sll1559
CSND_1	csn_c + h2o_c + h_c --> nh3_c + ura_c	slr1237
PYNP1	csn_c + r1p_c <=> cytd_c + 2.0 h_c + pi_c	slr1397
CSPMDDC	cspmd_c + h_c --> co2_c + spmd_c	sll0873
CSPMDDH	aspsa_c + h_c + nadph_c + ptrc_c --> cspmd_c + h2o_c + nadp_c	slr0049
SUCR	h2o_c + sucr_c <=> fru_c + glc__D_c	sll0626
T2DECAI	tdec2eACP_c <=> cdec3eACP_c	sll1605
3OAS121	cdec3eACP_c + h_c + malACP_c --> 3ocddec5eACP_c + ACP_c + co2_c	slr1332 and sll1069
3OAR121	3ocddec5eACP_c + h_c + nadph_c --> 3hcddec5eACP_c + nadp_c	slr0886
3HAD121	3hcddec5eACP_c --> h2o_c + t3c5ddeceACP_c	sll1605
EAR121y	h_c + nadph_c + t3c5ddeceACP_c --> cddec5eACP_c + nadp_c	slr1051
3OAS141	cddec5eACP_c + h_c + malACP_c --> 3ocmrs7eACP_c + ACP_c + co2_c	slr1332 and sll1069
3OAR141	3ocmrs7eACP_c + h_c + nadph_c --> 3hcmrs7eACP_c + nadp_c	slr0886
3HAD141	3hcmrs7eACP_c --> h2o_c + t3c7mrseACP_c	sll1605
EAR141y	h_c + nadph_c + t3c7mrseACP_c --> nadp_c + tdeACP_c	slr1051
3OAS161	h_c + malACP_c + tdeACP_c --> 3ocpalm9eACP_c + ACP_c + co2_c	slr1332 and sll1069
3OAR161	3ocpalm9eACP_c + h_c + nadph_c --> 3hcpalm9eACP_c + nadp_c	slr0886
3HAD161	3hcpalm9eACP_c --> h2o_c + t3c9palmeACP_c	sll1605
EAR161y	h_c + nadph_c + t3c9palmeACP_c --> hdeACP_c + nadp_c	slr1051
3OAS181	h_c + hdeACP_c + malACP_c --> 3ocvac11eACP_c + ACP_c + co2_c	slr1332 and sll1069
3OAR181	3ocvac11eACP_c + h_c + nadph_c --> 3hcvac11eACP_c + nadp_c	slr0886
3HAD181	3hcvac11eACP_c --> h2o_c + t3c11vaceACP_c	sll1605
EAR181y	h_c + nadph_c + t3c11vaceACP_c --> nadp_c + octeACP_c	slr1051
DES2_9	h_c + nadph_c + o2_c + ocdcaACP_c --> 2.0 h2o_c + nadp_c + octe_9_ACP_c	sll0541
G3PAT160	glyc3p_c + palmACP_c <=> 1hdecg3p_c + ACP_c	sll1973 and slr1510
G3PAT161	glyc3p_c + hdeACP_c --> 1hdec9eg3p_c + ACP_c	sll1973 and slr1510
G3PAT180	glyc3p_c + ocdcaACP_c --> 1odecg3p_c + ACP_c	sll1973 and slr1510
G3PAT181	glyc3p_c + octeACP_c --> 1odec11eg3p_c + ACP_c	sll1973 and slr1510
G3PAT181_9	glyc3p_c + octe_9_ACP_c --> 1odec9eg3p_c + ACP_c	sll1973 and slr1510
G3PAT182_9_12	glyc3p_c + octe_9_12_ACP_c --> 1odec912eg3p_c + ACP_c	sll1973 and slr1510
G3PAT183_6_9_12	glyc3p_c + octe_6_9_12_15_ACP_c --> 1odec691215eg3p_c + ACP_c	sll1973 and slr1510
G3PAT183_9_12_15	glyc3p_c + octe_9_12_15_ACP_c --> 1odec91215eg3p_c + ACP_c	sll1973 and slr1510
G3PAT184_6_9_12_15	glyc3p_c + octe_6_9_12_ACP_c --> 1odec6912eg3p_c + ACP_c	sll1973 and slr1510
AGPAT160	1hdecg3p_c + palmACP_c --> ACP_c + pa160_c	sll1848 and sll1752 and slr2060
AGPAT161	1hdec9eg3p_c + hdeACP_c --> ACP_c + pa161_c	sll1848 and sll1752 and slr2060
AGPAT180	1odecg3p_c + ocdcaACP_c --> ACP_c + pa180_c	sll1848 and sll1752 and slr2060
AGPAT181	1odec11eg3p_c + octeACP_c --> ACP_c + pa181_c	sll1848 and sll1752 and slr2060
AGPAT181_9	1odec9eg3p_c + octe_9_ACP_c --> ACP_c + pa181_9_c	sll1848 and sll1752 and slr2060
AGPAT182_9_12	1odec912eg3p_c + octe_9_12_ACP_c --> ACP_c + pa182_9_12_c	sll1848 and sll1752 and slr2060
AGPAT184_6_9_12_15	1odec691215eg3p_c + octe_6_9_12_15_ACP_c --> ACP_c + pa184_6_9_12_15_c	sll1848 and sll1752 and slr2060
AGPAT183_9_12_16	1odec91215eg3p_c + octe_9_12_ACP_c --> ACP_c + pa183_9_12_15_c	sll1848 and sll1752 and slr2060
AGPAT183_6_9_12	1odec6912eg3p_c + octe_6_9_12_ACP_c --> ACP_c + pa183_6_9_12_c	sll1848 and sll1752 and slr2060
PAPA160	h2o_c + pa160_c --> 12dgr160_c + pi_c	sll0545
PAPA161	h2o_c + pa161_c --> 12dgr161_c + pi_c	sll0545
PAPA180	h2o_c + pa180_c --> 12dgr180_c + pi_c	sll0545
PAPA181	h2o_c + pa181_c --> 12dgr181_c + pi_c	sll0545
PAPA181_9	h2o_c + pa181_9_c --> 12dgr181_9_c + pi_c	sll0545
PAPA182_9_12	h2o_c + pa182_9_12_c --> 12dgr182_9_12_c + pi_c	sll0545
PAPA184_6_9_12_15	h2o_c + pa184_6_9_12_15_c --> 12dgr184_6_9_12_15_c + pi_c	sll0545
PAPA183_9_12_15	h2o_c + pa183_9_12_15_c --> 12dgr183_9_12_15_c + pi_c	sll0545
PAPA183_6_9_12	h2o_c + pa183_6_9_12_c --> 12dgr183_6_9_12_c + pi_c	sll0545
DAGK160	12dgr160_c + atp_c <=> adp_c + h_c + pa160_c	slr0054
DAGK161	12dgr161_c + atp_c <=> adp_c + h_c + pa161_c	slr0054
DAGK180	12dgr180_c + atp_c <=> adp_c + h_c + pa180_c	slr0054
DAGK181	12dgr181_c + atp_c <=> adp_c + h_c + pa181_c	slr0054
DAGK_OLE_OLE_c	12dgr181_9_c + atp_c <=> adp_c + h_c + pa181_9_c	slr0054
DAGK_LNA_LNA_c	12dgr182_9_12_c + atp_c <=> adp_c + h_c + pa182_9_12_c	slr0054
DAGK184_6_9_12_15	12dgr184_6_9_12_15_c + atp_c <=> adp_c + h_c + pa184_6_9_12_15_c	slr0054
DAGK183_9_12_15	12dgr183_9_12_15_c + atp_c <=> adp_c + h_c + pa183_9_12_15_c	slr0054
DAGK183_6_9_12	12dgr183_6_9_12_c + atp_c <=> adp_c + h_c + pa183_6_9_12_c	slr0054
12MGDG160	12dgr160_c + udpg_c --> 12mgdg160_c + h_c + udp_c	sll1377
12MGDG161	12dgr161_c + udpg_c --> 12mgdg161_c + h_c + udp_c	sll1377
12MGDG180	12dgr180_c + udpg_c --> 12mgdg180_c + h_c + udp_c	sll1377
12MGDG181	12dgr181_c + udpg_c --> 12mgdg181_c + h_c + udp_c	sll1377
12MGDG181_9	12dgr181_9_c + udpg_c --> 12mgdg181_9_c + h_c + udp_c	sll1377
12MGDG182_9_12	12dgr182_9_12_c + udpg_c --> 12mgdg182_9_12_c + h_c + udp_c	sll1377
12MGDG184_6_9_12_15	12dgr184_6_9_12_15_c + udpg_c --> 12mgdg184_6_9_12_15_c + h_c + udp_c	sll1377
12MGDG183_9_12_15	12dgr183_9_12_15_c + udpg_c --> 12mgdg183_9_12_15_c + h_c + udp_c	sll1377
12MGDG183_6_9_12	12dgr183_6_9_12_c + udpg_c --> 12mgdg183_6_9_12_c + h_c + udp_c	sll1377
MGDGE160	12mgdg160_c <=> mgdg160_c	sll1376
MGDGE161	12mgdg161_c <=> mgdg161_c	sll1376
MGDGE180	12mgdg180_c <=> mgdg180_c	sll1376
MGDGE181	12mgdg181_c <=> mgdg181_c	sll1376
MGDGE181_9	12mgdg181_9_c <=> mgdg181_9_c	sll1376
MGDGE182_9_12	12mgdg182_9_12_c <=> mgdg182_9_12_c	sll1376
MGDGE184_6_9_12_15	12mgdg184_6_9_12_15_c <=> mgdg184_6_9_12_15_c	sll1376
MGDGE183_9_12_15	12mgdg183_9_12_15_c <=> mgdg183_9_12_15_c	sll1376
MGDGE183_6_9_12	12mgdg183_6_9_12_c <=> mgdg183_6_9_12_c	sll1376
GGGT_PALM_PALM_4_c	2.0 mgdg160_c --> 12dgr160_c + dgdg160_c	slr1508
MGT161	2.0 mgdg161_c --> 12dgr161_c + dgdg161_c	slr1508
MGT180	2.0 mgdg180_c --> 12dgr180_c + dgdg180_c	slr1508
MGT181	2.0 mgdg181_c --> 12dgr181_c + dgdg181_c	slr1508
MGT181_9	2.0 mgdg181_9_c --> 12dgr181_9_c + dgdg181_9_c	slr1508
MGT182_9_12	2.0 mgdg182_9_12_c --> 12dgr182_9_12_c + dgdg182_9_12_c	slr1508
MGT184_6_9_12_15	2.0 mgdg184_6_9_12_15_c --> 12dgr184_6_9_12_15_c + dgdg184_6_9_12_15_c	slr1508
MGT183_9_12_15	2.0 mgdg183_9_12_15_c --> 12dgr183_9_12_15_c + dgdg183_9_12_15_c	slr1508
MGT183_6_9_12	2.0 mgdg183_6_9_12_c --> 12dgr183_6_9_12_c + dgdg183_6_9_12_c	slr1508
SQD2_160	12dgr160_c + h2o_c + udpsq_c --> h_c + sqdg160_c + udp_c	slr0384
SQD2_161	12dgr161_c + h2o_c + udpsq_c --> h_c + sqdg161_c + udp_c	slr0384
SQD2_180	12dgr180_c + h2o_c + udpsq_c --> h_c + sqdg180_c + udp_c	slr0384
SQD2_181	12dgr181_c + h2o_c + udpsq_c --> h_c + sqdg181_c + udp_c	slr0384
SQD2_181_9	12dgr181_9_c + h2o_c + udpsq_c --> h_c + sqdg181_9_c + udp_c	slr0384
SQD2_182_9_12	12dgr182_9_12_c + h2o_c + udpsq_c --> h_c + sqdg182_9_12_c + udp_c	slr0384
SQD2_184_6_9_12_15	12dgr184_6_9_12_15_c + h2o_c + udpsq_c --> h_c + sqdg184_6_9_12_15_c + udp_c	slr0384
SQD2_183_9_12_15	12dgr183_9_12_15_c + h2o_c + udpsq_c --> h_c + sqdg183_9_12_15_c + udp_c	slr0384
SQD2_183_6_9_12	12dgr183_6_9_12_c + h2o_c + udpsq_c --> h_c + sqdg183_6_9_12_c + udp_c	slr0384
DASYN160	ctp_c + h_c + pa160_c --> cdpdhdecg_c + ppi_c	slr1369
DASYN161	ctp_c + h_c + pa161_c --> cdpdhdec9eg_c + ppi_c	slr1369
DASYN180	ctp_c + h_c + pa180_c --> cdpdodecg_c + ppi_c	slr1369
DASYN181	ctp_c + h_c + pa181_c --> cdpdodec11eg_c + ppi_c	slr1369
DASYN181_9	ctp_c + h_c + pa181_9_c --> cdpdodec9eg_c + ppi_c	slr1369
DASYN182_9_12	ctp_c + h_c + pa182_9_12_c --> cdpdodec912eg_c + ppi_c	slr1369
DASYN184_6_9_12_15	ctp_c + h_c + pa184_6_9_12_15_c --> cdpdodec691215eg_c + ppi_c	slr1369
DASYN183_6_9_12	ctp_c + h_c + pa183_6_9_12_c --> cdpdodec6912eg_c + ppi_c	slr1369
DASYN183_9_12_15	ctp_c + h_c + pa183_9_12_15_c --> cdpdodec91215eg_c + ppi_c	slr1369
PGSA160	cdpdhdecg_c + glyc3p_c --> cmp_c + h_c + pgp160_c	sll1522
PGSA161	cdpdhdec9eg_c + glyc3p_c --> cmp_c + h_c + pgp161_c	sll1522
PGSA180	cdpdodecg_c + glyc3p_c --> cmp_c + h_c + pgp180_c	sll1522
PGSA181	cdpdodec11eg_c + glyc3p_c --> cmp_c + h_c + pgp181_c	sll1522
PGSA181_9	cdpdodec9eg_c + glyc3p_c --> cmp_c + h_c + pgp181_9_c	sll1522
PGSA182_9_12	cdpdodec912eg_c + glyc3p_c --> cmp_c + h_c + pgp182_9_12_c	sll1522
PGSA184_6_9_12_15	cdpdodec691215eg_c + glyc3p_c --> cmp_c + h_c + pgp184_6_9_12_15_c	sll1522
PGSA183_6_9_12	cdpdodec6912eg_c + glyc3p_c --> cmp_c + h_c + pgp183_6_9_12_c	sll1522
PGSA183_9_12_15	cdpdodec91215eg_c + glyc3p_c --> cmp_c + h_c + pgp183_9_12_15_c	sll1522
PGPP160	h2o_c + pgp160_c --> pg160_c + pi_c
PGPP161	h2o_c + pgp161_c --> pg161_c + pi_c
PGPP180	h2o_c + pgp180_c --> pg180_c + pi_c
PGPP181	h2o_c + pgp181_c --> pg181_c + pi_c
PGPP181_9	h2o_c + pgp181_9_c --> pg181_9_c + pi_c
PGPP182_9_12	h2o_c + pgp182_9_12_c --> pg182_9_12_c + pi_c
PGPP183_6_9_12	h2o_c + pgp183_6_9_12_c --> pg183_6_9_12_c + pi_c
PGPP183_9_12_15	h2o_c + pgp183_9_12_15_c --> pg183_9_12_15_c + pi_c
PGPP184_6_9_12_15	h2o_c + pgp184_6_9_12_15_c --> pg184_6_9_12_15_c + pi_c
