# Supplementary material for: A quantitative description of light-limited cyanobacterial growth using flux balance analysis
Source: PLoS Comput Biol. 2024 Aug 5;20(8):e1012280. doi: 10.1371/journal.pcbi.1012280 (PMC11326710; doi:10.1371/journal.pcbi.1012280)
Supplement: S4 File — A compressed archive of scripts for simulations and to generate the figures. (GZ) [file pcbi.1012280.s007.tar.gz]

Archive with 19 entries (14 files):
- syn-growth-fit
- syn-growth-fit/plots
- syn-growth-fit/fit_n_plot.ipynb
- syn-growth-fit/README.md
- syn-growth-fit/plots_only.ipynb
- syn-growth-fit/requirements.txt
- syn-growth-fit/data
- syn-growth-fit/data/zavrel_data.csv
- syn-growth-fit/modules
- syn-growth-fit/modules/fit_glycogen_funcs.py
- syn-growth-fit/modules/import_elife.py
- syn-growth-fit/modules/sens.py
- syn-growth-fit/modules/FBA_S6803.py
- syn-growth-fit/modules/import_model.py
- syn-growth-fit/modules/zavrel_FIT.py
- syn-growth-fit/modules/colors.py
- syn-growth-fit/modules/add_glycogen.py
- syn-growth-fit/model
- syn-growth-fit/model/Synechocystis_6803.xml
