# Supplementary material for: A quantitative description of light-limited cyanobacterial growth using flux balance analysis
Source: PLoS Comput Biol. 2024 Aug 5;20(8):e1012280. doi: 10.1371/journal.pcbi.1012280 (PMC11326710; doi:10.1371/journal.pcbi.1012280)
Supplement: S4 File — A compressed archive of scripts for simulations and to generate the figures. (GZ) [file pcbi.1012280.s007.tar.gz › syn-growth-fit/fit_n_plot.ipynb]

# %% [markdown]
This notebook presents an analysis of light-limited cyanobacterial growth using flux balance analysis (FBA), as described in the paper 'A quantitative description of light-limited cyanobacterial growth using flux balance analysis.' The analysis leverages experimental data from Zavrel et al. (2019) to develop and validate a novel approach for simulating light absorption in cyanobacterial systems.\
A key aspect of our approach is the development of a novel method for simulating light absorption by cyanobacterial cells. By fitting this model to the experimental data, we aim to accurately capture the dynamics of light utilization and its impact on cellular metabolism.

Once validated, the fitted model is employed to predict and compare various metabolic fluxes with experimentally obtained values.

# %% [markdown]
If you wish to access the experimental data and model directly from the source, you can set the parameter 'download' to True. Otherwise, the notebook will utilize the data and model already available in this repository.

# %% [code]
download = False
if download:
    import requests

# %% [code]
if download:
    url = (
        "https://elifesciences.org/download/"
        "aHR0cHM6Ly9jZG4uZWxpZmVzY2llbmNlcy5"
        "vcmcvYXJ0aWNsZXMvNDI1MDgvZWxpZmUtND"
        "I1MDgtZmlnMi1kYXRhMS12Mi54bHN4/"
        "elife-42508-fig2-data1-v2.xlsx"
        "?_hash=Hh3ocah43An8im3VeACcZ%2F"
        "TxN1OLx58raFS1Bj%2Brtrw%3D"
    )
    filename = "data/elife-42508-fig2-data1-v2.xlsx"
    useragent = {"User-Agent": "Mozilla/5.0 (Windows NT 10.0; Win64; x64)"}
    data = requests.get(url, headers = useragent)
    with open(filename, 'wb') as file:
        file.write(data.content)

# %% [code]
if download:
    url = (
        "https://itbgit.biologie.hu-berlin.de/hoeper/syn6803/-/raw/master/Synechocystis_6803.xml?ref_type=heads&inline=false"
    )
    filename = "model/Synechocystis_6803.xml"
    data = requests.get(url)
    with open(filename, 'wb') as file:
        file.write(data.content)

# %% [markdown]
Import the required local and python modules.

# %% [code]
from modules.import_elife import DataImporter, Import_Theune
from modules.colors import Colors
from modules.import_model import import_model, split_rubisco
from modules.zavrel_FIT import pd_fitting, pd_fitting_w_resp
from modules.zavrel_FIT import plus_blue, fit_haldane, proteincontent
from modules.zavrel_FIT import photodamage_helper
from modules.add_glycogen import update_glycogen, update_prot_glyc
from modules.fit_glycogen_funcs import fit as fit_glyc
from modules.sens import Sensitivity_Calculator as SC

# %% [code]
import numpy as np
import multiprocessing as mp
import seaborn as sns
import matplotlib.pyplot as plt
from scipy import optimize as op
import os

# %% [markdown]
The notebook configures multiprocessing to optimize computational efficiency. It detects and utilizes the available CPU count to enhance parallelized task performance.

# %% [code]
binder = False
if binder:
    CPUs = 5
else:
    CPUs = len(os.sched_getaffinity(0)) - 2
    if CPUs > 1:
        CPUs = CPUs
    else:
        CPUs = 1

# %% [markdown]
Import the data from the downlaoded excel or provided csv file.

# %% [code]

zavrel = DataImporter(download=download)
BLUE_LIGHT = 27.5

# %% [markdown]
Set up the plots:

# %% [code]
HU = Colors()

sns.set_style('ticks')  # darkgrid, white grid, dark, white and ticks
# sns.set(rc={'axes.facecolor': HU.oldgreygreen + [.5]})
plt.rc('axes', titlesize=19)     # fontsize of the axes title
plt.rc('axes', labelsize=17)     # fontsize of the x and y labels
plt.rc('xtick', labelsize=14)    # fontsize of the tick labels
plt.rc('ytick', labelsize=14)    # fontsize of the tick labels
plt.rc('legend', fontsize=13)    # legend fontsize
plt.rc('font', size=15)          # controls default text sizes
plt.rc('lines', linewidth=3)     # width of the lines

def make_Axes(x):
    x.set_xlabel("Photon flux [$\\mu mol\\cdot m^{-2} s^{-1}$]")
    x.set_ylabel("Growth rate [$h^{-1}$]")
    x.set_xlim(0, 1100*1.1)
    x.set_ylim(0)


CM = 1/2.54  # convert cm to inch

savefigs = False
savepath = "plots/"
img_type = ".pdf"
img_size = np.array([6*CM, 4.5*CM])*2.2

# %% [markdown]
We initialize the variables required for our simulation and import the model. Reaction IDs are stored in variables, and data series are fetched from the data class. The variable `n_Data` sets the granularity of simulated data points.

# %% [code]
PHOTON_ID = "EX_photon_e1_e"
NITRATE_ID = "EX_no3_e"
O2_ID = "EX_o2_e"
CO2_ID = "EX_co2_e"
EPS2 = "ATPSu"
EPS2_2 = "ATPS4rpp_1"
EPS1 = "FNOR"
NDH = ["PR000" + i for i in ["4", "6"]]  # , "7", "5"]]
gly = (True, 2)

LIGHTIN = zavrel.get("light")
GROWTHRATE = zavrel.get("growth")
O2 = zavrel.value("net O2 fba")
CO2 = zavrel.value("CO2 fba")
RESP = zavrel.value("dark resp fba")
GLYCOGEN = zavrel.get("glycogen")/zavrel.value("DW")
PROTEIN = zavrel.get("protein")/zavrel.value("DW")

n_Data = 100

new_syn = split_rubisco(import_model(
        'model/Synechocystis_6803.xml'
    ), 300/97)
# knock out cell wall h transport, to prevent "atp from nothing" production:
new_syn.reactions.PCXHtpp.lower_bound = 0

new_syn = update_glycogen(new_syn, 3.41)

photons = np.linspace(0, LIGHTIN[-1]*1.1, n_Data) + BLUE_LIGHT


glyc_fitted = fit_glyc(
    zavrel.get("light") + BLUE_LIGHT,
    zavrel.get("glycogen")/zavrel.get("DW")
)

# %% [markdown]
We compute the absorbed light using integration over the depth of the reactor with Lambert-Beer's law. The light intensity at depth z is given by $I_z = I_0 e^{-\epsilon \rho_v z}$. Integrating over the reactor's depth, we obtain $J_{I}^{exp} = \frac{I_{abs}}{\rho_{A}}$. Blue photons are anticipated to be absorbed at a similar rate. We calculate light absorption per gram of cellular dry mass (gCDM) and time for 0, 100, and an expected value of 66% of blue light utilization.

# %% [code]
def calc_light(blue: float) -> np.array:
    light_calc = (
        (
            zavrel.get("light cap with error")
            +
            (
                BLUE_LIGHT * zavrel.get("light cap with error")
                /
                zavrel.get("light with error") * blue
            )
        )
        /
        (zavrel.get("DW with error") * 0.02) * (60*60) / 1000
    )
    return light_calc


light_calc_with_error_b0 = calc_light(0)
light_calc_with_error_b100 = calc_light(1)
light_calc_with_error = calc_light(.66)

# %% [markdown]
We begin by fitting all our parameters to the data. These parameters include $ p_{\text{max}} $, $ \alpha $, $ \alpha_b $, photodamage, respiration coefficient, and  nGAM. We will fit the simulation results to the data from Zavrel et al. for Growth Rate and Dark Respiration.

# %% [code]
with new_syn:
    (kl, alpha, alpha2, kd, mehl, maint), pcov = op.curve_fit(
        pd_fitting_w_resp(new_syn, PHOTON_ID, gly),
        np.hstack((LIGHTIN, np.delete(LIGHTIN, [5, 7])))+BLUE_LIGHT,
        np.hstack((GROWTHRATE*1000, np.delete(RESP, [5, 7]))),
        p0=(110, .5/3.6, .66, 6, 5, 2.5),
        bounds=((100, 0, 0, 0.01, 0, 0), (125, 1, 1, 100, 50, 5))
    )
print(f"Alpha: {alpha}")
print(f"Alpha2: {alpha2}")
print(f"K_L: {kl}")
# print(f"K_L: {get_kl(new_syn, pmax)}\n
print(f"k_d: {kd}")
print(f"nGAM: {maint}\nresp: {mehl}")

# %% [markdown]
Next, we incorporate the value for respiration into the model.

# %% [code]
resp_rxns = [
    new_syn.reactions.get_by_id(X) for X in [
        "CYOOum", "PR0011"
    ]
]
use_sum = sum([x.flux_expression for x in resp_rxns])
some_flux = new_syn.problem.Constraint(
    use_sum - mehl/100 * new_syn.reactions.PR0043.flux_expression,
    lb=0,
    ub=1000,
    name="respiration"
)
new_syn.add_cons_vars([some_flux])

# %% [markdown]
We perform another round of fitting with fixed values for respiration and nGAM. The simulation results are now solely fitted to the Growth Rate. Finally, we print the resulting parameter values.

# %% [code]
with new_syn:
    (kl, alpha, alpha2, kd), pcov = op.curve_fit(
        pd_fitting(new_syn, PHOTON_ID, gly, maint),
        LIGHTIN+BLUE_LIGHT,
        GROWTHRATE,
        p0=(110, .5/3.6, .66, 6),
        bounds=((100, 0, 0, 0), (125, 1, 1, 10))
    )
(
    pmax_er,
    alpha_er,
    alpha2_er,
    kd_er
) = np.sqrt(np.diag(pcov))
print("fitted only main paras:")
print(f"Alpha: {alpha} (+/- {alpha_er})")
print(f"Alpha2: {alpha2} (+/- {alpha2_er})")
print(f"K_L: {kl} (+/- {pmax_er})")
print(f"k_d: {kd} (+/- {kd_er})")

# %% [markdown]
We previously fitted $ \alpha $ as a factor to convert irradiated photons per area to absorbed photons per gCDM (per time). To illustrate, we will compare this linear fit with the absorbed photons calculated earlier. Additionally, we will incorporate blue photons with efficiencies ranging from 0% to 100%.

# %% [code]
show_points = False

fig, ax = plt.subplots(figsize=img_size)
ax.fill_between(
    LIGHTIN,
    [p.n for p in light_calc_with_error_b0],
    [p.n for p in light_calc_with_error_b100],
    facecolor=HU.violet+[0.9], linewidth=0,
    label="Absorbed Photons calculated"
)
ax.fill_between(
    photons-BLUE_LIGHT,
    alpha*3.6*(photons-BLUE_LIGHT), alpha*3.6*(photons),
    facecolor=HU.orange+[0.9], linewidth=0,
    label="Absorbed Photons fitted"
)
ax.errorbar(
    LIGHTIN, [p.n for p in light_calc_with_error],
    [p.s for p in light_calc_with_error],
    fmt="none", elinewidth=.5, capsize=2, ecolor=HU.violet
)
if show_points:
    ax.plot(
        LIGHTIN, p_calc := [p.n for p in light_calc_with_error],
        "o", color=HU.violet,
        label="Absorbed Photons calculated"
    )
    ax.plot(
        LIGHTIN,
        alpha*3.6*(LIGHTIN+alpha2*BLUE_LIGHT), "o",
        color=HU.orange,
        label="Absorbed Photons fitted"
    )
make_Axes(ax)
ax.legend()
ax.set_ylabel("absorbed Photons [$mmol\\cdot gDW^{-1} h^{-1}$]")
# ax.set_xlabel("Photons irradiated [$µE\\cdot m^{-2} s^{-1}$]")

plt.tight_layout(pad=0.3)
fig.show()
if savefigs:
    fig.savefig(savepath+"photons"+img_type, bbox_inches='tight')

# %% [markdown]
The default biomass composition of the model can be visualized in terms of its major components. Protein constitutes a significant portion, followed by RNA and lipids.

# %% [code]

bof = new_syn.reactions.BM0009

BM_DICT = {
    "BM_comp": [
        met.name.replace(" component of biomass", "")
        for met in bof.reactants
        if met.id not in [
            "atp_c", "h2o_c"
        ]
    ],
    "percent": [
        bof.get_coefficient(met) * -100
        for met in bof.reactants
        if met.id not in [
            "atp_c", "h2o_c"
        ]
    ],
    "colors": [
        HU.oldgreen,
        HU.oldblue + [.5],
        HU.oldblue + [.8],
        HU.oldgreen + [.7],
        HU.oldred + [.8],
        HU.oldsand,
        HU.oldgreygreen,
        HU.oldred + [.3],
        HU.oldgreyblue
    ]
}

# BM_FRAME = pd.DataFrame(BM_DICT).set_index("BM_comp")

percents = BM_DICT["percent"]
labels = BM_DICT["BM_comp"]
colors = BM_DICT["colors"]
fig, ax = plt.subplots(figsize=(10*CM, 10*CM), tight_layout=True)
patches, texts, autotexts = ax.pie(
percents, labels=labels,
colors=colors,
autopct='%1.0f%%', startangle=270,
pctdistance=0.7, labeldistance=1.05
)
ax.set_title("Biomass Composition")
texts[0]._x -= 0.7
texts[0]._y -= 0.2
texts[1]._x += 0
texts[1]._y += 0.05
texts[2]._x += 0.01
texts[2]._y += 0.06
texts[3]._y -= 0.04
texts[5]._x -= 0.02
texts[5]._y += 0.08
texts[6]._x += 0.02
texts[7]._x += 0.1
texts[7]._y -= 0.1
texts[8]._x += .8
texts[8]._y -= .05
autotexts[1]._y += 0.1
autotexts[2]._x += 0.05
autotexts[2]._y -= 0.05
autotexts[3]._x -= 0.05
autotexts[5]._x -= 0.07
autotexts[5]._y -= 0.2
autotexts[6]._y += 0.03
autotexts[7]._x += 0.06
autotexts[7]._y -= 0.2
autotexts[8]._x += 0.05
autotexts[8]._y += 0.25
fig.show()

# %% [markdown]
To improve the accuracy of predictions, the biomass is updated before each simulation to reflect the measured values for glycogen and protein content in the cell. Other components are scaled relative to their share of the biomass. Consequently, the biomass composition varies depending on the irradiated light intensity.

# %% [code]
stackes = {}
with new_syn:
    for ind in photons[::10]:
        new_syn = update_prot_glyc(
            new_syn, proteincontent(ind), glyc_fitted(ind)
        )
        bof = new_syn.reactions.BM0009
        stackes[ind] = {
            "BM_comp": [
                met.name.replace(" component of biomass", "")
                for met in bof.reactants
                if met.id not in [
                    "atp_c", "h2o_c"
                ]
            ],
            "percent": [
                bof.get_coefficient(met) * -100
                for met in bof.reactants
                if met.id not in [
                    "atp_c", "h2o_c"
                ]
            ],
            "colors": [
                HU.oldgreen,
                HU.oldblue + [.5],
                HU.oldblue + [.8],
                HU.oldgreen + [.7],
                HU.oldred + [.8],
                HU.oldsand,
                HU.oldgreygreen,
                HU.oldred + [.3],
                HU.oldgreyblue
            ]
        }

    with sns.axes_style(
        'white',
        rc={
            'figure.facecolor': HU.oldgreygreen + [0],
            'axes.facecolor': HU.oldgreygreen + [0]
        }
    ):
        fig, ax = plt.subplots(figsize=[7.87, 5.1])
        ax.stackplot(
            photons[::10]-BLUE_LIGHT,
            [stackes[i]["percent"][0] for i in photons[::10]],
            [stackes[i]["percent"][1] for i in photons[::10]],
            [stackes[i]["percent"][2] for i in photons[::10]],
            [stackes[i]["percent"][3] for i in photons[::10]],
            [stackes[i]["percent"][4] for i in photons[::10]],
            [stackes[i]["percent"][5] for i in photons[::10]],
            [stackes[i]["percent"][6] for i in photons[::10]],
            [stackes[i]["percent"][7] for i in photons[::10]],
            [stackes[i]["percent"][8] for i in photons[::10]],
            labels=stackes[LIGHTIN[0]]["BM_comp"],
            colors=stackes[LIGHTIN[0]]["colors"]
        )
        make_Axes(ax)
        ax.set_yticks([0, 20, 40, 60, 80, 100])
        ax.set_yticklabels(["0%", "20%", "40%", "60%", "80%", "100%"])
        ax.set_ylabel("Percentage in Biomass")
        handles, labels = ax.get_legend_handles_labels()
        ax.legend(
            handles[::-1], labels[::-1],
            loc="center left", bbox_to_anchor=(1, .5),
            fontsize=18
        )

        sns.despine(left=True)
        plt.tight_layout(pad=0.3)
fig.show()
if savefigs:
    fig.savefig(savepath+"BM_stacked"+img_type)

# %% [markdown]
We will now begin the simulation process. Please note that these simulations can be time-consuming. If you prefer faster results, you can lower the value of N_DATA to reduce the number of data points (and consequently,  have less smooth plots).

Let's start with stoichiometric growth. In this scenario, only the absorbed light, according to the equation $ J_I = \alpha \, (I_0 + \alpha_b \, I_b) $ is considered.

# %% [code]
# N_DATA = 1000
# photons = np.linspace(0, LIGHTIN[-1]*1.1, N_DATA) + blue_light

with mp.Pool(CPUs) as pool:
    with new_syn:
        stoich_gro = np.array(pool.starmap(
                photodamage_helper,
                (
                    (
                        new_syn,
                        PHOTON_ID,
                        "BM0009",
                        p*-1,
                        10**100,
                        0,
                        alpha, alpha2, 0,
                        gly, maint
                    )
                    for p in photons
                )
            ))

# %% [markdown]
Visualizing the simulated stoichiometric growth and comparing it to the actual data

# %% [code]
fig, ax = plt.subplots(figsize=img_size*.85)
ax.plot(
    photons-BLUE_LIGHT, stoich_gro, 'k-', label="growth rate simulated"
)
make_Axes(ax)
ax.legend()
fig.show()
if savefigs:
    fig.savefig(savepath + "growth"+img_type)
fig1, ax1 = plt.subplots(figsize=img_size*.85)
ax1.plot(LIGHTIN, GROWTHRATE, "ko", label="growth rate experimental")
ax1.errorbar(
    LIGHTIN, GROWTHRATE, zavrel.error("growth"),
    fmt="none", elinewidth=.5, capsize=2, ecolor="k"
)
make_Axes(ax1)
ax1.set_ylim(0, 0.13)
ax1.legend(loc="lower right")

plt.tight_layout(pad=0.3)
fig1.show()
if savefigs:
    fig1.savefig(savepath + "growth_exp"+img_type)

print(
    "MAX stoich yield: ",
    max(np.array(stoich_gro)/plus_blue(photons, alpha, alpha2)*1000)
)

# %% [markdown]
We can fit this data to a Haldane function $\mu = \mu^* \frac{I_0}{ka + I_0 + \gamma * \frac{{I_0}^2}{ka}}$ to model the relationship between the growth rate and the light intensity.

# %% [code]
(mumax, ka, gamma), _ = op.curve_fit(
    fit_haldane,
    LIGHTIN, GROWTHRATE,
    p0=(0.2, 1, 1), bounds=((0, -100, -100), (100, 1000, 100))
)
print(f"µmax: {mumax}\nka: {ka}\nγ: {gamma}")

# %% [code]
fig, ax = plt.subplots(figsize=img_size*.85)
ax.plot(
    LIGHTIN, GROWTHRATE, "ko",
    label="Experimental Growth Data"
)
ax.plot(
    ins := np.linspace(0, LIGHTIN[-1]*1.1, 1000),
    fit_haldane(ins, mumax, ka, gamma),
    "k", label="Fitted Haldane Equation"
)
ax.errorbar(
    LIGHTIN, GROWTHRATE, zavrel.error("growth"),
    fmt="none", elinewidth=.5, capsize=2, ecolor="k"
)
ax.set_ylim(0, 0.13)
make_Axes(ax)
ax.legend()

plt.tight_layout(pad=0.3)
if savefigs:
    fig.savefig(savepath+"haldane"+img_type)

# %% [markdown]
Now, let's fit the model to the data while ignoring photodamage:

Effective light utilization is calculated using the equation $ J^*_I = \eta(J_I) \cdot J_I = \frac{K_L}{K_L + J_I} \, J_I $

# %% [code]

with new_syn:
    (kl_nd, alpha_nd, alpha2_nd, kd_nd), _ = op.curve_fit(
        pd_fitting(new_syn, PHOTON_ID, gly, maint),
        LIGHTIN[:5]+BLUE_LIGHT, GROWTHRATE[:5],
        p0=(100, 0.6/3.6, 0.6, 0),
        bounds=((20, 0.2/3.6, 0, 0), (300, 1, 1, 0.0000001))
    )

with mp.Pool(CPUs) as pool:
    gro_nd = pool.starmap(
            photodamage_helper,
            (
                (
                    new_syn,
                    PHOTON_ID,
                    "BM0009",
                    p*-1,
                    kl_nd,
                    kd_nd,
                    alpha_nd,
                    alpha2_nd, 0,
                    gly, maint
                )
                for p in photons
            )
        )


# %% [code]

fig, ax = plt.subplots(figsize=img_size*.85)
ax.plot(photons-BLUE_LIGHT, gro_nd, "k", label="growth rate simulated")
ax.plot(LIGHTIN, GROWTHRATE, "ko", label="growth rate experimental")
ax.errorbar(
    LIGHTIN, GROWTHRATE, zavrel.error("growth"),
    fmt="none", elinewidth=.5, capsize=2, ecolor="k"
)
make_Axes(ax)
ax.legend()
ax.set_ylim(0, 0.13)

plt.tight_layout(pad=0.3)
fig.show()
if savefigs:
    fig.savefig(savepath + "growth_monod"+img_type)

# %% [markdown]
Now simulate with all parameters and extract the values for growthrate, O<sub>2</sub>, CO<sub>2</sub> and NO<sub>3</sub>


# %% [code]
with mp.Pool(CPUs) as pool:
    groo2co2 = pool.starmap(
        photodamage_helper,
        (
            (
                new_syn,
                PHOTON_ID,
                ["BM0009", O2_ID, CO2_ID, NITRATE_ID],
                p*-1,
                kl,
                kd,
                alpha,
                alpha2, 0,
                gly, maint
            )
            for p in photons
        )
    )
    gro = np.array([f[0] for f in groo2co2])
    o2 = np.array([f[1] for f in groo2co2])
    co2 = np.array([f[2] for f in groo2co2])
    no3 = np.array([f[3] for f in groo2co2])

# %% [markdown]
Plot the growth rate:

# %% [code]
fig, ax = plt.subplots(figsize=img_size*.85)

p1 = ax.plot(photons-BLUE_LIGHT, gro, "k", label="Growth rate simulated")
p2 = ax.plot(LIGHTIN, GROWTHRATE, "ko", label="Growth rate experimental")
ax.errorbar(
    LIGHTIN, GROWTHRATE, zavrel.error("growth"),
    fmt="none", elinewidth=.5, capsize=2, ecolor="k"
)
make_Axes(ax)
ax.legend()
ax.set_ylim(0, 0.13)

plt.tight_layout(pad=0.3)
fig.show()
if savefigs:
    fig.savefig(savepath + "growth_monod_pd"+img_type)

# %% [markdown]
Visualize  O<sub>2</sub>  Export Flux:

The  O<sub>2</sub> export flux is obtained from the simulation solutions and is not subjected to fitting. Apparently the experimental data is overestimated in the simulations, but the experiments did not account for the loss of O<sub>2</sub> to the headspace. The grey points represent the experimental results with an additional 12% loss incorporated to reflect this oversight.

# %% [code]
fig, ax = plt.subplots(figsize=img_size)  # figsize=(17.32*CM, 13*CM))
p3 = ax.plot(
    photons-BLUE_LIGHT, o2, color=HU.oldgreen + [.6],
    label="O$_2$ production simulated"
)
p4 = ax.plot(
    LIGHTIN, O2, "o", color=HU.oldgreen + [.6],
    label="O$_2$ production experimental"
)
ax.errorbar(
    LIGHTIN, O2, zavrel.error("O2 fba"),
    fmt="none", elinewidth=.5, capsize=2, ecolor=HU.oldgreen + [.6]
)
O2_CORRECTION = 1.12
p5 = ax.plot(
    LIGHTIN, O2 * O2_CORRECTION, "s", color=HU.oldgreygreen + [.8],
    label=f"O$_2$ prod. exp. + {round((O2_CORRECTION-1)*100, 0)}%"
)
O2_CORRECTION = 1
p = p3 + p4 + p5
labels = [lab.get_label() for lab in p]
ax.legend(p, labels)
ax.set_ylim(0, 7.05)
ax.set_xlim(0)
ax.set_xlabel("Photon flux [$\\mu mol\\cdot m^{-2} s^{-1}$]")
ax.set_ylabel(r"O$_2$ flux [$mmol\cdot gDW^{-1}h^{-1}$]")

plt.tight_layout(pad=0.3)
fig.show()
if savefigs:
    fig.savefig(savepath + "growth_plus_o2"+img_type)

# %% [markdown]
We also examine the yield, defined as the biomass production divided by the irradiated photons. Experimental values are assessed across a range from 0% to 100% utilization of blue photons.

# %% [code]
fig, ax = plt.subplots(figsize=img_size)  # figsize=(17.32*CM, 13*CM))
ax.plot(
    photons-BLUE_LIGHT,
    gro/plus_blue(photons, alpha, alpha2)*1000,
    color=HU.oldblue, label="Yield simulated"
)
ax.plot(
    photons-BLUE_LIGHT,
    stoich_gro/plus_blue(photons, alpha, alpha2)*1000,
    "--", color=HU.oldblue, label="stoichometric yield"
)
make_Axes(ax)
ax.set_ylim(0)
ax.set_ylabel("Yield [$\\frac{gDW}{mol_{Photons}}$]")
ax.legend()

ax.fill_between(
    zavrel.get("light"),
    np.array([
        -y.s for y in
        zavrel.get(
            "growth with error"
        )/light_calc_with_error_b100*1000
    ]) +
    GROWTHRATE/np.array([i.n for i in light_calc_with_error_b100])*1000,
    np.array([
        y.s for y in
        zavrel.get(
            "growth with error"
        )/light_calc_with_error_b0*1000
    ]) +
    GROWTHRATE/np.array([i.n for i in light_calc_with_error_b0])*1000,
    facecolor=HU.oldblue+[0.4], linewidth=0
)
ax.fill_between(
    zavrel.get("light"),
    GROWTHRATE/np.array([i.n for i in light_calc_with_error_b0])*1000,
    GROWTHRATE/np.array([i.n for i in light_calc_with_error_b100])*1000,
    color=HU.oldblue+[0.8], linewidth=0,
    label=("Experimental Yield")
)
ax.legend()

plt.tight_layout(pad=0.3)
plt.show()
if savefigs:
    fig.savefig(savepath + "yield_int_light"+img_type)

# %% [markdown]
We can also investigate fluxes related to the redox balance within the cells. Specifically, we aim to analyze the ATP/NADPH production ratio across various light intensities. To achieve this, we conduct Flux Variability Analysis (FVA) for the ATPases and Ferredoxin-NADP<sup>+</sup> reductase enzymes.

# %% [code]
with mp.Pool(CPUs) as pool:
    with new_syn:
        photons_100 = np.linspace(0, LIGHTIN[-1]*1.1, 100) + BLUE_LIGHT
        ps2_var = pool.starmap(
            photodamage_helper,
            (
                (
                    new_syn,
                    PHOTON_ID,
                    EPS2,
                    p*-1,
                    kl,
                    kd,
                    alpha, alpha2, 0,
                    gly, maint, True
                )
                for p in photons_100
            )
        )
        ps2_var_2 = pool.starmap(
            photodamage_helper,
            (
                (
                    new_syn,
                    PHOTON_ID,
                    EPS2_2,
                    p*-1,
                    kl,
                    kd,
                    alpha, alpha2, 0,
                    gly, maint, True
                )
                for p in photons_100
            )
        )
        ps1_var = pool.starmap(
            photodamage_helper,
            (
                (
                    new_syn,
                    PHOTON_ID,
                    EPS1,
                    p*-1,
                    kl,
                    kd,
                    alpha, alpha2, 0,
                    gly, maint, True
                )
                for p in photons_100
            )
        )

# %% [markdown]
The sum of maximum and minimum values from the two ATPases remains constant, hence only one sum is considered for analysis. The variability area for the ATP/NADPH ratio is plotted and compared to the data from Theune et al. (2021).

# %% [code]

ps1min = np.array([tup[0] for tup in ps1_var])
ps1max = np.array([tup[1] for tup in ps1_var])

ps2 = np.array([tup[1]+tip[0] for tup, tip in zip(ps2_var, ps2_var_2)])

fig, ax = plt.subplots(figsize=img_size)
ax.fill_between(
    photons_100-BLUE_LIGHT,
    3*ps2/ps1max,
    3*ps2/ps1min,
    facecolor=HU.oldblue+[.8], label="ratio simulated",
    linewidth=0  # edgecolor=HU.oldblue
)
theune = Import_Theune()
ax.plot(
    theune.X, theune.ratio,
    "X", color=HU.oldsand,
    label="ratio Theune et al."
)
make_Axes(ax)
ax.set_ylim(0, 5.5)
ax.set_ylabel("$\\frac{ATP}{NADPH}$ Ratio")
ax.legend(loc="lower right")

plt.tight_layout(pad=0.3)
fig.show()
if savefigs:
    fig.savefig(savepath + "atpnadph"+img_type)

# %% [markdown]
Finally, we can examine the sensitivity of the parameters, which refers to how a slight alteration of the parameters affects the growth outcome. Sensitivity is calculated using the formula: 

$ C_k^{\mu} = \frac{\Delta\mu}{\mu} \div \frac{\Delta k}{k} = \frac{k}{\mu} \frac{\Delta\mu}{\Delta k} $

# %% [code]
sens_calc = SC(
    new_syn,
    kd,
    kl,
    alpha,
    alpha2,
    maint
)

# %% [code]
phots = np.linspace(0, 1100, 100)
with mp.Pool(CPUs) as pool:
    sensitivities = pool.map(sens_calc.calc_sens, phots)

# %% [code]
parastrings = {
    "kd": ("k$_d$", "red"),
    "kl": ("K$_L$", "blue"),
    "a": ("$\\alpha$", "orange"),
    "a2": ("$\\alpha_2$", "darkorange"),
    "I0": ("I$_0$", "gold")
}
fig, ax = plt.subplots(figsize=img_size)
for p in parastrings:
    ax.plot(
        phots, [dic[p] for dic in sensitivities],
        color=parastrings[p][1], label=parastrings[p][0]
    )

ax.set_ylabel("Sensitivity")
ax.set_xlabel("Photons [µE/m$^2$/s]")
ax.set_xlim(0)
ax.legend()
fig.show()
if savefigs:
    fig.savefig(savepath + "sens_all" + img_type, bbox_inches='tight')
