# Supplementary material for: A quantitative description of light-limited cyanobacterial growth using flux balance analysis
Source: PLoS Comput Biol. 2024 Aug 5;20(8):e1012280. doi: 10.1371/journal.pcbi.1012280 (PMC11326710; doi:10.1371/journal.pcbi.1012280)
Supplement: S4 File — A compressed archive of scripts for simulations and to generate the figures. (GZ) [file pcbi.1012280.s007.tar.gz › syn-growth-fit/requirements.txt]

cobra==0.29.0
matplotlib==3.8.1
numpy==1.26.2
pandas==2.1.3
scipy==1.11.3
seaborn==0.13.0
uncertainties==3.1.07
openpyxl==3.1.2
