# Supplementary material for: A quantitative description of light-limited cyanobacterial growth using flux balance analysis
Source: PLoS Comput Biol. 2024 Aug 5;20(8):e1012280. doi: 10.1371/journal.pcbi.1012280 (PMC11326710; doi:10.1371/journal.pcbi.1012280)
Supplement: S4 File — A compressed archive of scripts for simulations and to generate the figures. (GZ) [file pcbi.1012280.s007.tar.gz › syn-growth-fit/data/zavrel_data.csv]

light	27.5	55.0	110.0	220.0	440.0	660.0	880.0	1100.0
growth	0.02540136789652475	0.03881655627824028	0.05868874222480438	0.08112092740893775	0.10436388592874635	0.10379774011435687	0.09928297981564682	0.09326980846686118
growth error	0.0017800808033777153	0.006374959817381697	0.009331386031400888	0.00960677582422893	0.008618096705675019	0.0101851013605673	0.012519822710650629	0.01091761610217246
DW	132.1999999999868	165.5833333333264	172.99999999998764	219.5624999999909	221.3749999999681	259.75000000000745	256.3750000000198	230.85714285713226
DW error	39.78159122007644	58.49650986738722	29.051678092634088	50.161480312513035	15.118283632761871	19.26352338831502	21.545977969596738	58.615778795549325
light cap	18.406906733459515	41.64550284944196	66.36869513959901	142.98617474655308	250.85301880918777	384.1248990783544	506.2682389637313	590.489094655623
light cap error	1.1674327547964243	3.984279832198916	6.635374255551274	8.851004391689983	20.536119062373654	13.251652127930775	19.90475709069935	37.933319631898684
O2	30.478676371412018	42.52663583502897	80.68059286390461	119.47482183215507	184.62888613210686	nan	251.5988586651002	nan
O2 error	5.653654596970512	6.904142488537753	11.769256144032534	19.049667048021004	24.721668451744957	nan	49.44168160753706	nan
CO2	12.050970805267019	28.056173607225947	62.88621957355682	69.18230841129959	110.04990942018827	151.72564890947933	170.3240247555621	168.4691369023676
CO2 error	4.524556818385917	8.08915592289176	33.58976045708098	13.667366543655426	40.323388348333296	25.28809688525215	16.003163195381713	11.644241842227233
dark resp	-5.45712484066929	-6.433104056315689	-12.356453265474366	-18.947304194745083	-24.681872616570033	nan	-40.937164629577005	nan
dark resp error	2.7010237527743275	1.114817897409041	5.976410534736441	2.294366948781616	7.613814073798319	nan	14.600821167897807	nan
chl	2.114301	2.2667607999999997	1.99003188	2.028003	1.72596	1.6838897249999998	1.4964073199999999	1.3376189999999997
chl error	0.25488972955749756	0.20390204411055818	0.1923739019910885	0.20315191964512672	0.04862645345149061	0.1642073164660531	0.11939882658995016	0.13579943877242268
glycogen	11.08223214285714	14.844216071428571	22.380556249999998	31.071912500000003	42.55701875	51.7791875	56.56767500000001	52.78214375
glycogen error	1.4860800152256206	3.377519035557736	2.8358041910300043	3.719513807615024	9.529392793125083	8.219514470149713	7.064048114741411	9.87523149878474
protein	53.208879121219596	55.7024935481813	56.89104916019854	61.74709884730496	61.73809835382567	58.87296037224767	60.91462008311896	60.95404899652077
protein error	10.375641694546648	9.43497892218621	4.5452797757928325	7.5755843682056465	10.7378213687569	13.498386717870842	10.437323972457595	13.570084523192378
carbon	36.32	40.24069010416667	37.703285217285156	34.992316563924156	39.038937377929685	36.616600545247394	37.82045166015625	38.29886703491211
carbon error	1.1166915420114913	4.442528458824169	1.440226566164673	2.438744291223564	1.321628561737045	3.2358108234933125	3.5906020333862494	2.165369879563748
nitrogen	10.8	10.65932191212972	10.15113844871521	10.048288904825846	9.002928146362304	9.111085402170817	8.837294342041016	8.932129096984863
nitrogen error	0.10000000000000053	0.135656768422954	0.26828238341835164	0.328420004945694	0.31748896398284754	0.5110996521792769	0.5156043119053177	0.3346942643533242
light error	0.0	0.0	0.0	0.0	0.0	0.0	0.0	0.0
light calc	25.062354100023022	45.271407224357525	69.05413367126404	117.22179996302017	203.96857542929553	266.18857298980487	355.4491780144889	460.4061010310144
