# Supplementary material for: A quantitative description of light-limited cyanobacterial growth using flux balance analysis
Source: PLoS Comput Biol. 2024 Aug 5;20(8):e1012280. doi: 10.1371/journal.pcbi.1012280 (PMC11326710; doi:10.1371/journal.pcbi.1012280)
Supplement: S4 File — A compressed archive of scripts for simulations and to generate the figures. (GZ) [file pcbi.1012280.s007.tar.gz › syn-growth-fit/modules/colors.py]

import numpy as np


class Colors:
    def __init__(self):

        self.oldblue = list(np.array([0, 82, 204])/255)
        self.oldred = list(np.array([153, 15, 31])/255)
        self.oldgreen = list(np.array([15, 138, 31])/255)
        self.oldsand = list(np.array([204, 194, 102])/255)
        self.oldgreygreen = list(np.array([204, 204, 184])/255)
        self.oldgreyblue = list(np.array([184, 204, 204])/255)

        self.blue = list(np.array([0, 55, 108])/255)
        self.digiblue = list(np.array([0, 0, 255])/255)
        self.blue2 = list(np.array([0, 76, 144])/255)
        self.blue3 = list(np.array([91, 137, 176])/255)
        self.blue4 = list(np.array([15, 221, 225])/255)

        self.black = list(np.array([10, 10, 25])/255)
        self.black2 = list(np.array([116, 116, 126])/255)
        self.black2 = list(np.array([207, 207, 209])/255)

        self.bg = list(np.array([250, 250, 245])/255)
        self.bg2 = list(np.array([240, 240, 235])/255)
        self.bg3 = list(np.array([230, 230, 225])/255)

        self.pink = list(np.array([229, 0, 125])/255)
        self.red = list(np.array([228, 0, 49])/255)
        self.orange = list(np.array([231, 68, 6])/255)
        self.yellow = list(np.array([255, 212, 0])/255)
        self.green = list(np.array([6, 154, 50])/255)
        self.darkgreen = list(np.array([8, 119, 117])/255)
        self.lightblue = list(np.array([0, 158, 227])/255)
        self.violet = list(np.array([130, 32, 113])/255)
        self.lilac = list(np.array([125, 109, 153])/255)
